# Supplementary material for: Plasmodium falciparum protein phosphatase PP7 is required for early ring-stage development
Source: mBio. 2024 Oct 10;15(11):e02539-24. doi: 10.1128/mbio.02539-24 (PMC11559042; doi:10.1128/mbio.02539-24)
Supplement: Table S1 — Mass spectrometry data. [file mbio.02539-24-s0002.xlsx]

## Sheet: PP7 and PP7 Ca2+
PP7 no Ca2+
Fold enrichment	-Log10 P-value	Accession	Annotation
10	20	PF3D7_1423300	serine/threonine protein phosphatase 7
10	10.1817	PF3D7_1434200	calmodulin
10	9.7889	PF3D7_0423300	conserved Plasmodium protein, unknown function
10	3.12611	PF3D7_0217500	calcium-dependent protein kinase 1
10	2.73502	PF3D7_0212900	arginyl-tRNA--protein transferase
10	1.56231	PF3D7_0416800	small GTP-binding protein sar1
10	1.56231	PF3D7_0525800	inner membrane complex protein 1g, putative
10	1.56231	PF3D7_0621900	signal recognition particle subunit SRP68, putative
10	1.56231	PF3D7_0709700	prodrug activation and resistance esterase
10	1.56231	PF3D7_0719700	40S ribosomal protein S10, putative
10	1.56231	PF3D7_1026800	40S ribosomal protein S2
10	1.56231	PF3D7_1306200	conserved protein, unknown function
10	1.56231	PF3D7_1309200	protein phosphatase PPM6, putative
10	1.56231	PF3D7_1408000	plasmepsin II
3.70044	4.14223	PF3D7_1323100	60S ribosomal protein L6, putative
3.22239	7.95948	PF3D7_1468700	eukaryotic initiation factor 4A
3.05889	6.91522	PF3D7_1012900	autophagy-related protein 18
3	2.36646	PF3D7_1023900	chromodomain-helicase-DNA-binding protein 1 homolog, putative
3	2.36646	PF3D7_1365800	conserved Plasmodium protein, unknown function
2.58496	1.68494	PF3D7_0826700	receptor for activated c kinase
2.32193	1.35463	PF3D7_1133800	RNA (uracil-5-)methyltransferase
2.16993	4.01708	PF3D7_1341300	60S ribosomal protein L18-2, putative
PP7 + 2mM Ca2+
Fold enrichment	-Log10 P-value	Accession
10	20	PF3D7_1423300	serine/threonine protein phosphatase 7
10	7.51654	PF3D7_1434200	calmodulin
10	6.72371	PF3D7_0709700	prodrug activation and resistance esterase
10	6.32743	PF3D7_0217500	calcium-dependent protein kinase 1
10	4.34749	PF3D7_1143200	DnaJ protein, putative
10	3.55618	PF3D7_1022100	methyltransferase, putative
10	3.16067	PF3D7_0209800	ATP-dependent RNA helicase UAP56
10	2.76525	PF3D7_1330600	elongation factor Tu, putative
10	2.36993	PF3D7_0416800	small GTP-binding protein sar1
10	2.36993	PF3D7_0517300	serine/arginine-rich splicing factor 1
10	2.36993	PF3D7_0903700	alpha tubulin 1
10	2.36993	PF3D7_1026800	40S ribosomal protein S2
10	2.36993	PF3D7_1412500	actin II
10	1.97471	PF3D7_0212900	arginyl-tRNA--protein transferase
10	1.97471	PF3D7_0821000	conserved Plasmodium protein, unknown function
10	1.97471	PF3D7_1019900	autophagy-related protein 8
10	1.97471	PF3D7_1348600	conserved Plasmodium protein, unknown function
10	1.97471	PF3D7_1407300	pre-mRNA-splicing factor 38B, putative
10	1.57957	PF3D7_0303000	N-ethylmaleimide-sensitive fusion protein
10	1.57957	PF3D7_0818000	U4/U6.U5 small nuclear ribonucleoprotein, putative
10	1.57957	PF3D7_1130400	26S protease regulatory subunit 6A, putative
10	1.57957	PF3D7_1306200	conserved protein, unknown function
10	1.57957	PF3D7_1408000	plasmepsin II
4.16993	6.0491	PF3D7_1133800	RNA (uracil-5-)methyltransferase
3.32193	5.96729	PF3D7_1008700	tubulin beta chain
2.80735	2.05061	PF3D7_1023900	chromodomain-helicase-DNA-binding protein 1 homolog, putative
2.80735	2.05061	PF3D7_1412300	nuclear transport factor 2, putative
2.72247	8.4425	PF3D7_0210600	protein CERLI1
2.66296	4.95324	PF3D7_1468700	eukaryotic initiation factor 4A
2.58496	1.70855	PF3D7_1323100	60S ribosomal protein L6, putative
2.58496	1.70855	PF3D7_1471400	diacylglycerol kinase, putative
2.32193	1.37401	PF3D7_0314600	conserved protein, unknown function
2.32193	1.37401	PF3D7_0522600	magnesium transporter NIPA, putative
2.32193	1.37401	PF3D7_1028700	merozoite TRAP-like protein
2.32193	1.37401	PF3D7_1365800	conserved Plasmodium protein, unknown function
2	1.89013	PF3D7_1231100	ras-related protein Rab-2
