# Supplementary material for: Plasmodium falciparum protein phosphatase PP7 is required for early ring-stage development
Source: mBio. 2024 Oct 10;15(11):e02539-24. doi: 10.1128/mbio.02539-24 (PMC11559042; doi:10.1128/mbio.02539-24)
Supplement: Table S2 — Phosphoproteome data. [file mbio.02539-24-s0003.xlsx]

## Sheet: PP7 full
126 PP7 WT 1	127N PP7 cKO 1	127C PP7 WT 2	128N PP7 cKO 2	128C PP7 WT 3	129N PP7 cKO 3	129C PP7 WT 4	130N PP7 cKO 4	130C PP7 WT 5	131 PP7 cKO 5	Amino acid	Charge	Multiplicity	Localization prob	PEP	Score	Delta score	Score for localization	Mass error [ppm]	Intensity	Position	pairedpval	welch DifferencePP7 WT/cKO	Leading proteins	Sequence window
0.963642	2.153	1.04722	2.209	-0.805605	1.08761	-1.32944	-0.128292	1.55907	0.758635	S	3	___2	0.999503	1.60E-14	284.86	268.72	284.86	0.23319	2443800000	1124	0.10997986916610387	-0.929013	PF3D7_0914100	KESNKNMKRQSVTIYSDDEDSHMSYNNDTKR
-0.136656	1.06913	0.186462	0.690571	-0.903332	0.398216	-0.78196	0.198467	0.854031	0.713388	S	3	___1	0.953874	0.0038066	55.864	14.517	55.864	3.8639	208340000	80	0.0443823	-0.770245	PF3D7_1469900	LQNKDEIDNLKQENESYVTQITNFMNKCKEL
-2.42527	-1.49537	-2.46153	-1.9663	-1.94166	-1.44768	-1.19598	-0.513096	-1.7599	-0.717104	S	3	___1	1	7.33E-05	177.47	156.53	177.47	0.22651	35442000	143	0.00287504	-0.728958	PF3D7_1247400	AKKSIYDYTDEEKVQSAFDIKEEGNEFFKKN
1.50932	2.14385	1.25875	1.98915	1.25192	1.77451	1.4753	2.14844	1.09379	2.15159	T	2	___1	1	0.000415043	218.06	162.71	189.33	0.1377	207420000	136	0.00130781	-0.723697	PF3D7_1247400	ELLSFREAKKSIYDYTDEEKVQSAFDIKEEG
2.76108	3.09668	1.55608	2.85347	1.00836	2.58544	1.826	1.77454	1.99208	2.0287	S	2	___1	1	3.38E-07	298.71	283.51	140.24	0.30478	4371800000	109	0.12914139847927364	-0.639047	PF3D7_0309600	EKKEEEEEEEDDLGFSLFG____________
-2.28459	-2.03904	-2.4423	-2.14526	-2.0214	-1.61337	-1.41827	-0.535347	-2.14281	-0.896627	S	3	___1	0.999978	5.98E-06	133.15	109.58	133.15	0.50095	27121000	267	0.0335524	-0.615944	PF3D7_1247400	YKAASLNPNNLDIRNSYELCVNKLKEARKKD
-2.20499	-1.64003	-2.39519	-2.32808	-2.48036	-2.66113	-2.5943	-1.78706	-2.79767	-1.04804	T	3	___3	0.830588	0.000122847	132.22	113.85	80.632	-0.55025	212270000	3243	0.14795006285528628	-0.601636	PF3D7_1322200	NDTFLQVQGQRNISNTSNRSNNNHINNRNNI
1.46212	2.38825	1.53747	2.4615	0.459181	1.55897	-0.000253677	0.549335	1.85479	1.31938	S	4	___2	0.999987	1.60E-14	284.86	268.72	227.77	0.035272	2615800000	1132	0.1157663348841433	-0.592829	PF3D7_0914100	RQSVTIYSDDEDSHMSYNNDTKRENSIGDIY
-7.85127	-7.6676	-7.4247	-7.4028	-7.84767	-7.77007	-8.35317	-7.48538	-9.10467	-7.48344	T	2	___1	0.819227	2.31E-06	73.877	62.615	73.877	0.50083	163670000	6	0.14520025034273276	-0.554438	PF3D7_1114100	__________MSNIHTLAEYRDDYAENTPFN
-0.383869	0.163118	-0.678839	-0.495125	-0.764397	-0.825861	-0.828836	-0.203764	-0.960724	0.481632	S	3	___3	0.997709	0.000122847	135.16	122.2	92.426	-0.89648	429940000	3241	0.0992396	-0.547333	PF3D7_1322200	KANDTFLQVQGQRNISNTSNRSNNNHINNRN
-0.383869	0.163118	-0.678839	-0.495125	-0.764397	-0.825861	-0.828836	-0.203764	-0.960724	0.481632	S	3	___3	0.879563	0.000122847	92.426	82.23	80.632	-0.55025	107760000	3244	0.0992396	-0.547333	PF3D7_1322200	DTFLQVQGQRNISNTSNRSNNNHINNRNNIS
-0.863874	-0.32395	-1.20241	-0.970455	-1.28799	-1.30034	-1.33137	-0.789602	-1.43448	-0.131779	S	3	___3	0.999823	0.000858397	92.426	82.23	92.426	-0.89648	56757000	3247	0.0782669	-0.520799	PF3D7_1322200	LQVQGQRNISNTSNRSNNNHINNRNNISHIN
2.49661	2.84883	0.875746	2.33677	1.34382	1.61592	1.56451	1.50087	1.28308	1.85007	S	2	___2	0.997767	1.36E-05	126.07	102.74	123.63	-0.26415	726180000	1525	0.11390419808769735	-0.517738	PF3D7_1202600	SFSSEEEFIPVDEPVSLKVTRPVRSRKATGF
2.48309	2.83005	0.814878	2.30412	1.33908	1.60352	1.57132	1.4613	1.3241	1.8489	S	2	___2	0.999965	1.03E-14	422.56	395.59	214.5	0.39536	1624100000	1513	0.1330806553874963	-0.503084	PF3D7_1202600	SYKNNDVIKKSVSFSSEEEFIPVDEPVSLKV
-0.173431	0.540655	0.056057	0.215755	-0.201843	0.63813	-0.609581	0.211815	0.943943	0.626129	S	4	___2	1	3.46E-09	257.19	215.02	240.18	-0.29422	8029100000	1893	0.12281915039944577	-0.443468	PF3D7_0504000	NHKYDQHKYDMNNEFSNDENSALIPHHVKEK
-0.173431	0.540655	0.056057	0.215755	-0.201843	0.63813	-0.609581	0.211815	0.943943	0.626129	S	4	___2	0.999901	3.84E-05	76.155	59.848	62.966	-0.54936	225260000	1898	0.12281915039944577	-0.443468	PF3D7_0504000	QHKYDMNNEFSNDENSALIPHHVKEKNKRNK
-1.88604	-1.78777	-1.72609	-1.24243	-1.17546	-0.790657	-1.46532	-0.813246	-1.42716	-0.921253	S	5	___2	1	6.13E-14	252.18	238.48	78.618	-0.73148	249430000	735	0.00995378	-0.424942	PF3D7_0606000	SGHEKKKEIKIEDVCSLSKEEEDALINIDRN
-1.88604	-1.78777	-1.72609	-1.24243	-1.17546	-0.790657	-1.46532	-0.813246	-1.42716	-0.921253	S	5	___2	1	1.86E-14	232.55	212.53	78.618	-0.73148	397120000	737	0.00995378	-0.424942	PF3D7_0606000	HEKKKEIKIEDVCSLSKEEEDALINIDRNHV
-3.44879	-3.07094	-3.89921	-3.47206	-4.33994	-3.83043	-4.80154	-4.84531	-4.59152	-3.89132	S	2	___1	0.999062	0.000152546	166.09	135.01	166.09	0.42148	12218000	508	0.0323421	-0.394191	PF3D7_0307700	DQGEHVQHEETSDKNSPSNNYSNYNNRFSEG
-0.732002	-0.0935402	-0.898569	-1.04439	1.54711	1.34201	2.67171	2.43567	1.15067	3.06963	S	2	___1	0.999992	0.000120494	175.64	161.22	157.37	0.32945	5082700000	228	0.39533637377987974	-0.394091	PF3D7_1002400	KRKKRYDRVRKSTSVSNSERRRYRNSPDRSP
3.42806	3.6204	2.59342	3.22709	1.76864	2.57611	1.3516	1.24494	1.89674	2.2768	T	4	___1	1	9.95E-07	202.39	177.2	120.11	-0.11704	602930000	272	0.0770553	-0.381377	PF3D7_0708400	EDEEKKEDNEEDDNKTDHPKVEDVTEELENA
-1.20927	-0.917488	-1.50413	-1.22071	-2.35272	-2.03639	-2.1792	-2.15864	-2.76928	-1.77552	S	3	___1	1	3.36E-24	387.72	337.69	339.09	-0.18462	4648700000	851	0.0786834	-0.381173	PF3D7_1014900	EKENEKDGVNQFVDESTNEEERDSDNTTLND
-2.23732	-1.96651	-2.57758	-2.0657	-2.5986	-2.28011	-3.24164	-3.07094	-3.08237	-2.49606	S	2	___2	0.987881	0.000533055	95.98	57.624	95.98	0.75657	10892000	1528	0.00855102	-0.371635	PF3D7_0927200	NLDIYEFSCKSEGGLSNDIYNNEKDILDTRR
-2.23732	-1.96651	-2.57758	-2.0657	-2.5986	-2.28011	-3.24164	-3.07094	-3.08237	-2.49606	Y	2	___2	0.999991	0.000533055	95.98	57.624	95.98	0.75657	10892000	1532	0.00855102	-0.371635	PF3D7_0927200	YEFSCKSEGGLSNDIYNNEKDILDTRRKGSF
1.43804	1.97568	0.817267	1.19688	0.0924282	0.282341	0.616074	0.515173	0.0669212	0.880438	T	2	___1	0.999999	4.96E-05	132.84	114.7	120.54	0.078193	421510000	458	0.0783412	-0.363958	PF3D7_1227600	VRNDTFNSNSLGRNYTNYERLKHSNNNNNMN
-2.18938	-1.93238	-2.88733	-2.30625	-3.49708	-3.20397	-4.37016	-4.39926	-3.62876	-2.94084	S	2	___2	0.990397	0.00171697	134.68	111.37	134.68	-0.36288	5892900	176	0.0479411	-0.358002	PF3D7_1019600	DDEDEEDEKNESTTNSIDKILRNIQDDILFK
-2.18938	-1.93238	-2.88733	-2.30625	-3.49708	-3.20397	-4.37016	-4.39926	-3.62876	-2.94084	T	2	___2	0.592111	0.00691975	64.827	45.556	64.827	0.22074	5892900	173	0.0479411	-0.358002	PF3D7_1019600	DKEDDEDEEDEKNESTTNSIDKILRNIQDDI
-0.702629	-0.0292358	-0.386406	-0.47966	0.369629	0.723322	0.464571	1.17105	0.60502	0.675188	S	4	___2	0.692359	2.43E-05	162.77	134.7	91.725	0.028957	64047000	18	0.0979339	-0.342097	PF3D7_0506900	SNTGFNPKNAEKKRSSIFSDLEIPQGDVKKK
-1.40314	-1.39084	-1.41637	-1.26996	-1.50363	-1.60911	-1.39495	-0.681648	-1.775	-0.841583	S	2	___1	0.99061	0.00132658	70.438	45.433	70.438	-0.24855	20688000	887	0.17142019346496823	-0.339988	PF3D7_1219000	INNKIYRKNFSCNVPSLETKQANILDINNTP
-6.54155	-6.4695	-6.34927	-6.10006	-7.12904	-7.04671	-7.22093	-7.73591	-9.12833	-7.32342	S	2	___3	0.501062	0.00102528	83.729	78.236	83.729	1.4207	2815200	43	0.4328375464706752	-0.338705	PF3D7_1224700	NSDSKKKENDVKNLKSTPQCSSDESDVYFYN
-6.54155	-6.4695	-6.34927	-6.10006	-7.12904	-7.04671	-7.22093	-7.73591	-9.12833	-7.32342	T	2	___3	0.501062	0.00102528	83.729	78.236	83.729	1.4207	2815200	44	0.4328375464706752	-0.338705	PF3D7_1224700	SDSKKKENDVKNLKSTPQCSSDESDVYFYND
-3.03487	-2.83855	-4.18522	-3.87965	-3.38299	-3.17306	-2.83298	-2.87962	-3.29357	-2.29645	S	2	___2	0.810821	0.000235712	104.26	87.683	104.26	0.30067	13306000	422	0.1319595221515703	-0.332462	PF3D7_0813100	EIQKKNSANSRDSSPSSCGSNKLSERINSLI
-2.27918	-2.22599	-3.47354	-3.21242	-2.88872	-2.71507	-2.02043	-2.27021	-2.94091	-1.55686	S	3	___1	0.712714	0.0027801	70.496	61.282	70.496	-0.22301	17390000	173	0.3089810452452162	-0.324445	PF3D7_0408300	SYKHNNNYKNKNSDRSRSRSVSSDIKRKEHI
-4.58123	-4.91648	-4.64555	-4.67521	-5.34341	-5.11504	-7.50956	-6.8832	-7.37868	-6.25328	S	2	___1	0.750671	1.57E-05	158.37	114.05	84.195	0.32248	96562000	162	0.274265	-0.323046	PF3D7_0401800	STTRSASAASTTRSASTASTARSASTASTAS
-3.6668	-3.51021	-3.93737	-3.63003	-3.86728	-3.45855	-4.0246	-4.67439	-3.72905	-2.3585	S	3	___1	0.993081	7.34E-22	285.41	247.94	126.67	-0.037514	430730000	128	0.37888481584160116	-0.318684	PF3D7_1222700	DNASDKLETGTQLTLSTEATGAVQQITKLSE
-2.78653	-2.57265	-3.077	-2.7468	-2.36284	-2.24866	-0.774859	-0.982176	-2.03819	-0.90654	S	2	___2	0.930882	0.00342731	64.136	45.772	64.136	0.46584	11554000	5	0.22801468060557736	-0.316518	PF3D7_1140200	___________MDTVSEKSQIEDVLDKILPG
-2.78653	-2.57265	-3.077	-2.7468	-2.36284	-2.24866	-0.774859	-0.982176	-2.03819	-0.90654	S	2	___2	1	0.000526173	116.51	65.498	116.51	0.34862	24023000	8	0.22801468060557736	-0.316518	PF3D7_1140200	________MDTVSEKSQIEDVLDKILPGKDL
-3.13391	-2.40722	-3.07814	-3.06584	-2.11629	-2.79833	-3.12111	-3.20018	-2.27272	-0.668091	S	2	___2	1	0.0192629	56.648	36.28	56.648	1.6506	40792000	113	0.4647323397342174	-0.316501	PF3D7_0220700	KDNKKTHFNRLEVDFSNNMNREDYMKVDSEC
-3.13391	-2.40722	-3.07814	-3.06584	-2.11629	-2.79833	-3.12111	-3.20018	-2.27272	-0.668091	Y	2	___2	1	0.0192629	56.648	36.28	56.648	1.6506	40792000	121	0.4647323397342174	-0.316501	PF3D7_0220700	NRLEVDFSNNMNREDYMKVDSECRVLDVNSM
-0.637268	-0.495495	-1.47776	-1.26489	-0.946178	-0.678316	-0.377024	-0.491783	-0.810635	0.249363	S	3	___2	0.990465	0.000192753	123.26	107.36	99.454	0.17508	96627000	419	0.18807627215120754	-0.313548	PF3D7_0813100	NKEEIQKKNSANSRDSSPSSCGSNKLSERIN
-0.293314	-0.28566	-0.416866	0.0388222	-0.911959	-0.460756	-1.61883	-1.52914	-1.51282	-0.952017	T	2	___2	0.999555	0.0100375	68.515	30.922	68.515	3.3741	48434000	1855	0.047152898898475314	-0.313008	PF3D7_1120600	NEREKDDMNRRMTENTYNLNKEKNLSVHNIK
-0.293314	-0.28566	-0.416866	0.0388222	-0.911959	-0.460756	-1.61883	-1.52914	-1.51282	-0.952017	Y	2	___2	0.999664	0.0100375	68.515	30.922	68.515	3.3741	48434000	1856	0.047152898898475314	-0.313008	PF3D7_1120600	EREKDDMNRRMTENTYNLNKEKNLSVHNIKN
-0.94097	-0.812229	-1.71749	-1.52204	-1.24083	-0.960135	-0.667223	-0.797619	-1.09497	-0.0216465	S	2	___2	0.98561	2.57E-05	156.87	137.8	123.26	0.1977	200890000	420	0.20179880806763323	-0.309563	PF3D7_0813100	KEEIQKKNSANSRDSSPSSCGSNKLSERINS
0.249405	0.0773697	0.0541782	0.55555	-0.939379	-0.279976	-0.159966	0.286255	-0.579914	-0.467262	S	4	___3	1	0.017912	53.615	19.817	53.615	-0.47449	2223600000	416	0.10762199393878796	-0.309522	PF3D7_0515000	NSNVSDGGKMKTDLFSPGNNYDKDINTDENN
0.249405	0.0773697	0.0541782	0.55555	-0.939379	-0.279976	-0.159966	0.286255	-0.579914	-0.467262	T	4	___3	1	0.000736688	159.94	110.94	53.615	-0.47449	2245200000	427	0.10762199393878796	-0.309522	PF3D7_0515000	TDLFSPGNNYDKDINTDENNKNMSILGNNVS
0.249405	0.0773697	0.0541782	0.55555	-0.939379	-0.279976	-0.159966	0.286255	-0.579914	-0.467262	T	4	___3	1	0.017912	53.615	19.817	53.615	-0.47449	2223600000	412	0.10762199393878796	-0.309522	PF3D7_0515000	QLNNNSNVSDGGKMKTDLFSPGNNYDKDINT
0.249405	0.0773697	0.0541782	0.55555	-0.939379	-0.279976	-0.159966	0.286255	-0.579914	-0.467262	Y	4	___3	1	0.017912	53.615	19.817	53.615	-0.47449	2223600000	421	0.10762199393878796	-0.309522	PF3D7_0515000	DGGKMKTDLFSPGNNYDKDINTDENNKNMSI
-0.120001	-0.00124931	-0.45569	0.141726	-1.53607	-0.708862	-2.36096	-2.42995	-1.50354	-1.43174	S	3	___3	0.999505	8.96E-05	195.6	166.06	96.163	-0.17514	90590000	1913	0.145398	-0.309238	PF3D7_1018200	IKSSHINDNVYDKNESSTFSFEHKETYDEKG
-0.120001	-0.00124931	-0.45569	0.141726	-1.53607	-0.708862	-2.36096	-2.42995	-1.50354	-1.43174	S	3	___3	0.997735	8.96E-05	103.76	90.099	96.163	-0.17514	104000000	1914	0.145398	-0.309238	PF3D7_1018200	KSSHINDNVYDKNESSTFSFEHKETYDEKGD
-0.120001	-0.00124931	-0.45569	0.141726	-1.53607	-0.708862	-2.36096	-2.42995	-1.50354	-1.43174	S	3	___3	0.999999	3.23E-05	190.34	160.43	190.34	0.44421	1114000000	1917	0.145398	-0.309238	PF3D7_1018200	HINDNVYDKNESSTFSFEHKETYDEKGDNEK
-0.0578976	0.138039	-0.418974	0.494103	-1.63704	-1.09734	-2.02286	-2.35282	-1.38273	-1.16536	S	2	___2	1	9.96E-05	306.07	235.04	98.531	-0.51217	404960000	812	0.20987763553805802	-0.307224	PF3D7_0317200	LLDEGMKDICDDETISEKDYVTDKKLKNFRL
-0.0578976	0.138039	-0.418974	0.494103	-1.63704	-1.09734	-2.02286	-2.35282	-1.38273	-1.16536	T	2	___2	1	0.000670694	98.531	59.897	98.531	-0.51217	41120000	810	0.20987763553805802	-0.307224	PF3D7_0317200	STLLDEGMKDICDDETISEKDYVTDKKLKNF
0.631115	0.904184	-0.0744476	0.520569	-1.4965	-1.01982	-2.54136	-2.31621	-1.28741	-1.34376	S	3	___1	1	7.73E-05	145.7	124.64	47.568	0.3917	550780000	305	0.0541345	-0.302711	PF3D7_0927600	PVSNKNKEENCQSRDSSKRRNSVSKSSKNVT
0.0565414	0.198437	-0.517571	-0.348724	0.122963	0.414465	0.218647	-0.182362	0.0711803	1.38341	S	2	___1	1	7.50E-05	202.33	179.69	202.33	0.61272	1393300000	276	0.33916831285232013	-0.302692	PF3D7_0503300	DDAKKKNDNTSERDNSNDWKGSEQRKEEEDE
-3.35852	-3.18449	-3.51768	-3.20557	-3.12414	-2.9571	-1.78101	-1.92292	-2.8383	-1.84308	T	2	___2	0.666667	0.00342731	54.776	30.394	54.776	-0.14597	7085000	3	0.18561036633209826	-0.301295	PF3D7_1140200	_____________MDTVSEKSQIEDVLDKIL
0.00891304	0.277954	-0.448805	-0.22205	-0.412092	0.0700989	-0.648367	-0.782984	-0.337519	0.322161	S	3	___1	1	3.18E-17	334.27	301.19	334.27	0.067073	102700000	78	0.0878817	-0.30061	PF3D7_1021800	VDDSNKEDSEKNSLKSYLDDGASTILSKPDE
1.7491	1.98124	1.07022	1.51017	-0.0176563	0.480307	-0.472824	-0.420032	0.0835571	0.360577	S	2	___1	0.977506	0.000655397	135.26	97.176	135.26	0.67945	210190000	206	0.019201735346017802	-0.299973	PF3D7_0825000	KGSFNISDDDEMDNKSSNYNISGKNYSTENN
0.139891	0.160559	-0.386799	-0.213816	0.536343	0.523602	1.51883	1.20668	0.382515	2.00933	S	4	___1	1	2.73E-06	269.08	258.74	269.08	0.28134	424230000	235	0.4300578103635051	-0.299114	PF3D7_0503300	NENYKSKYNHSNDDYSDETRNSSKHSRKEHV
-0.831884	-0.572493	-0.121965	-0.0159779	-1.17273	-1.06725	-1.38026	-1.09499	-1.81712	-1.07842	S	4	___1	0.531668	2.93E-05	154.69	125.49	154.69	0.95925	76910000	230	0.061713595797941834	-0.298967	PF3D7_1033200	STGQIPTPTESSHGISDGKKDTSTNDMDPLN
-3.3767	-3.27076	-3.01995	-2.82876	-3.02577	-2.67317	-3.27368	-2.8962	-3.09279	-2.627	S	2	___3	1	0.00012117	108.77	89.987	74.162	0.31691	93551000	1708	0.010336795342185776	-0.298597	PF3D7_0418600	KKNNDDNNSTCAVRKSASNSVQIIEVDKNKK
-3.3767	-3.27076	-3.01995	-2.82876	-3.02577	-2.67317	-3.27368	-2.8962	-3.09279	-2.627	S	2	___3	1	9.05E-12	455.12	351.7	74.162	0.31691	3790300000	1710	0.010336795342185776	-0.298597	PF3D7_0418600	NNDDNNSTCAVRKSASNSVQIIEVDKNKKKK
-3.3767	-3.27076	-3.01995	-2.82876	-3.02577	-2.67317	-3.27368	-2.8962	-3.09279	-2.627	S	2	___3	1	7.64E-05	282.69	222.35	74.162	0.31691	1031400000	1712	0.010336795342185776	-0.298597	PF3D7_0418600	DDNNSTCAVRKSASNSVQIIEVDKNKKKKKK
-2.27392	-2.06968	-2.45234	-2.0636	-3.40982	-2.67582	-3.80225	-3.73546	-3.18001	-3.08886	T	3	___3	0.440865	0.00436071	73.91	46.501	59.248	0.21495	19813000	1915	0.073442	-0.296983	PF3D7_1018200	SSHINDNVYDKNESSTFSFEHKETYDEKGDN
-1.68626	-1.36841	-1.84257	-1.64589	-1.72209	-1.3872	-1.53647	-1.14998	-0.811861	-0.564733	S	2	___1	0.999946	5.59E-06	236.96	199.88	58.674	3.3478	174810000	3515	8.973689120645251e-4	-0.296604	PF3D7_0826100	LSQSKGNTNNLDPSASSLESADKIMVSSSLE
-0.0163326	0.527365	0.259436	0.127401	0.905857	1.20891	0.996248	1.66478	1.1039	1.19673	S	2	___2	1	2.85E-05	333.65	293.22	333.65	0.021268	2495200000	21	0.11273218734864428	-0.295215	PF3D7_0506900	GFNPKNAEKKRSSIFSDLEIPQGDVKKKASI
1.40645	1.50295	0.701115	1.33444	-0.186382	0.465773	-0.723507	-0.796192	-0.297791	-0.146522	S	2	___3	0.99999	3.84E-05	194.98	154.25	100.72	0.19062	585750000	24	0.11939443187827978	-0.292112	PF3D7_1415400	EYILEEENNVFEDYKSYISDSVENKSIDFKN
-2.9536	-2.50883	-3.05948	-2.70047	-3.91976	-3.33472	-3.56064	-3.54821	-3.30179	-3.24509	S	2	___1	0.987246	2.29E-10	357.85	333	357.85	-1.3733	107490000	850	0.058634465451798456	-0.29159	PF3D7_1436200	SSEHYLSDYCYDKNSSNYNNSEGYINNNVEK
-3.32769	-3.2798	-3.50551	-3.20861	-3.99809	-3.3866	-5.27491	-4.83632	-4.18602	-4.13095	T	3	___1	0.590876	6.78E-06	137.35	123.33	110.59	-0.45744	12307000	1655	0.0569136	-0.28999	PF3D7_1414500	QPSQQNEQMYDDIVETYEDIIETYEDKIELN
-1.14559	-1.00726	-2.05998	-1.4366	-3.62402	-3.01266	-4.53328	-4.33985	-3.2746	-3.39463	S	3	___1	1	7.73E-05	137.4	110.67	47.568	0.3917	336210000	306	0.11497993043627891	-0.289294	PF3D7_0927600	VSNKNKEENCQSRDSSKRRNSVSKSSKNVTR
3.72896	3.76178	2.94433	3.4959	2.62148	3.33638	2.36721	1.76682	2.95291	3.69933	S	2	___1	1	1.53E-24	529.92	505.88	128.03	0.59206	1697200000	116	0.3228483875241833	-0.289065	PF3D7_1222700	SNSDIYSESQKFDNASDKLETGTQLTLSTEA
-0.891197	-0.52025	-1.41759	-0.977652	-2.33501	-1.8326	-2.42627	-2.61122	-1.90512	-1.59422	S	3	___1	0.999153	8.67E-06	99.614	85.36	57.803	0.00401	42703000	466	0.0785385	-0.287848	PF3D7_1227600	NSLGRNYTNYERLKHSNNNNNMNNVNIGYNN
6.31923	6.27527	5.58542	6.30235	4.66391	5.40893	4.26886	4.11155	4.73994	4.9131	S	4	___1	1	0.000207962	295.65	253.91	137.05	0.22686	7200300000	252	0.2038231123618167	-0.286767	PF3D7_0708400	EEKKKKTGEDKNADESKEENEDEEKKEDNEE
-4.49804	-4.41301	-4.58169	-4.70595	-4.89691	-4.37862	-4.56386	-4.01514	-4.42692	-4.02108	S	3	___1	0.850235	0.00177288	54.259	38.867	54.259	-0.41976	2614000	1591	0.0947667	-0.286725	PF3D7_1104900	TLNPYEVDHIPKNVPSFYQISNQLNTCETYN
-3.25961	-3.09798	-3.54433	-3.17157	-4.81594	-4.04596	-5.13197	-5.17463	-4.85609	-4.68625	S	4	___1	1	6.58E-06	91.942	80.641	91.942	-1.5125	15456000	531	0.10595317210096566	-0.286312	PF3D7_0505000	NNNDDNNDDDEDVLKSNNNNNNNNNNDNNND
-3.46683	-3.11608	-3.94256	-3.59599	-4.46602	-4.06547	-4.16567	-3.95279	-4.49543	-4.37463	Y	3	___1	0.98621	4.46E-05	71.535	62.251	60.104	-1.1908	61746000	195	0.00522547	-0.286312	PF3D7_1343100	KPSYGSESTNEFFNNYDFETPIKILSSKKKS
2.14299	2.13314	1.46863	2.01753	1.02664	1.70312	0.634354	0.356842	1.26751	1.75702	S	3	___1	1	5.53E-05	174.23	148.23	57.745	0.70092	766840000	465	0.1932893440574297	-0.285506	PF3D7_1362200	SELPKEELSVKEEDSSEEKRELHEKNSENSS
-2.52063	-2.2989	-2.72423	-2.48288	-1.93905	-1.9483	-2.43731	-2.25356	-2.9786	-2.19258	T	2	___1	0.978228	1.09E-05	153.54	128.3	153.54	-0.27541	35240000	919	0.0989956	-0.284721	PF3D7_1362700	SSNNHFREGSNVNSCTEENTGANNKEKIFVK
-4.98685	-4.60927	-4.76276	-4.48485	-4.74825	-4.57333	-4.6036	-4.46236	-4.9739	-4.53157	S	3	___1	0.999888	0.00685909	50.787	33.086	50.787	0.013232	1048900	178	0.00794122	-0.282794	PF3D7_0526200	NTNSKTKIEIDNLMDSIGKIDIFGSLKILDE
-2.05801	-1.50006	-2.18294	-1.89687	-2.00771	-2.08376	-1.15632	-1.19565	-1.81756	-1.14097	T	2	___1	0.905457	0.0186236	63.48	36.878	63.48	0.11216	82084000	97	0.1385503128989547	-0.281044	PF3D7_1227600	NMKSNLKGDTKNISNTYPNKIAPFHLNKSGY
-1.53106	-1.28996	-1.92468	-1.5021	-2.86234	-2.32971	-3.18497	-3.38751	-2.74827	-2.33742	S	2	___3	0.997734	7.07E-05	147.56	109.57	147.56	0.49429	7858300	492	0.0959616	-0.280923	PF3D7_0723800	KEKISPLHLTQFTKISSDSNNSEFKKKSVSI
-1.53106	-1.28996	-1.92468	-1.5021	-2.86234	-2.32971	-3.18497	-3.38751	-2.74827	-2.33742	S	2	___3	0.999999	7.07E-05	242.35	206.68	242.35	0.0029815	73700000	495	0.0959616	-0.280923	PF3D7_0723800	ISPLHLTQFTKISSDSNNSEFKKKSVSIDSC
-1.53106	-1.28996	-1.92468	-1.5021	-2.86234	-2.32971	-3.18497	-3.38751	-2.74827	-2.33742	S	2	___3	0.999283	7.07E-05	147.56	109.57	147.56	0.49429	7858300	498	0.0959616	-0.280923	PF3D7_0723800	LHLTQFTKISSDSNNSEFKKKSVSIDSCIDK
0.366488	0.44364	-0.447985	0.0225429	-0.702406	-0.247507	-1.40114	-1.38159	-0.752531	-0.372211	S	3	___1	1	7.87E-05	129.12	92.035	129.12	0.38759	37343000	154	0.0437206	-0.280489	PF3D7_0530600	DDNKNESDDNKNDGDSNKNDGDSNKNDGDSN
-1.629	-1.41584	-1.53499	-1.41394	-1.38416	-0.945593	-0.0568237	0.367416	0.0217133	0.22666	S	3	___1	0.999192	0.00233745	89.805	75.81	72.321	-0.061622	50804000	1061	0.011714217269865159	-0.280393	PF3D7_1361800	VELIGDSEKNKLSRGSAIKAVYELLKTEDED
-1.83946	-1.61916	-2.63092	-2.39379	-2.68742	-2.21167	-2.86084	-3.05047	-2.52966	-1.87225	S	2	___1	0.999988	5.24E-18	437.35	408.32	368.4	-0.13824	5831100000	1680	0.12088173265041392	-0.280191	PF3D7_0704300	LTKSNDIKKEEKDIYSSEDEQNNSKQEELQY
-2.93716	-2.74005	-2.89921	-2.52604	-3.23036	-3.06871	-3.70915	-3.62113	-3.77264	-3.198	S	3	___1	1	3.12E-10	376.64	361.07	274.3	1.7388	1515100000	431	0.0333227	-0.278922	PF3D7_0930600	QKFKETLMNENSDNDSDIAIKYIKYNDHRQI
-3.6775	-3.25975	-4.15721	-3.88014	-4.7525	-4.37527	-4.88744	-4.95759	-4.89363	-4.5018	S	2	___1	0.767368	0.000101854	139.08	116.89	139.08	0.064401	8008000	464	0.036838200969049814	-0.278749	PF3D7_1447800	FHINGIKRKSVSHNLSNICTSPCSEFFKYFR
-0.54532	-0.103685	-1.55727	-1.47629	0.126921	0.439793	0.813509	0.583338	0.21598	1.00198	S	2	___2	1	0.000177725	225.69	186.53	86.641	-0.16982	131020000	101	0.17850647154048752	-0.278264	PF3D7_1453700	LNNDGKKHWVKCDWNSWVDTDEEDKANDYDD
-0.54532	-0.103685	-1.55727	-1.47629	0.126921	0.439793	0.813509	0.583338	0.21598	1.00198	T	2	___2	1	2.78E-11	467.06	377.87	86.641	-0.16982	52097000000	105	0.17850647154048752	-0.278264	PF3D7_1453700	GKKHWVKCDWNSWVDTDEEDKANDYDDMGMN
-2.22426	-2.11405	-2.47316	-1.94954	-4.17161	-3.51518	-4.93949	-5.12292	-4.31626	-4.03659	S	2	___1	0.999472	2.42E-09	212.92	178.03	188.26	0.77458	42243000	4347	0.1364266935864348	-0.277301	PF3D7_1149000	EQKGSVNEEVVEEEGSVTEEIKEQEESVNEE
0.785713	0.773636	-0.00722885	0.556334	-1.47845	-0.766237	-1.95798	-2.46275	-1.89162	-1.26768	T	2	___2	0.934845	0.000484505	122.55	99.718	122.55	0.058047	72781000	59	0.30106145778657667	-0.276575	PF3D7_0527500	SKDKEFFEKSASDESTEEKSDEEEVEEDEND
-1.68458	-1.21496	-1.6737	-1.58148	-0.64673	-0.539055	-0.222422	-0.265617	-0.987045	-0.232357	S	3	___1	0.971127	0.000216489	152.71	125.68	152.71	0.03658	34847000	10	0.13292422367728185	-0.276203	PF3D7_1111100	______MWLEKYSPQSIDELTIHKDITERLR
-4.38911	-4.04743	-4.06695	-4.3769	-4.51828	-4.11941	-4.53998	-4.54161	-5.26609	-4.31634	S	3	___2	1	1.40E-09	212.68	204.57	212.68	-0.038974	86358000	1384	0.262089	-0.275745	PF3D7_1457700	KKKGKSKDREDDEDASSTDEEQEEDEFLDDY
-4.38911	-4.04743	-4.06695	-4.3769	-4.51828	-4.11941	-4.53998	-4.54161	-5.26609	-4.31634	S	3	___2	1	1.40E-09	212.68	204.57	212.68	-0.038974	86358000	1385	0.262089	-0.275745	PF3D7_1457700	KKGKSKDREDDEDASSTDEEQEEDEFLDDYI
-4.38911	-4.04743	-4.06695	-4.3769	-4.51828	-4.11941	-4.53998	-4.54161	-5.26609	-4.31634	T	3	___2	1	1.40E-09	212.68	204.57	212.68	-0.038974	86358000	1386	0.262089	-0.275745	PF3D7_1457700	KGKSKDREDDEDASSTDEEQEEDEFLDDYIR
-1.82371	-1.28246	-2.22555	-1.79007	-2.65658	-2.53072	-1.65135	-1.76159	-1.92056	-1.53567	S	2	___1	0.992488	5.38E-05	171.76	136.14	171.76	0.39473	30642000	1139	0.0802021	-0.275446	PF3D7_0715200	NNKIMDTSLKSMRAVSLSSLQKLILEHNKIL
-5.62888	-6.33723	-5.78429	-5.1679	-6.59297	-6.34293	-6.07404	-6.06589	-6.91791	-5.71339	S	2	___1	0.969501	0.000540154	212.93	168.06	63.408	0.46424	1241900	177	0.4369214383987237	-0.274149	PF3D7_1335100	LGLFGKNVLSKVKAQSETDTQSKNEQEISTQ
-0.494432	-0.368963	-1.1742	-0.867662	-0.752426	-0.630459	0.57395	-0.0103798	-0.533863	0.863323	S	3	___1	1	9.51E-05	200.13	160.22	154.26	-0.14305	730150000	321	0.4407405746916243	-0.273366	PF3D7_1022400	SDVLSKHSSAYRDSDSEKNKSYRKRLSSDNR
-1.46764	-1.36643	-1.95177	-1.68178	-2.17842	-1.55882	-2.26544	-2.32707	-1.8764	-1.44946	Y	3	___1	0.979461	1.01E-05	128.88	104.03	83.992	1.3574	79584000	1345	0.0856498	-0.271223	PF3D7_1143100	NRSNNKVIKNESEFEYLLELSDKEGPNLDNP
-5.237	-5.35925	-6.01931	-5.15602	-6.64308	-6.71183	-6.31315	-6.20256	-7.04946	-6.47792	S	3	___3	1	0.0149812	41.423	36.806	41.423	-0.18335	2147100	972	0.23102648316392518	-0.270884	PF3D7_1112100	IDISVKDNMEKDTCPSDENVSVDNESDVNKL
-5.237	-5.35925	-6.01931	-5.15602	-6.64308	-6.71183	-6.31315	-6.20256	-7.04946	-6.47792	S	3	___3	1	0.0149812	41.423	36.806	41.423	-0.18335	2147100	977	0.23102648316392518	-0.270884	PF3D7_1112100	KDNMEKDTCPSDENVSVDNESDVNKLSQNVM
-5.237	-5.35925	-6.01931	-5.15602	-6.64308	-6.71183	-6.31315	-6.20256	-7.04946	-6.47792	S	3	___3	1	0.0149812	41.423	36.806	41.423	-0.18335	2147100	982	0.23102648316392518	-0.270884	PF3D7_1112100	KDTCPSDENVSVDNESDVNKLSQNVMKEKYL
-5.237	-5.35925	-6.01931	-5.15602	-6.64308	-6.71183	-6.31315	-6.20256	-7.04946	-6.47792	T	3	___3	1	0.0149812	41.423	36.806	41.423	-0.18335	2147100	969	0.23102648316392518	-0.270884	PF3D7_1112100	NKDIDISVKDNMEKDTCPSDENVSVDNESDV
-5.29826	-4.14881	-5.5686	-5.90242	-4.26715	-4.9956	-6.14475	-6.2931	-4.20765	-2.79234	Y	4	___2	0.781843	0.0118877	52.527	18.686	52.527	-3.1521	15407000	454	0.559089	-0.270829	PF3D7_1038800	NDINDDINIFHQSKKYSRIPRYDTSNLKGYN
2.37311	2.50311	1.98564	2.19688	1.12218	1.54947	1.25648	1.25476	1.10326	1.68986	T	2	___1	0.951127	0.000143204	137.46	107.02	93.716	1.3354	1238800000	1609	0.061979648398491204	-0.270682	PF3D7_1107800	KNISKGNSNSSDGSITYAKDNKLKDDALLYS
-0.54892	-0.52574	-1.29612	-1.17711	-2.0381	-1.77444	-2.07074	-1.61666	-2.34136	-1.8512	S	2	___2	0.693241	3.07E-08	262.6	252.81	262.6	0.41122	243670000	569	0.0414392	-0.270018	PF3D7_1145400	RQQSNISNSNQDTLLSTSSKYYSNMMSDQEY
-2.56303	-2.49423	-2.68762	-2.37406	-2.24056	-2.07928	-2.35828	-2.04474	-2.7465	-2.25527	S	3	___1	0.835225	0.000135441	96.673	71.881	96.673	0.56729	23353000	899	0.020451035376186914	-0.269681	PF3D7_0927200	NANKYNNQYIISRNCSATINDHLIKNHEMKN
1.33956	1.60166	0.586739	1.0567	-0.62966	-0.176899	-0.96245	-1.08156	-0.411751	-0.137768	S	3	___1	1	5.52E-05	294.09	260.29	294.09	0.08654	245990000	2199	0.0648691	-0.267941	PF3D7_1112100	YYFDFKKNNWQEIHKSPQRNDSNISNDSNKN
0.650076	0.728243	0.164381	0.153688	0.70326	0.975649	1.52206	1.04204	1.14415	2.62358	S	2	___2	0.99994	0.000104497	220.34	156.28	130.72	0.19408	585970000	306	0.4589281800702725	-0.267855	PF3D7_1022400	GDRSYRKKKNKNESSSDVLSKHSSAYRDSDS
1.91153	2.10453	1.31326	1.72183	0.731493	1.04854	0.663872	0.690456	0.585077	0.978144	Y	2	___2	0.78001	0.000769705	142.12	123.34	142.12	0.16594	323640000	1679	0.0198923	-0.267652	PF3D7_0704300	ELTKSNDIKKEEKDIYSSEDEQNNSKQEELQ
-0.487253	-0.263533	-0.824203	-0.330807	-1.49106	-0.938171	-1.77425	-1.93568	-1.37445	-1.14627	Y	3	___1	0.888184	0.0011269	76.332	57.257	76.332	0.053879	43326000	1615	0.1020462755590488	-0.267351	PF3D7_1138000	KFSDIYSYENVKYDVYDRRESNKIDDSNIKK
-0.591044	-0.367542	-0.716604	-0.737789	-0.324867	-0.187616	0.795971	0.774414	0.167849	1.18612	S	3	___1	0.945666	6.38E-06	175.86	148.71	134.81	-0.19935	102480000	165	0.23952833294133494	-0.267257	PF3D7_0818900;PF3D7_0831700	PVKNAVITVPAYFNDSQRQATKDAGAIAGLN;SIKNAVITVPAYFNDSQRQATKDAGTIAGLN
1.77722	1.95751	1.15132	1.4826	0.0794277	0.445793	-0.421646	-0.474338	0.114887	0.622538	S	2	___1	1	0.00764147	100.69	15.396	70.552	0.36314	176130000	342	0.048947062712083184	-0.266579	PF3D7_0106000	DTYYDDESCDNKNDDSVNKNNICVNKSDDSV
-4.83942	-4.93409	-4.78069	-4.49766	-5.11583	-4.54894	-4.72812	-4.77297	-5.23932	-4.62041	S	2	___3	0.982766	7.23E-05	163.45	146.43	163.45	-0.59909	83898000	3006	0.14825225604275521	-0.265864	PF3D7_1457900	INKNNFFYDKLECNTSWINSEDNALSTKYRD
-4.83942	-4.93409	-4.78069	-4.49766	-5.11583	-4.54894	-4.72812	-4.77297	-5.23932	-4.62041	S	2	___3	0.999996	7.43E-05	132.14	117.72	132.14	-0.82386	54716000	3010	0.14825225604275521	-0.265864	PF3D7_1457900	NFFYDKLECNTSWINSEDNALSTKYRDDHHN
-4.83942	-4.93409	-4.78069	-4.49766	-5.11583	-4.54894	-4.72812	-4.77297	-5.23932	-4.62041	S	2	___3	0.52687	0.00712448	45.608	35.269	45.608	-2.5517	1285300	3016	0.14825225604275521	-0.265864	PF3D7_1457900	LECNTSWINSEDNALSTKYRDDHHNNVKRKI
-3.04334	-2.59147	-3.32893	-3.05478	-4.56602	-4.39722	-5.0269	-4.69451	-5.06348	-4.96366	S	2	___2	0.927987	3.77E-05	177.61	169.7	177.61	0.0032332	34014000	748	0.012614647634166325	-0.265408	PF3D7_1427300	GTTLIKNANVNNLNYSYASNNENEGNKLYKE
-3.04334	-2.59147	-3.32893	-3.05478	-4.56602	-4.39722	-5.0269	-4.69451	-5.06348	-4.96366	S	2	___2	1	1.73E-11	308.68	293.99	308.68	-0.72211	69700000	751	0.012614647634166325	-0.265408	PF3D7_1427300	LIKNANVNNLNYSYASNNENEGNKLYKEIFC
0.51951	0.607508	0.0680008	0.0625858	0.582861	0.844694	1.3723	0.895201	0.964281	2.42376	S	2	___2	0.99969	0.000104497	220.34	156.28	130.72	0.19408	433640000	304	0.4570155554175869	-0.26536	PF3D7_1022400	RSGDRSYRKKKNKNESSSDVLSKHSSAYRDS
2.57164	2.60067	2.47453	2.6933	2.23596	2.70941	2.03632	1.88977	2.19006	2.9407	S	3	___3	0.993081	7.34E-22	285.41	247.94	126.67	-0.037514	430730000	128	0.1711143502171608	-0.265067	PF3D7_1222700	DNASDKLETGTQLTLSTEATGAVQQITKLSE
-0.0388393	0.0310306	-0.23296	0.0519047	-0.531891	-0.197508	-0.364399	-0.525471	-0.481876	0.311745	S	3	___2	0.993081	7.34E-22	285.41	247.94	126.67	-0.037514	430730000	128	0.17130081268759773	-0.264333	PF3D7_1222700	DNASDKLETGTQLTLSTEATGAVQQITKLSE
2.3145	2.3652	2.26576	2.47279	2.03322	2.51984	1.74282	1.5951	1.94665	2.66938	T	3	___3	0.992958	5.20E-08	186.05	162.82	126.67	-0.037514	313550000	129	0.16312750376460797	-0.263871	PF3D7_1222700	NASDKLETGTQLTLSTEATGAVQQITKLSEP
0.572254	0.968552	-0.0437736	-0.00602341	0.00515556	0.30759	1.02825	0.79175	0.185684	1.0019	S	3	___1	1	7.66E-12	339.22	276.61	75.71	0.015896	2528700000	151	0.21087699220710115	-0.263239	PF3D7_1207000	KYDKNSLLIKIKDNDSVIDSDNHSFNNLKQK
2.11171	2.16872	2.0621	2.27344	1.79856	2.30133	1.51244	1.33145	1.69526	2.41921	T	3	___3	0.960682	3.61E-10	403.63	374.28	132.34	0.91886	711580000	121	0.1758736141595379	-0.262817	PF3D7_1222700	YSESQKFDNASDKLETGTQLTLSTEATGAVQ
-2.52604	-2.46673	-3.14434	-2.76733	-3.59201	-3.37951	-3.95729	-3.577	-3.88443	-3.60095	S	2	___2	1	0.000641602	80.165	16.6	80.165	-3.7109	13144000	535	0.011696273184687557	-0.262519	PF3D7_1319900	HNDMIISTFQKFINNSNSIIDKMKKQSISIT
-2.52604	-2.46673	-3.14434	-2.76733	-3.59201	-3.37951	-3.95729	-3.577	-3.88443	-3.60095	S	2	___2	1	0.000641602	80.165	16.6	80.165	-3.7109	13144000	537	0.011696273184687557	-0.262519	PF3D7_1319900	DMIISTFQKFINNSNSIIDKMKKQSISITDQ
2.52394	2.57316	2.18049	2.70811	1.79598	2.08702	0.915644	0.995977	1.14483	1.50543	S	5	___2	0.859605	3.56E-07	218	201.7	127.54	0.20843	1283200000	310	0.0427232	-0.261765	PF3D7_1334500	KKRTNIYDSDEESESSEETSKDPYSSGPYTV
-2.73077	-2.08318	-3.02661	-2.86927	-2.53578	-2.76206	-2.07311	-2.03424	-2.40352	-1.71252	S	2	___1	0.555704	0.000325426	129.88	81.786	129.88	0.18188	11008000	95	0.21490545998497834	-0.261705	PF3D7_1227600	KNNMKSNLKGDTKNISNTYPNKIAPFHLNKS
-1.74655	-1.4354	-2.28918	-1.76207	-2.78105	-2.3672	-2.67559	-2.91491	-2.59141	-2.29808	S	2	___3	0.999997	0.00093355	100.02	66.206	85.845	0.28672	24764000	641	0.11877687724417542	-0.261225	PF3D7_1122500	VKNMKESKLHKSDTFSSLPKSINESDELSTT
-1.74655	-1.4354	-2.28918	-1.76207	-2.78105	-2.3672	-2.67559	-2.91491	-2.59141	-2.29808	S	2	___3	0.999995	0.000882309	101.82	73.649	85.845	0.28672	40639000	642	0.11877687724417542	-0.261225	PF3D7_1122500	KNMKESKLHKSDTFSSLPKSINESDELSTTT
-1.74655	-1.4354	-2.28918	-1.76207	-2.78105	-2.3672	-2.67559	-2.91491	-2.59141	-2.29808	T	2	___3	0.993897	0.00630191	85.845	64.338	85.845	0.28672	14991000	639	0.11877687724417542	-0.261225	PF3D7_1122500	TPVKNMKESKLHKSDTFSSLPKSINESDELS
2.14407	2.35605	1.64748	1.97033	1.27978	1.61255	1.04793	1.21303	0.952019	1.2222	S	4	___1	0.985692	1.26E-09	267.19	239.04	267.19	0.18484	277410000	91	0.00125796	-0.260577	PF3D7_0314700	EIAISKNDQENVALNSSEERQNASKEEDNEL
0.0572433	0.376534	-0.172707	0.341469	-1.4159	-1.06231	-1.31266	-1.42092	-0.972027	-0.751472	S	2	___1	0.98699	0.00247954	116.52	51.864	105.1	-0.073618	61662000	1608	0.0659225	-0.259869	PF3D7_0415200	KLNDKKYEYLDFSEKSTEYNNKCLKVDNVNI
-0.469204	-0.0368271	-0.22776	-0.388475	0.343935	0.626034	0.426626	1.07134	0.515146	0.613007	S	2	___2	0.980164	7.81E-06	253.06	236.49	253.06	0.010633	873720000	17	0.13370825781026524	-0.259267	PF3D7_0506900	GSNTGFNPKNAEKKRSSIFSDLEIPQGDVKK
-0.744833	-0.749384	-1.35083	-0.578598	-2.59676	-1.94912	-3.25194	-3.16579	-2.85114	-3.05831	S	3	___3	0.992254	1.25E-05	188.4	159.13	188.4	0.0023069	303640000	575	0.2472070713116685	-0.258859	PF3D7_0914900	RSACDLEEPKSDFFDSSNIKKELNEMKNSKM
2.19132	1.88911	0.636194	1.78504	1.28804	1.26292	0.631313	0.759747	0.508156	0.851738	T	3	___1	0.650339	0.00742019	66.19	64.927	66.19	-0.091448	2228200000	103	0.35253860713199897	-0.258706	PF3D7_0601900	DYQPPRHSSLPNERKTSSSSRQAARSHSSSS
3.0247	3.02512	2.70867	3.14469	2.44105	3.04473	2.00487	2.15564	2.66637	2.76378	S	3	___2	1	3.65E-05	196.97	176.83	88.036	-2.2252	614000000	56	0.0845363	-0.257658	PF3D7_0606000	FNYIENSLFNFCKGVSSNEELSYDLSNRRMS
-0.538149	-0.551454	-1.42334	-1.18205	-0.558218	-0.515034	0.399317	-0.0423298	-0.550928	0.906902	S	3	___2	0.999615	3.61E-05	166.59	155.6	166.59	0.090015	117210000	230	0.46626830774771405	-0.25747	PF3D7_0503300	RHEKRNENYKSKYNHSNDDYSDETRNSSKHS
-0.538149	-0.551454	-1.42334	-1.18205	-0.558218	-0.515034	0.399317	-0.0423298	-0.550928	0.906902	S	4	___2	1	2.73E-06	269.08	258.74	269.08	0.28134	424230000	235	0.46626830774771405	-0.25747	PF3D7_0503300	NENYKSKYNHSNDDYSDETRNSSKHSRKEHV
-3.65606	-3.69013	-4.14281	-3.63024	-3.60186	-3.7445	-3.827	-3.67372	-4.50349	-3.71049	S	2	___3	0.999924	2.76E-30	269.85	205.37	269.85	0.45573	32185000	180	0.21526072107694683	-0.25643	PF3D7_0401800	STARSASTASTASAASAASTTRSASAASTTR
-1.89061	-1.81375	-2.40077	-2.39271	-1.93158	-1.64574	-1.11395	-1.5946	-1.2859	0.104464	S	3	___2	1	3.90E-05	123.55	84.548	123.55	-0.079221	234190000	310	0.45536923108752453	-0.256096	PF3D7_1022400	YRKKKNKNESSSDVLSKHSSAYRDSDSEKNK
2.43715	2.61381	1.80904	2.29553	1.02187	1.44395	0.111164	0.285133	0.954739	0.975582	T	3	___2	0.775261	0.00219775	98.044	70.74	46.249	-0.45411	223560000	844	0.041318066266476904	-0.256008	PF3D7_1004400	KTTTKKRITRVSEESTTKVDTRESDEDDLME
-5.7285	-5.42451	-5.59413	-5.80942	-4.52159	-4.37312	-2.53305	-2.61389	-4.04525	-2.93059	T	3	___1	0.5	0.000110013	162.86	142.88	162.86	0.14415	8673300	154	0.33677270577340035	-0.254201	PF3D7_1343000	NKLFQKCYKWLKPTGTLLITDYCATEKENWD
-1.54176	-1.4598	-1.78889	-1.42745	-2.19955	-1.9345	-2.50078	-2.5321	-2.39873	-1.80493	S	3	___1	1	1.67E-05	205.77	175.43	190.41	-0.094433	5108700000	212	0.0803038	-0.254186	PF3D7_1436200	LFSNNTEKEKYDSDDSHKYTSSNNLSEKIKR
2.43718	2.47114	2.37728	2.57187	2.1316	2.6119	1.8853	1.74051	2.05045	2.75719	T	3	___3	0.999976	7.34E-22	349.27	335.46	167.35	1.4517	706760000	126	0.17165167772814996	-0.25416	PF3D7_1222700	KFDNASDKLETGTQLTLSTEATGAVQQITKL
2.14312	2.23089	2.06787	2.44667	2.0552	2.4892	1.54931	1.69252	2.00326	2.23005	S	5	___1	1	6.13E-14	252.18	238.48	78.618	-0.73148	249430000	735	0.018819	-0.254114	PF3D7_0606000	SGHEKKKEIKIEDVCSLSKEEEDALINIDRN
4.8759	5.05663	5.13696	5.29519	4.30642	4.59029	3.71414	3.90064	3.3314	3.78935	S	2	___1	0.999641	3.11E-09	471.36	427.6	389.16	-0.035283	15627000000	193	0.0102789	-0.253454	PF3D7_1033200	GNDSFKNINEPRKLASFSLYDALADASEQNK
2.56818	2.54461	2.77008	2.88624	3.15625	3.34373	2.62622	3.22314	2.67239	3.05886	S	2	___3	1	1.21E-05	286.97	248.1	119.54	0.3745	1234100000	5135	0.0804113	-0.252691	PF3D7_1021700	DYYIEHNENKKNIELSSHDNNSFDNEKRKTS
2.56818	2.54461	2.77008	2.88624	3.15625	3.34373	2.62622	3.22314	2.67239	3.05886	S	2	___3	1	1.21E-05	286.97	248.1	119.54	0.3745	1248900000	5136	0.0804113	-0.252691	PF3D7_1021700	YYIEHNENKKNIELSSHDNNSFDNEKRKTSL
2.56818	2.54461	2.77008	2.88624	3.15625	3.34373	2.62622	3.22314	2.67239	3.05886	S	2	___3	1	1.21E-05	303.17	232.84	119.54	0.3745	1580000000	5141	0.0804113	-0.252691	PF3D7_1021700	NENKKNIELSSHDNNSFDNEKRKTSLGMTKS
-4.28091	-3.92121	-3.85866	-3.72786	-3.74148	-3.86525	-4.43597	-4.19797	-4.73798	-4.08149	S	3	___1	0.784332	6.00E-05	132.61	126.58	77.506	0.3774	19999000	603	0.1215756440461811	-0.252244	PF3D7_1417600	DVNNKNGYNNNEHSNSSNERSNNNGDNNNNN
-1.1887	-0.874971	-1.43843	-1.09558	-2.42073	-1.94777	-2.81368	-2.69831	-2.44047	-2.42555	S	4	___1	0.999972	5.84E-23	526.92	487.18	209.24	-1.0709	93459000	1709	0.037724457881194134	-0.251963	PF3D7_0917000	NISSIETNENALSLRSNDNITYVYKEQSTLR
0.9125	1.09587	0.463434	1.00095	-0.421919	0.186766	-1.14682	-1.26525	-0.361246	-0.313112	S	3	___2	0.997735	8.96E-05	103.76	90.099	96.163	-0.17514	104000000	1914	0.14650264053632311	-0.251855	PF3D7_1018200	KSSHINDNVYDKNESSTFSFEHKETYDEKGD
4.75278	4.89469	4.92871	5.1726	4.15605	4.47698	3.5734	3.76945	3.32867	3.68495	S	2	___1	0.871881	1.39E-05	244.24	221.66	244.24	0.10692	7183800000	204	0.0030569	-0.251813	PF3D7_1033200	RKLASFSLYDALADASEQNKNKDAESSTGQI
-3.82552	-3.60992	-3.9451	-3.51207	-4.52296	-3.97157	-4.76104	-4.51612	-4.30748	-4.49383	S	3	___2	0.999461	0.00157169	52.402	35.717	52.402	-0.26099	3352300	4336	0.11574905236931445	-0.251719	PF3D7_1149000	KEEQLDSEEIKEQKGSVNEEVVEEEGSVTEE
-3.82552	-3.60992	-3.9451	-3.51207	-4.52296	-3.97157	-4.76104	-4.51612	-4.30748	-4.49383	S	2	___2	0.999472	2.42E-09	212.92	178.03	188.26	0.77458	42243000	4347	0.11574905236931445	-0.251719	PF3D7_1149000	EQKGSVNEEVVEEEGSVTEEIKEQEESVNEE
-2.50942	-2.34261	-2.9904	-2.73436	-3.12081	-2.64802	-3.68937	-3.47976	-3.17565	-3.02302	Y	2	___2	0.89163	0.000129104	197.07	179.85	197.07	0.2047	71477000	199	0.012405637320885676	-0.251574	PF3D7_1121100	NYNEEVKEENVLNTSYENISQLNKSTGMDVF
0.445597	0.656097	0.1043	0.092001	1.22023	1.21416	2.57064	2.07981	1.64995	3.206	S	3	___2	1	3.90E-05	200.13	160.22	154.26	-0.14305	791010000	319	0.5072830282754305	-0.251472	PF3D7_1022400	SSSDVLSKHSSAYRDSDSEKNKSYRKRLSSD
1.8471	2.07737	1.48568	2.08961	1.25539	1.53981	1.15336	1.066	1.05103	1.27185	Y	4	___2	0.999924	1.44E-05	127.92	114.67	99.319	0.10239	354760000	261	0.084895	-0.250414	PF3D7_1345400	DKNDDDSLNDNPDNDYGANDDKENNRTFDET
-3.93988	-3.92802	-4.50936	-3.87844	-4.36315	-4.14475	-4.42017	-4.58566	-4.57521	-4.02081	S	3	___2	0.740141	0.00017318	64.152	51.719	64.152	1.5412	1988900	209	0.1775385550550239	-0.250022	PF3D7_0321700	YSFDKEKYLYRSNDMSDTNYVCQDEIHSIIS
-3.93988	-3.92802	-4.50936	-3.87844	-4.36315	-4.14475	-4.42017	-4.58566	-4.57521	-4.02081	S	3	___2	0.936401	0.00017318	64.152	51.719	64.152	1.5412	1988900	221	0.1775385550550239	-0.250022	PF3D7_0321700	NDMSDTNYVCQDEIHSIISPDEEKKNSLQSL
-1.7545	-1.61416	-1.98352	-1.58404	-2.4249	-2.25911	-2.51846	-2.05125	-2.18739	-2.11057	S	3	___1	0.999984	0.000145691	130.16	107.93	130.16	0.36628	38707000	1392	0.0315206	-0.249931	PF3D7_0914500	KIVAQDEGENKSHNISNNSKSALLRNILPSN
0.290344	0.424938	-0.421085	0.0878258	-0.886751	-0.572922	-1.5956	-1.59977	-0.848414	-0.553896	S	4	___1	1	1.23E-05	149	131.64	149	-0.93177	118500000	885	0.045391332668821394	-0.249535	PF3D7_0103100	DIHSNEDIHGNEDIHSNEDIHGKEDIHSNED
2.11929	2.15163	1.95567	2.34124	1.93492	2.27944	1.66087	1.8444	1.84053	2.14165	S	5	___1	1	1.86E-14	232.55	212.53	78.618	-0.73148	397120000	737	0.0175138	-0.249415	PF3D7_0606000	HEKKKEIKIEDVCSLSKEEEDALINIDRNHV
0.533886	0.73823	0.187716	0.171194	1.33541	1.32503	2.71414	2.2191	1.78098	3.34488	S	3	___2	1	9.51E-05	200.13	160.22	154.26	-0.14305	730150000	321	0.5134392359623321	-0.249261	PF3D7_1022400	SDVLSKHSSAYRDSDSEKNKSYRKRLSSDNR
3.52294	3.71791	3.08295	3.47065	2.94527	3.57755	2.23613	2.36884	2.64241	2.53511	T	3	___1	1	4.77E-07	342.42	306.64	58.672	-0.077117	5592000000	208	0.11691120485971639	-0.248068	PF3D7_1302100	VVDSYIIKPIPALPVTPDEPHHNNI______
0.639221	0.699852	-0.0191307	0.329531	-0.626926	-0.360447	-0.668961	-0.689899	-0.537134	0.0456314	S	3	___3	1	8.10E-11	261.94	239.22	261.94	0.065702	213420000	634	0.08219	-0.24752	PF3D7_0704400	FNFNDSDNTDKDAINSDHSDAISIDNLIEET
0.639221	0.699852	-0.0191307	0.329531	-0.626926	-0.360447	-0.668961	-0.689899	-0.537134	0.0456314	S	3	___3	1	8.10E-11	261.94	239.22	261.94	0.065702	213420000	637	0.08219	-0.24752	PF3D7_0704400	NDSDNTDKDAINSDHSDAISIDNLIEETNKK
0.639221	0.699852	-0.0191307	0.329531	-0.626926	-0.360447	-0.668961	-0.689899	-0.537134	0.0456314	S	3	___3	1	8.10E-11	261.94	239.22	261.94	0.065702	203090000	641	0.08219	-0.24752	PF3D7_0704400	NTDKDAINSDHSDAISIDNLIEETNKKHEYD
-2.10257	-1.76575	-2.00969	-1.75939	-1.44345	-1.59863	-0.142208	-0.169807	-1.19239	-0.363254	S	2	___1	0.999994	0.00296037	98.249	63.528	98.249	1.0062	22219000	461	0.22235629659409498	-0.246695	PF3D7_0708400	LAENKENYKKFYEQFSKNLKLGIHEDNANRT
2.73226	2.61453	2.04254	2.58153	1.51734	2.00241	1.74664	1.44413	1.67574	2.30537	S	2	___2	1	2.73E-05	198.14	141.73	162.31	0.12826	594280000	27	0.2643287367575689	-0.246692	PF3D7_1415400	LEEENNVFEDYKSYISDSVENKSIDFKNDLS
-1.0625	-0.793011	-0.399919	-0.543978	0.0691452	0.206245	0.398296	0.984013	0.445526	0.830288	S	3	___1	0.98792	0.00127154	100.88	19.541	99.815	0.17972	114860000	5845	0.11399894256997666	-0.246602	PF3D7_1021700	SNMNYYNNIINNKKSSVQIKKKTTLIEKNDI
-2.80509	-2.77342	-2.84429	-2.39543	-3.43408	-3.17254	-4.17332	-4.39863	-4.43693	-3.72113	S	2	___1	0.812903	0.000507905	148.7	133.6	148.7	0.29555	20261000	33	0.20456556663274233	-0.246515	PF3D7_0702400	NTQEKKFNPTRNPSQSGPYRHHGPQGRTPYM
-4.10688	-3.93676	-3.87499	-3.60778	-4.15677	-3.58223	-4.37924	-4.38659	-4.16427	-3.93741	S	3	___2	0.801898	0.000432412	58.635	52.669	58.635	0.40638	6169100	382	0.059709074723772036	-0.246273	PF3D7_0925700	AENLRHIEHAPGVQFSYVPPDFFNSDIDDES
3.17702	3.17985	2.89742	3.2855	2.70534	3.22609	2.31684	2.52175	2.90004	3.01435	S	3	___2	0.999999	8.19E-06	347.33	329.82	88.036	-2.2252	5736700000	57	0.0575493	-0.246175	PF3D7_0606000	NYIENSLFNFCKGVSSNEELSYDLSNRRMSD
1.92949	1.81215	1.89253	2.16353	0.575899	0.658941	-0.588924	-0.249676	-1.00952	-0.355516	S	2	___1	0.991225	5.19E-07	414.09	385.8	412.49	-0.30068	2076000000	237	0.12985764176088666	-0.245992	PF3D7_0702500	SFSGSKYNTSNLASSSTTESSVSGLNTNEAH
-3.61714	-3.94783	-4.52423	-4.09544	-4.34181	-4.02379	-3.79044	-3.26675	-3.65218	-3.36326	S	3	___2	0.959313	1.10E-09	213.11	183.17	213.11	-0.24696	16011000	341	0.17674220555168385	-0.245749	PF3D7_0619000	DINSNDINEEQLNYGSLDYVYFSSNGKDGTS
-3.85611	-3.33047	-4.0598	-4.17526	-3.53554	-3.95206	-4.85815	-4.89206	-5.71536	-4.44684	S	3	___1	0.999085	0.00203293	62.475	44.062	62.475	1.1312	7160500	272	0.4555450274222686	-0.245652	PF3D7_0527000	TDFDKTAKDSGRPPASDPEGRIMHKHEIGLC
-1.54001	-1.44724	-2.35805	-2.11981	-2.64215	-2.25763	-2.66776	-2.90867	-3.00016	-2.24678	S	3	___2	0.997497	0.000379643	76.237	63.676	65.652	-0.37047	22261000	228	0.2083701624247714	-0.245599	PF3D7_1343100	FKNRKDNSTNTTKENSSRENVSSNNSETKRT
-1.54001	-1.44724	-2.35805	-2.11981	-2.64215	-2.25763	-2.66776	-2.90867	-3.00016	-2.24678	S	3	___2	0.988338	3.99E-05	119.72	97.883	65.652	-0.37047	64130000	229	0.2083701624247714	-0.245599	PF3D7_1343100	KNRKDNSTNTTKENSSRENVSSNNSETKRTI
0.863495	1.06657	0.879221	1.23186	0.683615	0.916042	0.600059	0.995205	0.60042	0.644749	S	4	___1	0.816941	1.75E-05	167.72	141.48	167.72	-0.26543	218860000	795	0.016473380741422083	-0.245524	PF3D7_1316100	NYDKQYNNKIKTHHTSNDRTNINNEEILYVN
2.10638	2.28493	1.90209	2.18706	0.573999	0.760792	0.296917	0.273371	0.0261078	0.626505	S	2	___1	1	9.78E-20	519.22	497.14	519.22	0.39055	565060000	488	0.0737384	-0.245434	PF3D7_1007200	KSEECKDENNKINNESDEDSNESYSSKESSS
-3.27304	-3.65538	-3.33211	-3.10242	-3.44892	-3.1917	-3.12831	-2.58744	-3.40503	-2.82435	S	2	___1	0.998934	5.59E-05	267.39	202.21	267.39	0.21291	15365000	209	0.22789081064949615	-0.245224	PF3D7_0714200	ISIPESNDSFKTQTNSQIVEQSIELLKHLMN
0.993233	1.17351	0.55401	1.07764	-0.312338	0.282282	-1.0047	-1.14113	-0.249603	-0.190073	S	3	___2	0.999999	3.23E-05	190.34	160.43	190.34	0.44421	1114000000	1917	0.1526070238099216	-0.244327	PF3D7_1018200	HINDNVYDKNESSTFSFEHKETYDEKGDNEK
-3.14525	-3.47352	-4.48645	-4.15753	-4.6647	-4.32903	-4.74988	-4.6082	-5.43584	-4.69232	S	2	___1	0.721364	0.0220939	55.567	49.304	55.567	0.58475	49515000	502	0.23221507208384362	-0.2443	PF3D7_1238900	CETTKNSSSLLSYKCSRRSPPQN________
-1.62079	-1.3908	-1.92982	-1.43709	-2.75479	-2.51301	-2.70794	-2.63052	-2.73815	-2.56061	T	3	___1	1	3.10E-05	130.71	115.55	130.71	0.31516	29352000	3273	0.0237315	-0.243895	PF3D7_1417600	NITQENMNNCIVNHQTPNKNIQEYYIPNASP
0.159384	0.475952	-0.287746	-0.0444756	-1.27068	-0.936937	-1.07534	-1.09201	-1.26576	-0.925468	S	3	___1	1	1.16E-08	419.97	373.19	419.97	0.70553	77451000	228	0.022393700350420553	-0.243442	PF3D7_0111400	DTEYKKSQNMNDDNISIDNMNNHSLYNQTYE
-3.13367	-2.83168	-3.31885	-2.99351	-4.59206	-4.17583	-4.95398	-4.81841	-4.90714	-4.87083	S	2	___2	0.968979	0.000173553	183.77	162.83	183.77	0.90128	24022000	465	0.024103964104384583	-0.243087	PF3D7_1443000	INNMDGKKNNLNSNTSDFYQSISDFYKNNEK
4.27184	4.02391	3.7032	4.27953	3.06077	3.9442	2.02033	1.83499	2.47593	2.66365	T	4	___1	1	6.69E-16	398.74	382.85	288.48	-0.10535	2432200000	534	0.3273440330086192	-0.242842	PF3D7_0202400	ETKVEEKKTEKDEEGTDYEEDTDDSDKDEET
-3.05028	-3.10726	-4.23967	-3.70106	-5.33425	-4.64416	-5.85007	-6.35124	-5.22349	-4.68111	S	3	___1	0.534817	1.08E-05	98.987	90.294	98.987	0.16986	4529100	461	0.3433580067739884	-0.242587	PF3D7_0801800	VESGVELALITQLLSSSPSASSSCGNINIDS
-0.575188	-0.340132	-0.750322	-0.397989	-0.746718	-0.407213	-1.36533	-1.30952	-0.896433	-0.666254	T	3	___1	0.733954	4.25E-05	145.55	123.11	145.55	0.27642	136580000	349	0.0103188	-0.242576	PF3D7_1403700	NEKITDIRSDNEDDSTSTMESIKKED_____
-1.15735	-1.10275	-1.79266	-1.0099	-2.46165	-2.13271	-2.64631	-2.77335	-2.73555	-2.56276	S	2	___3	0.787321	0.000284774	71.073	54.194	50.608	0.38351	19581000	44	0.191239	-0.242409	PF3D7_1415400	SVENKSIDFKNDLSSSCSKNINEEYDKEEEE
-5.47454	-5.40002	-5.30917	-4.97951	-5.54246	-5.90914	-5.55258	-4.67951	-5.40571	-5.10556	S	3	___1	0.944313	0.0176453	40.369	23.685	40.369	-0.68321	1759100	396	0.2946763878750923	-0.242146	PF3D7_1402400	PGEWKIVEGNPINNISNENIEEIFYNIKSKE
-0.0702019	0.0623226	-0.503021	0.0231094	-1.07431	-0.706407	-1.39641	-1.37652	-1.22699	-1.06326	Y	2	___3	0.999918	0.000568436	100.72	76.735	100.72	0.19062	54580000	25	0.0556557	-0.242034	PF3D7_1415400	YILEEENNVFEDYKSYISDSVENKSIDFKND
-2.14601	-2.10126	-2.49722	-1.93928	-3.50783	-2.9834	-3.79289	-3.6497	-3.63202	-3.69222	Y	2	___1	0.940227	0.000526999	108.43	86.439	108.43	-0.14779	12711000	415	0.1280613964006785	-0.242024	PF3D7_1121100	NLENINIKNVQEEEIYDESNKINDPLESNNG
-2.61641	-2.36965	-2.69543	-2.31098	-2.67544	-2.48059	-2.87781	-2.7017	-2.81869	-2.61187	S	2	___1	0.999987	0.000978015	86.772	65.4	86.772	0.32227	8871900	404	0.00297547	-0.241802	PF3D7_1149100	NCESCKKEKNETQEESLNKLSTKNSTNDSIK
1.21959	1.58909	0.956808	1.21848	-0.386616	0.145836	-0.370153	-0.203665	-0.0373631	-0.159016	T	2	___1	0.915832	0.000416481	227.91	198.37	227.91	0.050937	311700000	1572	0.0915055	-0.241693	PF3D7_1107800	KKGKKKANSVVAATSTSSNLIKNNNNNHHHN
1.77103	1.89558	1.23044	1.51663	1.26434	1.48028	1.74438	1.30499	1.15366	2.17359	S	3	___1	1	3.07E-05	205.77	175.43	190.41	-0.094433	3359800000	209	0.3586406389339889	-0.241447	PF3D7_1436200	TEALFSNNTEKEKYDSDDSHKYTSSNNLSEK
-2.4453	-2.39477	-2.67572	-2.41067	-2.70397	-2.23206	-2.99551	-2.95551	-2.79068	-2.41098	T	3	___3	0.965298	1.33E-05	108.57	97.051	108.57	0.06493	27382000	1022	0.0493276	-0.24144	PF3D7_0916000	INITSNNSDCSDNISTEEIDDITQCQNKKHK
-0.323595	0.207754	-0.412161	-0.304439	-0.424574	-0.314259	0.048008	-0.15184	-0.346403	0.311146	T	3	___1	0.878243	7.57E-06	107.17	91.58	58.08	-0.062644	55423000	48	0.19674748765606878	-0.241417	PF3D7_1351700	TKFCDSSEEREGSSNTSSNVSFKILEESNIT
1.47231	1.68946	0.863619	1.2858	0.138666	0.691734	-0.234352	-0.443438	0.309711	0.532167	S	2	___1	0.999914	2.75E-05	178.53	146.72	88.496	0.12549	628010000	990	0.13531079749662192	-0.241153	PF3D7_1443000	DNNEKTSNVLYDSDKSYNNNVKNMIDNNLYC
-3.99707	-3.72837	-4.09839	-3.77509	-3.99301	-3.92507	-3.78103	-3.68698	-3.66197	-3.21072	S	4	___1	1	3.17E-05	148.75	122.09	148.75	0.068651	745510000	220	0.0284564	-0.241049	PF3D7_0623100	MFRLRDKYRRLGKSHSQSFSPSRVIYVENGQ
-1.16414	-0.967892	-1.50703	-1.07263	-1.80402	-1.57367	-1.81736	-1.66751	-1.59155	-1.39881	T	2	___1	0.995377	0.00180238	84.507	73.286	84.507	1.0443	48037000	1374	0.00860558	-0.240718	PF3D7_0605800	PHQKVSLKDCYSSDQTPQKIYVDEEKEKEKE
-1.57426	-1.40244	-1.80744	-1.21124	-2.74299	-2.59558	-2.73874	-2.68681	-2.98167	-2.74647	S	2	___2	0.999959	0.000212607	191.93	166.27	191.93	0.32122	15211000	895	0.0621366	-0.240513	PF3D7_0729100	YKIQINKEKKNKFLCSSNDTYNTDIVKMYKR
-1.14826	-0.954876	-1.61236	-1.34454	-2.98459	-2.56169	-2.71119	-2.86286	-3.08344	-2.61354	S	2	___1	1	9.15E-05	228.65	49.626	228.65	-3.058	59899000	1269	0.0944184	-0.240467	PF3D7_1429900	NNMIHNNGKDVKNNLSALDDDDDDDDDDFKF
-1.59837	-1.38413	-2.12488	-1.82949	-2.54294	-2.34828	-2.39027	-2.37402	-2.4724	-1.99297	Y	2	___1	0.739607	0.000184712	130.56	114.8	130.56	0.68143	14680000	558	0.033206073619660006	-0.239994	PF3D7_1122500	KPTYNKNDFSQDEETYLNFSYMKNIEKFKEL
-2.95212	-2.83482	-3.81836	-3.57818	-2.69299	-2.58828	-2.86924	-3.01701	-2.65536	-1.77032	S	3	___2	0.977753	0.000137313	87.509	81.477	81.884	-0.11861	54477000	2252	0.2382200040291136	-0.23989	PF3D7_1446500	DDYTSDCNKSQSNDYSEDSQRGRENKYDVYS
-2.95212	-2.83482	-3.81836	-3.57818	-2.69299	-2.58828	-2.86924	-3.01701	-2.65536	-1.77032	S	3	___2	0.99985	0.000137313	87.509	81.477	87.509	0.62638	54477000	2255	0.2382200040291136	-0.23989	PF3D7_1446500	TSDCNKSQSNDYSEDSQRGRENKYDVYSDRR
-0.230307	-0.176283	-0.715864	-0.461411	0.010294	-0.0672207	1.24715	0.837292	-0.0940647	1.2811	S	2	___1	1	0.000102998	202.92	182.05	139.34	0.046221	163940000	157	0.47508248952410226	-0.239253	PF3D7_0818200	RYISEFSCDEGKKEASNCAQEAYQKATDIAE
4.11356	4.2794	3.61179	3.88173	2.73307	2.96552	2.67303	2.63781	2.43406	2.99561	S	3	___2	1	3.36E-24	387.72	337.69	339.09	-0.18462	4648700000	851	0.0682008	-0.238911	PF3D7_1014900	EKENEKDGVNQFVDESTNEEERDSDNTTLND
1.11487	1.38105	0.820334	0.831806	2.40249	2.27044	3.938	3.8657	2.51711	3.6364	S	2	___1	0.999996	3.37E-22	538.31	503.54	366.4	0.28517	1192400000	377	0.3591059770181584	-0.238517	PF3D7_0922500	TKKGAITIVGGGDTASLVEQQNKKNEISHVS
-1.14895	-0.717871	-1.63909	-1.41646	-1.79474	-1.58264	-2.01879	-1.82357	-1.92555	-1.79531	S	3	___1	0.95889	0.000569056	85.554	56.79	85.554	0.37907	74235000	182	0.00938258	-0.238251	PF3D7_0314700	TIENAITNDVLRSNRSTSYSKQKNELTSVTC
0.527445	1.00429	0.957851	0.94684	2.32751	2.14527	2.96596	2.75185	2.164	3.28451	S	3	___3	0.989878	0.000489411	119.65	102.71	111.22	0.63	431530000	212	0.3998965401647313	-0.238001	PF3D7_0517300	GRYNSRHRSYSSRSYSRSGKRSYTRSRSRSY
-1.44347	-1.14127	-1.88463	-1.73242	0.214659	0.355238	0.442816	0.469414	0.107464	0.673944	S	3	___1	1	0.0144642	66.19	27.897	66.19	0.26057	79238000	15	0.0632575	-0.237614	PF3D7_0525100	_MDNGNNEILYSVKISEPRDKNSTGIYRHPE
-0.798462	-0.587866	-1.31039	-1.06147	-2.2837	-2.20055	-2.67279	-2.3654	-2.30507	-1.96848	T	4	___1	0.624408	0.00728617	55.173	32.294	55.173	-0.033378	54986000	101	0.00589199	-0.23733	PF3D7_1338700	DSSDDMCFYNKTPHRTEEDNFKENNNYMKTS
1.29165	1.61033	1.02166	1.22543	0.467802	0.387426	0.125664	0.365826	0.387165	0.890367	S	3	___1	0.997709	0.000122847	135.16	122.2	92.426	-0.89648	429940000	3241	0.0665189	-0.237089	PF3D7_1322200	KANDTFLQVQGQRNISNTSNRSNNNHINNRN
-3.33909	-3.02233	-3.57256	-3.34642	-4.67506	-4.32443	-5.11975	-5.16856	-5.25398	-4.91398	T	2	___1	0.749185	0.000153905	103.91	77.123	94.66	0.10691	70561000	1406	0.0338329	-0.236945	PF3D7_1435600	YKNKNIHVLHTGRKRTVSSNSTRNNSILSDY
-1.52927	-1.4821	-1.88278	-1.2279	-2.55233	-2.02603	-3.04509	-3.013	-2.7142	-2.79039	T	3	___1	0.985639	1.95E-09	257.07	234.35	257.07	0.32381	239870000	761	0.18331973549723743	-0.23685	PF3D7_0823300	IFKDKLDFVCNSNTPTCNNINDLEDNKKDDG
-1.05577	-0.891909	-1.45189	-1.3312	-1.89286	-1.60773	-1.6522	-1.74623	-1.99741	-1.29082	S	3	___1	1	8.15E-14	368.97	359.72	357.61	-0.00049385	838050000	41	0.14897299857722401	-0.236448	PF3D7_1449500	SYEKASEIVESDMYESNEDSNTKNKGVWYNA
-2.78113	-2.56024	-3.25378	-2.85282	-4.40413	-3.8641	-5.41264	-5.44733	-4.91531	-4.8604	S	3	___1	0.874175	2.46E-28	309.31	275.18	309.31	-0.65216	13505000	66	0.0901748	-0.236418	PF3D7_1435500	MNPIENVDYNNMNMSSNNFYNELDKRESSSS
-0.44702	-0.450834	-0.614405	-0.498726	-0.893965	-0.821934	-0.700346	-0.409435	-0.935179	-0.229351	T	3	___1	0.98781	1.44E-05	177.73	162.48	177.73	0.13351	218950000	106	0.13653803331172193	-0.236127	PF3D7_1352800	SDQNVSQYEEVYNSYTDDDLEKFFEDKENND
-4.4719	-4.21425	-4.45918	-4.10858	-5.15907	-4.94283	-5.04919	-4.76835	-5.04181	-4.96753	S	2	___3	0.759393	0.0130193	45.723	32.743	45.723	2.6494	8270700	571	0.00679672	-0.235924	PF3D7_1305000	KIFSDDDESEESFLSSYKNVEKDINAKDEKM
-0.85553	-0.802588	-1.63115	-1.33857	-1.95724	-1.66677	-2.05684	-1.93588	-2.08417	-1.66329	S	2	___1	1	4.62E-05	194.49	167.71	62.378	0.32392	1836200000	256	0.0233809	-0.235565	PF3D7_0505500	EDDIIIKKKRKIILDSVSDKECSDAKENNIN
0.773169	0.752907	0.173201	0.858114	-0.345938	0.231815	-0.781975	-1.2749	-0.176065	0.251585	S	3	___2	1	8.72E-05	258.67	253.78	66.868	-0.13878	1054400000	1099	0.3412886318445845	-0.235427	PF3D7_1146600	YDEYVNLGDQKNDDMSDDSNSCDDKGNDKNG
-1.7066	-1.61605	-1.91811	-1.76972	-2.30666	-1.87769	-2.60205	-2.56153	-2.44826	-1.9802	T	5	___1	0.998	4.21E-05	130.11	109.45	60.139	0.50754	55862000	366	0.0572056	-0.235299	PF3D7_1017300	ETINYDDKFSYELKSTLDDQPEEDMHEIKKE
-2.79689	-2.47124	-2.63848	-2.40604	-2.86306	-2.76551	-2.74076	-2.52746	-2.86492	-2.55783	T	2	___1	1	0.000135232	162.31	132.76	162.31	1.666	10540000	325	0.00436908	-0.235205	PF3D7_1437000	TSSTQNVCEEKNNNDTCNEQNKDNNNNNNNN
-0.68605	-0.482813	-1.25525	-1.36119	0.0128899	0.022644	1.17092	1.00214	0.169989	1.40628	S	4	___1	1	2.19E-09	169.01	164.14	169.01	0.19195	13404000000	15	0.4144327657968114	-0.234912	PF3D7_0920700	_MSDNESYISAENNKSDDGKKSNVNLDNFLN
1.90482	1.98262	1.30334	1.83231	0.0996437	0.629183	-0.712156	-0.691418	0.0184383	0.0335712	S	4	___2	0.999095	1.25E-06	222.52	199.64	116.49	0.30854	479270000	80	0.12441243160367949	-0.234435	PF3D7_1207000	ENSEIESDIEANKISSDISVTSKNNFKETIK
0.730417	0.800034	0.170467	0.60445	-0.795868	-0.313991	-0.985546	-1.17015	-0.775955	-0.40488	S	3	___1	1	7.69E-05	198.85	153.25	117.65	0.24584	1476400000	1101	0.13865138468276106	-0.234389	PF3D7_0829000	NNSNNNSNNKNYSNNSHNINYKKEIKQIDDK
2.62409	2.71807	2.09168	2.56047	1.30497	2.0203	0.585157	0.389706	1.39389	1.4824	T	3	___2	0.999991	0.000135705	126.32	100.34	102.63	-0.14161	574400000	576	0.2170525714261471	-0.234232	PF3D7_1238500	IGNTSNNIFVFKRNSTEDEYKKEEENETVSF
3.54562	3.7427	2.82104	3.27533	1.62664	2.10539	1.15654	1.06167	1.82752	1.96262	S	2	___1	0.999863	0.000882658	163.69	127.18	163.69	-0.32131	1604700000	703	0.0933204	-0.23407	PF3D7_1122500	SSISSDSFCSNFTNKSVTYGNKMKIYKNKRK
-0.493662	-0.162653	-0.779036	-0.556272	-1.55426	-1.25686	-1.63927	-1.48519	-1.66626	-1.50123	Y	2	___1	0.621802	1.33E-05	184.34	166.53	184.34	0.20675	44661000	2781	0.00263999	-0.234057	PF3D7_0705500	GISKYTTNPISQILNYSNPLNAKYKNEPNEH
0.128918	0.367622	-0.11487	0.221838	-0.925468	-0.596203	-1.40252	-1.15696	-1.15599	-1.13684	S	3	___3	0.841566	0.00801507	75.358	64.253	75.358	0.073751	51575000	189	0.015183604820460436	-0.233878	PF3D7_1318700	LTKKNKKINNNNYSNSRSSSRDPKYVIFEKQ
0.683638	0.737877	0.315619	1.09763	0.257788	0.35356	0.0965977	0.0594521	0.0258827	0.298502	S	3	___1	1	7.42E-06	156.7	138.45	156.7	-0.3076	95886000	732	0.18517424370916058	-0.233499	PF3D7_1033600	NNTKDDSNIDGCDEKSDNIDGCDEKSDTTNK
-3.41171	-3.47794	-4.03705	-3.60788	-4.45104	-4.13932	-4.38428	-4.27386	-4.4157	-4.03537	S	3	___3	0.518757	7.36E-06	144.82	124.2	45.751	0.75103	4362800	13	0.0652797	-0.233083	PF3D7_1429900	___MLKFLNVKSPVVSSDVDEITDDSDKGDV
-2.33559	-2.08565	-2.96508	-2.56132	-4.10106	-3.55213	-4.46575	-4.46595	-3.98437	-4.02229	S	3	___2	0.999899	9.93E-08	249	222	249	-0.27189	80873000	1725	0.10913362592724414	-0.232906	PF3D7_1207000	LNNKDTNLVDKTDNVSVIYMDDSMNDKVSYS
0.600029	0.886215	0.0586548	0.238052	0.00832558	0.126108	0.366594	0.257582	-0.0695763	0.62039	S	3	___1	1	2.44E-11	409.79	382.39	253.26	0.14574	471820000	57	0.15080629701242382	-0.232864	PF3D7_1440000	DSSNYKSDEFLSLDNSEIEDQYISNDNKKVY
1.24764	1.43581	1.11994	1.38022	0.912413	0.962528	0.157103	0.258797	0.116261	0.679838	S	2	___1	0.933826	9.09E-09	364.82	360.51	364.82	-0.093174	710550000	115	0.0612904	-0.232769	PF3D7_0601900	ERKTSSSSRQAARSHSSSSSVYASANAEN__
-1.5332	-1.45572	-2.01785	-1.69609	-2.83214	-2.56646	-2.54558	-2.72632	-2.85081	-2.17218	S	3	___1	0.997317	2.98E-08	230.16	221.94	75.184	-0.55016	102870000	239	0.17665349542959854	-0.232562	PF3D7_1002700	DNSYNKKMCNNDSNNSSNNISRCNSRDESNE
-1.27357	-0.852779	-1.64305	-1.5688	-2.49281	-2.34897	-2.95873	-2.87272	-2.96441	-2.52736	S	3	___1	0.996032	6.34E-16	251.68	238.73	251.68	-0.28158	118460000	93	0.045734208176009025	-0.232388	PF3D7_0305600	DEQNNSNNNNNNSSSSNFCSNNNSPFSHKET
0.574829	0.747665	0.0535984	0.404772	-0.711414	-0.502007	-0.659359	-0.691141	-0.823551	-0.363254	S	2	___1	1	6.20E-05	234.49	183.28	234.49	-0.23039	85897000	2238	0.0498993	-0.232386	PF3D7_1456500	NYGNEKNNSNNNEIYSELDEKSHSNSTLSDL
3.77594	3.95396	3.38166	3.84089	2.86042	3.16119	2.82496	2.76171	2.57264	2.85934	S	2	___1	1	6.44E-08	242.48	209.45	52.58	0.90139	1266300000	400	0.0548069	-0.232297	PF3D7_0919800	LNLANSQSSLKDDLSSDCDKKNNNQYKKKNE
4.08921	4.04203	3.90069	4.15743	3.55651	3.86574	3.04742	3.37018	3.49273	3.81053	S	2	___2	1	1.63E-06	346.44	297.55	331.8	0.10035	3351500000	554	0.030580252338194457	-0.231871	PF3D7_1121100	NINVNDSPRHDKYNDSDFSHDNYINYDKDYF
0.649204	0.910803	0.15645	0.416784	-0.375099	-0.298775	-0.201075	-0.313787	-0.457842	0.215742	S	3	___1	1	8.23E-20	438.06	423.02	293.15	-0.13579	6901500000	18	0.14990959886258395	-0.231826	PF3D7_1205600	EEEVIANDSSNTNVDSDVDEQRELLETRTAQ
-1.73175	-1.89346	-1.91592	-1.82272	-2.01675	-1.99584	-1.31462	-1.25181	-1.71168	-0.568529	S	2	___1	0.996758	0.00885063	65.374	12.373	65.374	-0.18742	18726000	467	0.3747422045926786	-0.231673	PF3D7_1417800	EIEANNIERKEDIQLSELTEDDIKDILKLSK
1.07563	1.55398	0.965643	0.80967	2.38499	2.39699	3.5392	3.28548	2.45243	3.52896	S	3	___1	1	3.72E-05	190.5	176.03	119.31	-0.33974	7103200000	258	0.399795	-0.23144	PF3D7_0503300	KHSRKEHVSRSISFNSEKDDAKKKNDNTSER
2.0901	1.98408	1.75885	2.14543	1.59607	2.26817	0.935804	0.732634	0.956865	1.36437	T	3	___2	1	6.69E-16	398.74	382.85	398.74	0.18483	1739900000	540	0.2360902963779987	-0.231397	PF3D7_0202400	KKTEKDEEGTDYEEDTDDSDKDEETKVEEKK
-3.3545	-3.15057	-3.52018	-3.80699	-2.54897	-2.49762	-1.30442	-1.18999	-2.02745	-0.953505	T	3	___1	1	8.07E-09	267.57	244.25	267.57	-0.1185	78065000	170	0.36460521329586265	-0.231372	PF3D7_0818900;PF3D7_0831700	VITVPAYFNDSQRQATKDAGAIAGLNVLRII;VITVPAYFNDSQRQATKDAGTIAGLNVMRII
0.953831	0.944363	0.335936	1.0149	-0.162348	0.398975	-0.570185	-1.06047	0.0200214	0.435999	S	3	___2	1	8.72E-05	258.67	253.78	66.868	-0.13878	1063600000	1102	0.3420086628527481	-0.231303	PF3D7_1146600	YVNLGDQKNDDMSDDSNSCDDKGNDKNGDSI
0.0256824	0.157333	-0.475607	-0.28927	-0.00411034	0.052063	1.23014	0.689503	0.173954	1.4965	S	3	___1	1	3.90E-05	200.13	160.22	154.26	-0.14305	791010000	319	0.48717347919316045	-0.231214	PF3D7_1022400	SSSDVLSKHSSAYRDSDSEKNKSYRKRLSSD
1.9548	2.14247	1.89722	2.05343	1.49107	1.99067	0.454165	0.272167	0.467232	0.960587	S	3	___1	0.999373	5.81E-12	333.2	316.71	292.1	0.089374	95386000	915	0.14142546081466018	-0.230969	PF3D7_0501800	DNNDNVEILNEQDASSELKDKKEERFIYTLG
-0.778839	-0.665201	-1.08305	-0.710997	-2.12763	-1.8589	-2.60307	-2.51852	-2.15367	-1.83962	S	2	___2	0.513606	0.000842467	76.172	58.44	76.172	0.0057502	42364000	2744	0.014919371942319994	-0.230603	PF3D7_0704100	KTLLNEMIHMYHLKGSYQSNDDIQKRQNYYL
-0.778839	-0.665201	-1.08305	-0.710997	-2.12763	-1.8589	-2.60307	-2.51852	-2.15367	-1.83962	S	2	___2	1	1.17E-05	257.21	198.23	257.21	0.2112	583390000	2747	0.014919371942319994	-0.230603	PF3D7_0704100	LNEMIHMYHLKGSYQSNDDIQKRQNYYLTKK
0.639338	0.884943	0.577858	0.75169	0.303341	0.328993	-0.418493	-0.41148	-0.492504	0.208322	S	2	___1	0.931582	3.73E-05	301.31	294.46	301.31	0.21026	1948300000	116	0.14076409159671655	-0.230586	PF3D7_0601900	RKTSSSSRQAARSHSSSSSVYASANAEN___
-0.0614166	0.333517	-0.201008	0.0763931	-1.40202	-1.14745	-1.31838	-1.41914	-1.43662	-1.11043	S	2	___1	1	0.0041846	101.39	64.049	101.39	-0.064545	37825000	1534	0.055649120561518294	-0.230465	PF3D7_1460500	TNFVNNYNTRINVLPSNKDNREISRTSTTVS
1.72957	1.8323	1.17626	1.59775	0.316185	0.67458	0.183874	0.24876	0.150927	0.355419	Y	3	___3	0.907473	0.00026887	103.31	93.905	92.336	0.15458	870640000	786	0.029823987013133962	-0.230399	PF3D7_1004400	LVDKKNEEEGYDDDTYTSERDKSMNEKIMKE
-2.04858	-2.18039	-2.12193	-2.05639	-2.15945	-1.98035	-2.88159	-2.57201	-3.16103	-2.43174	T	3	___3	0.668749	0.000130159	80.016	27.026	80.016	0.14144	44841000	157	0.18554379758098474	-0.230342	PF3D7_0401800	SASAASTTRSASAASTTRSASTASTARSAST
-2.04858	-2.18039	-2.12193	-2.05639	-2.15945	-1.98035	-2.88159	-2.57201	-3.16103	-2.43174	T	3	___3	0.547312	0.000130159	80.016	27.026	80.016	0.14144	44841000	166	0.18554379758098474	-0.230342	PF3D7_0401800	SASAASTTRSASTASTARSASTASTASAASA
1.11744	1.11472	0.436602	0.910206	-0.820274	-0.27902	-1.25303	-1.64341	-1.24737	-0.718056	S	2	___2	0.972083	0.000484505	122.55	99.718	122.55	0.058047	86834000	53	0.28139306137658066	-0.230214	PF3D7_0527500	SFGGKVSKDKEFFEKSASDESTEEKSDEEEV
0.566536	0.627094	0.0469246	0.261456	-0.303316	0.0749302	-0.756256	-0.78363	-0.519442	0.00503159	S	2	___1	1	2.35E-10	466.27	417.12	122.49	0.28423	1401400000	1483	0.0848937	-0.230087	PF3D7_0529800	IYKNNQKNNLESQITSDEENDAKFPLFYVEE
-0.159403	-0.163887	-0.606379	-0.3902	0.244171	0.176167	1.22619	1.05395	0.448551	1.62712	S	4	___1	1	7.13E-05	179.09	165.69	137.12	0.40409	6219700000	218	0.4018905222490354	-0.230003	PF3D7_1022400	RRRYSNESGLSDRDRSRSRRYSKSSNSSNKR
4.1349	4.09384	3.5483	4.01896	3.22067	3.74554	2.83124	2.61287	3.37732	3.79108	S	3	___1	1	3.09E-05	237.14	182.37	57.745	0.70092	1860300000	464	0.2012726614436808	-0.229975	PF3D7_1362200	FSELPKEELSVKEEDSSEEKRELHEKNSENS
2.07381	1.81829	1.72481	2.07137	1.525	1.75512	1.93985	2.4274	1.74004	2.08081	Y	4	___2	0.752828	0.00351032	64.52	43.567	53.001	0.36555	535640000	900	0.14702068188634768	-0.229896	PF3D7_0418600	LADSFTFSKKNENNKYSSCDEKYQNHKNHET
2.67626	2.76929	2.1515	2.61134	1.41836	2.08444	0.707769	0.534363	1.49232	1.59621	S	3	___2	0.999997	0.000135705	126.32	100.34	102.63	-0.14161	625730000	575	0.19626358797396812	-0.229884	PF3D7_1238500	SIGNTSNNIFVFKRNSTEDEYKKEEENETVS
-2.25068	-1.92143	-1.71515	-1.78637	-1.34756	-0.908188	-2.44508	-2.09561	-1.51941	-1.41699	S	2	___3	0.994496	0.000374065	179.37	159.59	113.69	-0.16917	166570000	466	0.0698808	-0.229857	PF3D7_0403800	SSSSNNSMSLNMKTLSSYTLKNKNTQGNSNH
-2.25068	-1.92143	-1.71515	-1.78637	-1.34756	-0.908188	-2.44508	-2.09561	-1.51941	-1.41699	S	2	___3	0.999474	8.30E-05	266.03	232.48	245.5	0.18434	10454000000	467	0.0698808	-0.229857	PF3D7_0403800	SSSNNSMSLNMKTLSSYTLKNKNTQGNSNHD
-2.25068	-1.92143	-1.71515	-1.78637	-1.34756	-0.908188	-2.44508	-2.09561	-1.51941	-1.41699	T	2	___3	0.999998	0.00222868	113.69	75.965	113.69	-0.16917	113670000	464	0.0698808	-0.229857	PF3D7_0403800	SCSSSSNNSMSLNMKTLSSYTLKNKNTQGNS
0.132168	0.0811233	0.179184	0.527554	-0.999363	-0.873957	-1.7382	-1.56995	-2.21223	-1.65476	T	2	___1	0.539422	1.60E-06	185.95	173.55	185.95	0.0095052	842670000	248	0.0910782	-0.229691	PF3D7_0702500	LASSSTTESSVSGLNTNEAHV__________
1.76213	1.97159	1.28068	1.74146	0.782816	1.02162	0.353544	0.310791	0.602232	0.884382	T	2	___1	1	0.000310686	237.67	195.04	237.67	-0.012397	152600000	629	0.0468954	-0.229689	PF3D7_0529800	MNKSGESYSSTKEVETCEEVEKRKSVENIIK
0.0256824	0.226583	-1.36037	-1.24497	-0.630426	-0.334503	-0.396502	-0.652601	-0.474728	0.316265	S	3	___1	1	2.65E-06	257.66	208.62	115.01	0.83041	838730000	434	0.24549549526624914	-0.229424	PF3D7_0404300	ENVDKEKSVENKSEKSDNESIASDASDIKKN
0.922451	1.00846	0.446556	0.795937	-0.233023	0.0666885	-0.386124	-0.106869	0.0991459	0.231735	S	2	___1	0.948726	0.000408219	112.7	90.561	112.7	-0.13517	295320000	89	0.010746745968416462	-0.229389	PF3D7_0915200	NIKENIKYPSNNIYDSKNCNTALNYSNEELL
1.42878	1.35553	1.00701	1.46494	0.991093	1.61037	1.22906	0.437326	1.20752	2.14099	S	3	___1	1	0.00432829	94.465	55.447	94.465	0.44228	204620000	829	0.4913923611564654	-0.229138	PF3D7_1209300	SDASRRSDVSKKDDISAKSDASKKDDISAKS
1.53952	1.58131	1.23399	1.76834	-0.354054	0.173885	-0.270342	-0.351355	-0.0905228	0.0304184	S	2	___1	1	0.000126211	134.75	107.01	78.513	0.018849	257410000	180	0.14731863279346644	-0.228802	PF3D7_0203600	SYTADSISDDLNKVGSDNNRNKNIIMRHTNI
-1.90968	-1.81471	-2.14095	-1.84754	-2.21754	-1.75765	-2.59349	-2.5583	-2.21734	-1.9573	S	3	___3	0.993156	6.31E-08	165.37	150.67	165.37	0.35637	34112000	1017	0.0387856	-0.228699	PF3D7_0916000	IPSDKINITSNNSDCSDNISTEEIDDITQCQ
-1.90968	-1.81471	-2.14095	-1.84754	-2.21754	-1.75765	-2.59349	-2.5583	-2.21734	-1.9573	S	3	___3	0.965303	6.31E-08	165.37	150.67	108.57	0.06493	34112000	1021	0.0387856	-0.228699	PF3D7_0916000	KINITSNNSDCSDNISTEEIDDITQCQNKKH
-0.742374	-0.476463	-1.45152	-1.00434	-2.59056	-2.17325	-2.6714	-2.64296	-1.9723	-1.98766	S	3	___1	0.800906	2.55E-05	76.332	31.468	67.207	0.13614	48491000	4503	0.0758263	-0.228697	PF3D7_1239800	QNYTNDNVNMQKSRNSINNKYDINDFENDTI
3.06407	3.1449	3.14625	3.26029	2.97994	3.20724	2.51905	2.90772	2.55569	2.88809	S	3	___2	1	4.30E-09	505.93	426.11	295.07	0.017558	2153700000	275	0.018653061950647247	-0.228646	PF3D7_1321500	KNNIIDNYNNYDDINSSNEITIDGLNHDDNI
3.05047	3.13146	3.13304	3.2463	2.96643	3.19401	2.50732	2.89502	2.54585	2.87666	S	3	___2	1	4.30E-09	422.12	359.74	295.07	0.017558	1858600000	276	0.0185893	-0.228068	PF3D7_1321500	NNIIDNYNNYDDINSSNEITIDGLNHDDNIK
-0.774883	-0.454252	-0.715	-0.501753	-1.45186	-1.18864	-1.94993	-2.05778	-2.04384	-1.59357	S	3	___1	1	3.56E-05	207.43	178.33	207.43	0.13999	239150000	84	0.0700068	-0.227901	PF3D7_1018200	EDIKEDTNSNNYHNNSYYGRHHHNHILKNYK
3.04341	3.18616	2.57653	2.83005	1.68538	1.89109	1.55402	1.53046	1.31068	1.86956	S	3	___2	1	1.70E-24	339.09	320.69	339.09	-0.18462	3933900000	859	0.0751811	-0.227459	PF3D7_1014900	VNQFVDESTNEEERDSDNTTLNDKTKSDNKS
2.65578	2.89242	1.77571	1.80744	2.09412	2.31914	2.30099	2.14447	1.97093	2.77118	S	2	___1	1	5.24E-18	512.27	469.74	368.4	-0.13824	6851400000	1681	0.22897526026076098	-0.227424	PF3D7_0704300	TKSNDIKKEEKDIYSSEDEQNNSKQEELQYY
-2.85142	-2.88571	-2.74568	-2.50874	-3.51283	-3.1883	-3.89486	-3.86212	-4.25871	-3.68253	Y	2	___1	0.719723	0.00296279	65.395	55.442	65.395	1.0191	4544800	1327	0.10542976541585723	-0.227222	PF3D7_0302500	RRYDMENAFKNKMSTYVDDFAFFDDCGKNEQ
0.777698	1.03426	0.983645	1.32468	-0.0126514	0.175154	-0.741264	-0.780176	-0.811117	-0.421608	S	3	___2	0.999865	0.00014901	130.39	100.7	130.39	-0.18859	84664000	230	0.0388224	-0.227199	PF3D7_0203600	DNETIRSDSKLRDIYSDSQSKDIMMSSSPNK
0.777698	1.03426	0.983645	1.32468	-0.0126514	0.175154	-0.741264	-0.780176	-0.811117	-0.421608	S	3	___2	0.999719	0.00014901	130.39	100.7	130.39	-0.18859	84664000	232	0.0388224	-0.227199	PF3D7_0203600	ETIRSDSKLRDIYSDSQSKDIMMSSSPNKEE
5.1406	5.30408	5.37688	5.59964	4.62461	4.82432	3.93696	4.12372	3.71835	4.08154	S	2	___1	0.994277	2.34E-07	266.45	238.15	266.45	0.0067377	6641500000	195	0.00300829	-0.227179	PF3D7_1033200	DSFKNINEPRKLASFSLYDALADASEQNKNK
-1.37956	-1.132	-1.64913	-1.25767	-2.8185	-2.23304	-3.31379	-3.37859	-2.5178	-2.5423	S	3	___1	0.995144	1.58E-09	228.53	201.77	228.53	1.0169	50138000	939	0.13953120085380594	-0.227039	PF3D7_1325400	YDNNYIHNETYNDTYSNTIPVFYGIKKSKNI
-4.70787	-4.28208	-4.56019	-4.50394	-4.93717	-4.66697	-5.30891	-5.10766	-5.25223	-5.07062	S	4	___1	0.904631	0.00769967	45.511	39.667	45.511	2.7402	9560900	740	0.019931	-0.227018	PF3D7_0805700	IHGNRNSNNIHSNRNSNNTHSNRNSNNTHSN
4.58181	4.82226	4.92337	4.89052	5.06592	5.5067	3.58551	3.41975	3.74277	4.39516	S	2	___3	1	1.98E-12	383.43	325.29	383.43	-1.0848	8303000000	399	0.20418408691652198	-0.227002	PF3D7_0515700	DYDDKESVNSSSQQYSVHKGTSHMDSSSNQT
0.112976	0.159111	-0.517893	0.0195408	-0.944817	-0.618986	-1.08444	-1.37928	-0.892452	-0.372425	S	3	___3	0.999999	2.80E-14	278.17	251.76	211.26	0.3099	321110000	32	0.2234389021181478	-0.226917	PF3D7_0302100	SSSEDATSGKLQYTESDDEGSDEYCEGGYHP
5.80878	5.85326	5.31007	5.76414	4.41034	4.94425	4.28722	4.16199	4.4778	4.70378	S	3	___2	1	3.07E-05	205.77	175.43	190.41	-0.094433	3359800000	209	0.13944525623334644	-0.226644	PF3D7_1436200	TEALFSNNTEKEKYDSDDSHKYTSSNNLSEK
-1.3689	-0.996946	-1.11528	-1.19052	0.54631	0.243769	2.22352	2.23443	1.48755	2.61525	T	3	___1	1	0.000224485	176.48	118.63	57.149	0.26278	569150000	278	0.41619807238450757	-0.226553	PF3D7_0818900	GKDLSKNSRALRRLRTQCERAKRTLSSSTQA
2.72717	2.59703	1.95214	2.63472	1.14968	1.78198	0.590198	0.16371	1.3764	1.75082	S	3	___2	1	4.23E-05	164.48	108.68	76.186	-0.036884	741300000	2051	0.3568888009135695	-0.226538	PF3D7_0615600	HNDDQKSGHHNDDQKSVHSDDQKSVHSDDQK
2.72717	2.59703	1.95214	2.63472	1.14968	1.78198	0.590198	0.16371	1.3764	1.75082	S	3	___2	1	4.23E-05	213.35	170.54	76.186	-0.036884	1109000000	2054	0.3568888009135695	-0.226538	PF3D7_0615600	DQKSGHHNDDQKSVHSDDQKSVHSDDQKSVH
0.70013	0.655586	0.532206	0.750126	0.281559	0.434191	-0.176041	0.359842	0.0649529	0.334009	S	3	___2	0.999108	0.000128773	146.3	127.22	146.3	0.39189	536470000	16	0.0737455	-0.226189	PF3D7_0804500	MDRSCKECNVRISRDSAHDEYDNKDLVHIYR
0.70013	0.655586	0.532206	0.750126	0.281559	0.434191	-0.176041	0.359842	0.0649529	0.334009	Y	4	___2	0.947456	0.000545552	65.454	41.489	65.454	-0.1613	79348000	21	0.0737455	-0.226189	PF3D7_0804500	KECNVRISRDSAHDEYDNKDLVHIYRKPMIN
-2.71613	-2.56623	-2.56953	-2.51433	-3.79038	-3.26037	-3.92293	-3.87397	-4.26442	-3.9193	T	3	___2	0.840338	0.0001907	120.43	99.581	120.43	-0.025834	12970000	3411	0.0720747	-0.225836	PF3D7_0704100	KKKRNKNDNINLNYKTESSTSDFFSFESIDN
-2.80752	-2.8625	-3.17047	-2.72971	-3.66445	-3.60338	-3.84563	-3.58868	-3.98788	-3.56276	T	2	___2	0.604621	0.000177263	93.494	77.24	93.494	-0.36758	5511300	528	0.0830137	-0.225787	PF3D7_1415600	TCFDDILKYNSEDSITCEDDKHILKNLNNNI
1.29582	1.5073	0.576197	0.915758	-0.67956	-0.416159	-0.79067	-1.22104	-1.04042	-0.295763	S	2	___1	0.993986	0.0010239	248.09	208.55	248.09	0.57251	238460000	1337	0.2982682762977212	-0.225747	PF3D7_0612200	QNRKLYHACSSFKSESTDVTERTMNMDKKLI
1.35223	1.63764	1.03561	1.30895	0.535318	0.477432	0.267292	0.270468	0.264275	0.888897	S	3	___1	1	7.70E-05	200.99	168	91.653	-0.033935	5979800000	697	0.1365708158600152	-0.225731	PF3D7_0613800	DKIKKKIIKRIRNRISSDEFNDEHNKIVTED
0.202206	0.325508	-0.117313	0.177759	-1.5671	-1.23069	-1.78933	-1.87338	-1.94536	-1.48777	S	2	___1	0.984532	3.32E-05	249.89	235.63	76.768	0.50106	135560000	492	0.0746007	-0.225667	PF3D7_1007200	CKDENNKINNESDEDSNESYSSKESSSKPSS
-2.52541	-2.33284	-2.89284	-2.28206	-2.65667	-2.35544	-2.97982	-3.25944	-3.23891	-2.93583	S	3	___2	1	0.000122268	69.435	58.647	69.435	-1.2389	5541900	428	0.19297601218358004	-0.225605	PF3D7_0831300	SVIEEENDDELKNIESDDEQKWDFSEDEEDK
-2.52541	-2.33284	-2.89284	-2.28206	-2.65667	-2.35544	-2.97982	-3.25944	-3.23891	-2.93583	S	3	___2	1	0.000122268	69.435	58.647	69.435	-1.2389	5541900	437	0.19297601218358004	-0.225605	PF3D7_0831300	ELKNIESDDEQKWDFSEDEEDKSDSVEERND
-1.56814	-1.51384	-1.94186	-1.71742	-1.86172	-1.53031	-2.21041	-2.01559	-1.75588	-1.43513	T	3	___1	0.999898	0.000158227	141.34	112.04	141.34	-0.09608	40696000	511	0.011000707479607979	-0.225143	PF3D7_0813100	QSFNEAENNDGKDNHTEETIMNKKTSKVNFE
4.33401	4.27489	4.13839	4.39473	3.81885	4.11487	3.33333	3.63113	3.74789	4.08183	S	2	___2	1	1.77E-06	436.06	395.98	436.06	0.54279	6167200000	557	0.0354797	-0.224997	PF3D7_1121100	VNDSPRHDKYNDSDFSHDNYINYDKDYFAQK
-5.21253	-4.52036	-5.89825	-6.19825	-3.28174	-3.21091	-3.16106	-2.86797	-3.53908	-3.17237	S	3	___2	0.89726	1.24E-10	161.68	145.98	103.85	-0.02339	1628900000	73	0.24438293679705958	-0.224559	PF3D7_0209800	KDFFLKPELLRAISESGFEHPSEVQQETIPA
0.572807	0.585012	-0.000225067	0.696323	-0.880745	-0.437897	-1.18723	-1.27112	-1.08419	-1.032	S	3	___3	0.984663	0.000208186	124.81	103.8	124.81	-0.087084	34370000	42	0.2056892009463722	-0.223981	PF3D7_1415400	SDSVENKSIDFKNDLSSSCSKNINEEYDKEE
0.572807	0.585012	-0.000225067	0.696323	-0.880745	-0.437897	-1.18723	-1.27112	-1.08419	-1.032	S	3	___3	0.941715	0.000208186	124.81	103.8	124.81	-0.087084	34370000	43	0.2056892009463722	-0.223981	PF3D7_1415400	DSVENKSIDFKNDLSSSCSKNINEEYDKEEE
0.572807	0.585012	-0.000225067	0.696323	-0.880745	-0.437897	-1.18723	-1.27112	-1.08419	-1.032	S	2	___3	0.955013	0.000208186	124.81	103.8	50.608	0.38351	34370000	46	0.2056892009463722	-0.223981	PF3D7_1415400	ENKSIDFKNDLSSSCSKNINEEYDKEEEEAE
-1.06664	-0.822975	-0.496119	-0.658337	0.379507	0.488438	-0.139425	0.63649	0.0377598	0.189823	S	2	___2	0.994496	0.000374065	179.37	159.59	113.69	-0.16917	166570000	466	0.21933893690157286	-0.223672	PF3D7_0403800	SSSSNNSMSLNMKTLSSYTLKNKNTQGNSNH
-1.06664	-0.822975	-0.496119	-0.658337	0.379507	0.488438	-0.139425	0.63649	0.0377598	0.189823	S	2	___2	0.999474	8.30E-05	266.03	232.48	245.5	0.18434	10454000000	467	0.21933893690157286	-0.223672	PF3D7_0403800	SSSNNSMSLNMKTLSSYTLKNKNTQGNSNHD
-3.5368	-3.39045	-3.99118	-3.7689	-4.57079	-4.50218	-4.63783	-4.5407	-4.90107	-4.31747	S	2	___1	0.773273	6.63E-05	113.25	94.01	113.25	0.42881	4676000	169	0.0754683	-0.223594	PF3D7_0321100	NNNCSKIKFPRLCSSSSSFLASYNTYNKKQI
3.49497	3.6819	2.85465	3.23655	1.76081	2.18348	1.24243	1.18661	1.65097	1.8331	S	5	___1	1	2.92E-16	362.06	337.71	182.97	0.24884	1904100000	59	0.058914	-0.22356	PF3D7_1036700	GLIVDGNEENNVGENSDEEEIRKWREKRLME
-0.844347	-0.542225	-0.938175	-0.558939	-2.38314	-2.21665	-2.81504	-2.73791	-2.85188	-2.65984	S	2	___1	0.999377	6.28E-14	369.93	346.7	369.93	-0.2093	94186000	3351	0.0134957	-0.223406	PF3D7_1322200	VTKSNIGSANLVSNVSPEPLSANTTKNNNTY
-2.94845	-2.64914	-3.13434	-2.91902	-3.72885	-3.41753	-3.47776	-3.38885	-3.43099	-3.22989	S	3	___3	1	1.47E-05	126.96	124.76	126.96	0.79966	18685000	1052	0.00509847	-0.22319	PF3D7_1325400	NYDDDDDDSSIIHVDSMDDLKMSYESISLLN
-2.82765	-2.75247	-2.88488	-2.5435	-3.12617	-2.60004	-3.29632	-3.32048	-2.91036	-2.71417	S	3	___3	0.999875	0.0004105	58.92	53.017	58.92	0.60899	3374100	775	0.0838562	-0.222946	PF3D7_0708500	KNYTYNRDDEINDIESDNSSDNESIGPKPLD
-2.82765	-2.75247	-2.88488	-2.5435	-3.12617	-2.60004	-3.29632	-3.32048	-2.91036	-2.71417	S	3	___3	0.999876	0.0004105	58.92	53.017	58.92	0.60899	3374100	778	0.0838562	-0.222946	PF3D7_0708500	TYNRDDEINDIESDNSSDNESIGPKPLDVNV
-2.82765	-2.75247	-2.88488	-2.5435	-3.12617	-2.60004	-3.29632	-3.32048	-2.91036	-2.71417	S	3	___3	0.999876	0.0004105	58.92	53.017	58.92	0.60899	3374100	779	0.0838562	-0.222946	PF3D7_0708500	YNRDDEINDIESDNSSDNESIGPKPLDVNVK
-2.82765	-2.75247	-2.88488	-2.5435	-3.12617	-2.60004	-3.29632	-3.32048	-2.91036	-2.71417	S	3	___3	0.999893	0.0004105	58.92	53.017	58.92	0.60899	3374100	783	0.0838562	-0.222946	PF3D7_0708500	DEINDIESDNSSDNESIGPKPLDVNVKLATK
-0.416012	-0.429705	-0.717716	-0.0490665	-1.17714	-0.876844	-1.61164	-1.69211	-1.58429	-1.34561	Y	3	___1	0.967337	6.69E-06	135.64	124.74	135.64	-0.32757	29007000	1326	0.16897632868766485	-0.222691	PF3D7_0831600	KNEEFLNDRCDICPVYEESDEDDQKALSSNS
-5.5159	-5.09748	-5.36473	-5.07268	-5.65686	-5.56533	-5.33089	-5.43079	-5.89714	-5.48653	S	3	___1	1	7.86E-05	113.25	94.657	113.25	-0.53432	5410400	172	0.0898965	-0.222544	PF3D7_0303000	DLKTADFDEIKRLNNSNNNNNNRNSSGFSGY
1.35587	1.51104	1.0408	1.34277	1.42607	1.64492	0.86511	1.01103	0.987171	1.27677	T	3	___1	1	8.69E-05	199.75	172.92	199.75	-0.47897	197500000	727	0.00241207	-0.2223	PF3D7_1362700	NESIKNEIGTDMCNHTNDEKYVNEDNVGNLK
2.36381	2.11983	1.56484	2.35482	0.829313	1.69404	-0.0806561	-0.400267	1.03206	1.05202	S	3	___2	1	5.53E-05	174.23	148.23	57.745	0.70092	766840000	465	0.43048657107043187	-0.222216	PF3D7_1362200	SELPKEELSVKEEDSSEEKRELHEKNSENSS
-3.08959	-2.98155	-3.05292	-2.71364	-4.09682	-3.65526	-3.9509	-3.96796	-4.17476	-3.9364	S	2	___1	0.965372	0.000137476	270.97	195.16	270.97	0.153	15906000	1318	0.0524809	-0.222036	PF3D7_0704100	YLLTNKSISYTVFQDSTYIKQFLSSLYYNNT
3.99003	4.16666	3.50264	3.93749	2.27752	2.68046	2.07539	2.10803	2.46296	2.52423	S	2	___1	1	1.37E-23	338.33	305.82	182.86	-0.042691	980740000	761	0.0580271	-0.221666	PF3D7_0613800	EWMLPTIYNKDDDIQSDQLNKHTNKHNGKVY
3.6671	3.83377	3.17365	3.43105	2.43818	2.63189	2.43516	2.39181	2.21151	2.74517	T	3	___2	1	1.62E-23	339.09	320.69	339.09	-0.18462	3876600000	852	0.0755617	-0.221614	PF3D7_1014900	KENEKDGVNQFVDESTNEEERDSDNTTLNDK
-1.62847	-1.64317	-2.00555	-1.47796	-3.042	-2.64153	-3.54288	-3.39414	-3.05403	-3.00852	Y	3	___2	0.949328	0.00144713	71.555	60.285	71.555	-0.026461	30769000	247	0.10101453694520021	-0.221521	PF3D7_1329300	KVLYTGKEDDSIKDIYSVKDMYSLKDTFSLK
-1.6127	-1.11518	-1.73897	-1.93565	-0.960428	-0.401342	-2.21635	-2.06907	-1.07869	-0.978525	T	2	___1	1	0.000135567	155.09	129.88	144.68	-0.06578	69226000	148	0.18578016785035373	-0.221474	PF3D7_1022300	IKSNEVIDLELKAMDTNINNNNNNNNNNKTD
1.22806	1.19639	1.15766	1.27998	1.52643	1.88312	1.53268	2.03711	1.89978	2.05377	S	3	___1	1	0.000112531	151.44	100.23	103.21	-0.035316	426770000	531	0.0783413	-0.221151	PF3D7_0813100	MNKKTSKVNFENIKDSKEQTFDKNKKAYKEN
0.184891	0.456919	-0.0849266	0.163498	-0.246977	-0.01894	-0.474812	-0.412844	-0.548397	-0.253973	S	3	___1	1	0.000298031	95.981	54.36	85.457	0.27599	98644000	205	0.00587556	-0.220976	PF3D7_0603900	IKKSESEIHLKKKEISNERNDIKQIFCDIKK
-1.272	-1.16382	-1.58281	-1.1608	-1.43866	-1.40843	-1.19209	-1.34252	-1.50949	-0.815781	Y	2	___1	0.652752	0.000981969	91.937	73.626	91.937	0.067344	13345000	462	0.21549470720880548	-0.220739	PF3D7_1307900	GLVENMKNESCYESDYSSKYGTDGSIKDNKT
0.500868	0.854187	0.271185	0.448319	-0.550322	-0.357967	-0.164297	-0.229389	-0.268658	0.176649	S	2	___1	1	0.000784327	136.84	95.392	60.691	0.26044	139720000	3102	0.0648672	-0.220604	PF3D7_0919900	TQIRELSSYDIKNNMSNNEKVNLKGPLPNQM
4.54308	4.57452	3.79497	4.20552	2.93346	3.44764	3.01134	2.81832	3.05341	3.39146	S	3	___2	1	4.40E-05	274.17	214.02	142.21	0.65548	3793100000	988	0.1678735767181281	-0.22024	PF3D7_1014900	STPFSKEFIITSDVDSNEKSNDEKNNSVQGH
-3.1641	-2.19239	-3.10367	-3.65501	-1.74394	-2.34181	-3.13946	-2.96609	-2.02843	-0.924244	S	3	___2	1	0.0119276	47.062	24.529	47.062	-0.3313	41507000	40	0.5755997902654038	-0.220012	PF3D7_0312200	EEVSNKINGLIKGTISIEELDKEEKKLRLEK
-3.1641	-2.19239	-3.10367	-3.65501	-1.74394	-2.34181	-3.13946	-2.96609	-2.02843	-0.924244	T	3	___2	1	0.0119276	47.062	24.529	47.062	-0.3313	41507000	38	0.5755997902654038	-0.220012	PF3D7_0312200	KVEEVSNKINGLIKGTISIEELDKEEKKLRL
-2.30303	-2.19555	-2.55163	-2.23418	-2.63941	-2.1991	-2.98701	-2.93124	-2.55831	-2.37942	S	3	___3	0.980048	6.31E-08	165.37	150.67	165.37	0.35637	22811000	1014	0.0354909	-0.21998	PF3D7_0916000	MIFIPSDKINITSNNSDCSDNISTEEIDDIT
-0.52142	-0.440729	-0.0194359	0.0823154	-0.0186596	0.33252	-0.733408	-0.0847607	-0.162413	-0.244837	S	3	___2	1	1.43E-09	393.63	353.39	128.07	0.33264	5421200000	180	0.15990020472921812	-0.219969	PF3D7_0817600	SQPILKRLQTSKKKVSIDLVDEEDDISNEKN
-0.52142	-0.440729	-0.0194359	0.0823154	-0.0186596	0.33252	-0.733408	-0.0847607	-0.162413	-0.244837	S	2	___2	1	2.58E-11	375.13	333.48	375.13	0.43282	131830000	191	0.15990020472921812	-0.219969	PF3D7_0817600	KKKVSIDLVDEEDDISNEKNFNKNSLFKNKY
4.06641	4.30983	3.72359	4.2868	3.51676	3.80023	3.41664	3.27898	3.37401	3.52099	S	4	___2	1	1.15E-10	386.17	338.36	386.17	-0.07623	1427400000	252	0.1236659824369765	-0.219889	PF3D7_1345400	YDEKHQNSDDKNDDDSLNDNPDNDYGANDDK
-0.69651	-0.620245	-0.551735	-0.238661	-0.384304	-0.0278111	-1.07559	-0.98258	-0.726503	-0.466234	S	3	___3	0.999732	8.26E-05	163.79	147.94	112.56	0.18168	533870000	674	0.018533205500222534	-0.219823	PF3D7_0623800	IKEDDIYEEHNKQEVSYNSTDHHSKNNLITN
-1.57187	-1.27686	-1.96807	-1.88484	-2.45846	-2.29942	-2.3099	-2.28405	-2.37995	-1.84397	S	2	___1	1	1.00E-05	263.09	245.88	263.09	0.21027	54274000	562	0.0730892	-0.219823	PF3D7_1122500	NKNDFSQDEETYLNFSYMKNIEKFKELLINA
0.884405	1.09858	0.420866	0.712841	-0.318148	0.161657	-0.776586	-0.926491	-0.15143	0.111135	S	2	___1	0.990935	0.00126056	139.78	78.89	139.78	1.1185	127070000	2719	0.0993764	-0.219724	PF3D7_1239800	ENELNEKPNVAGRISSHTNKYDQDVSSNNVH
0.155949	0.440124	0.0561295	0.484015	-1.35675	-1.16508	-1.78092	-1.7059	-1.82509	-1.70784	S	2	___1	0.944383	4.50E-05	236.12	214.82	236.12	-0.067096	48098000	3348	0.025533592008538986	-0.219201	PF3D7_1322200	QMLVTKSNIGSANLVSNVSPEPLSANTTKNN
1.61273	1.50285	1.86294	1.97678	2.16123	2.52258	1.12021	1.43141	1.89794	2.31726	S	3	___2	0.973959	4.05E-05	176.28	152.8	112.56	0.18168	417550000	677	0.0866981	-0.219167	PF3D7_0623800	DDIYEEHNKQEVSYNSTDHHSKNNLITNVIY
0.311453	0.394192	0.0659924	0.488363	-0.16663	0.463386	-0.931652	-1.19881	-0.0151997	0.211752	S	2	___1	1	0.00011715	328.59	286.51	328.59	0.42098	80937000	730	0.22441800795411798	-0.218984	PF3D7_1237900	FAGDKDQNFEDDNYVSEKEEIIYDNNNISDR
-1.89	-1.26212	-2.4156	-2.18058	-1.54375	-1.89765	-1.89759	-1.89856	-2.34124	-1.75462	S	2	___1	1	8.67E-05	101.36	89.491	84.874	-0.42985	290730000	1242	0.3005382375655177	-0.218931	PF3D7_0302900	LIKLRGLMKEDVPSFSAIDVDDECINVE___
1.20956	1.38505	1.08176	1.31739	0.846376	1.20928	-0.0981178	-0.351027	0.0186634	0.592161	S	3	___2	0.903234	2.19E-18	297.57	276.81	297.57	-0.3773	270120000	1083	0.1833642302154886	-0.218922	PF3D7_1014300	DLEDDDDTYEYSDEDSTHKDRNKKRRRKKRN
-0.11071	0.157465	-0.410065	-0.383526	0.028307	0.130167	0.764509	0.698223	0.351608	1.11545	S	3	___2	1	4.30E-24	337.04	278.32	337.04	-0.080608	788490000	513	0.2104927040929983	-0.218826	PF3D7_0935200	NIINNYIDNYSPRDSSNDEENNLIVKREDSY
0.582283	0.787491	0.335995	0.658386	-0.456261	-0.14546	-0.907612	-0.711853	-0.708666	-0.649176	S	3	___3	0.994498	7.12E-05	87.932	76.318	87.932	0.44009	91607000	191	0.010058040993989478	-0.21873	PF3D7_1318700	KKNKKINNNNYSNSRSSSRDPKYVIFEKQKN
0.582283	0.787491	0.335995	0.658386	-0.456261	-0.14546	-0.907612	-0.711853	-0.708666	-0.649176	S	3	___3	0.994498	7.12E-05	87.932	76.318	87.932	0.44009	91607000	192	0.010058040993989478	-0.21873	PF3D7_1318700	KNKKINNNNYSNSRSSSRDPKYVIFEKQKNM
0.582283	0.787491	0.335995	0.658386	-0.456261	-0.14546	-0.907612	-0.711853	-0.708666	-0.649176	S	3	___3	0.993794	7.12E-05	87.932	76.318	87.932	0.44009	100390000	193	0.010058040993989478	-0.21873	PF3D7_1318700	NKKINNNNYSNSRSSSRDPKYVIFEKQKNMK
-2.78968	-2.20531	-2.98035	-3.08332	-0.79636	-0.985407	0.15914	0.190624	-0.777584	-0.00820351	T	3	___1	0.934807	1.42E-05	164.94	141.49	164.94	0.0045926	70261000	489	0.31964658644806926	-0.218645	PF3D7_0525100	TDNPPKGELYLRGPSTCNLGYFKLEKETNEL
2.52172	2.62123	1.88083	2.26001	0.800272	1.26062	0.670761	0.637644	0.788496	0.974405	S	2	___2	1	7.24E-17	306.15	288.29	192.39	0.16463	870920000	83	0.0727613	-0.218365	PF3D7_1207000	EIESDIEANKISSDISVTSKNNFKETIKNSI
-1.3161	-1.15221	-1.30016	-1.28818	-0.739729	-0.566763	-0.212244	0.180704	-0.263699	0.0848846	S	2	___1	1	0.00103799	146.71	53.615	146.71	-0.12887	99373000	104	0.034081643337811815	-0.218073	PF3D7_0508900	ISCNNWKQVPSIYKKSAENILLKKNEYIKNL
3.80763	4.02499	3.68667	3.9241	3.59695	3.96872	2.99654	3.00782	3.35846	3.61052	S	4	___1	0.999998	2.87E-11	311.35	270.63	207.07	-0.067132	1716000000	342	0.020110578953218685	-0.217978	PF3D7_1403700	FIIKTMKNEKITDIRSDNEDDSTSTMESIKK
2.64855	2.74823	2.97647	2.81726	2.74968	2.78785	2.9068	2.80517	2.16601	3.37865	S	2	___2	1	1.03E-10	246.68	227.13	146.11	0.27423	3488500000	45	0.4375881654892015	-0.217929	PF3D7_1206200	KPIVSAQAERWAAIDSSSSEEEERVIKTYEG
-2.60283	-2.56697	-3.48999	-3.08129	-4.30162	-3.79942	-3.96661	-3.95001	-4.14165	-4.01612	S	3	___1	0.993794	7.12E-05	87.932	76.318	87.932	0.44009	100390000	193	0.0946512	-0.217775	PF3D7_1318700	NKKINNNNYSNSRSSSRDPKYVIFEKQKNMK
0.07658	0.276014	-0.323677	-0.0113239	-1.41245	-1.12639	-1.58543	-1.33252	-1.36291	-1.32528	S	2	___3	0.999985	9.35E-05	229.92	166.6	106.36	0.14968	299040000	117	0.011155618508137406	-0.217678	PF3D7_0631000	HCIKHNDHNNKDQLGSNSTLSDEKNICINKQ
-1.51705	-1.36821	-1.9353	-1.56178	-2.26053	-2.0514	-2.15606	-2.22659	-2.33285	-1.90747	T	2	___1	0.996565	0.00017407	138.24	124.84	138.24	-0.21322	51496000	1884	0.0692716	-0.217269	PF3D7_1468100	KKLNAKKKNLQEESNTTEQTSSLSKDSNSNK
-0.884731	-0.648754	-1.28339	-0.91044	-2.27272	-2.15797	-2.47917	-2.32133	-2.59183	-2.38726	T	2	___2	0.998654	2.84E-05	134.08	116.41	101.05	-0.25088	211220000	134	0.00786017	-0.217216	PF3D7_1417700	VKKDNNSDDQTVCSQTDAVDKNSSKKRKSTG
-3.43126	-3.18609	-4.01953	-3.47014	-5.44829	-5.12944	-5.27641	-5.34351	-4.79456	-4.75675	S	2	___3	0.999976	0.00015272	152.71	103.08	128.9	0.8112	11210000	908	0.11578149326680681	-0.216822	PF3D7_1440100	SDNYDFSNIFSKDNQSSLYSILEDKNIEIDI
-1.2426	-1.18462	-1.56232	-1.20956	-1.79312	-1.72661	-1.2052	-1.31247	-1.83793	-1.12418	S	2	___1	0.908221	8.45E-06	170.66	147.92	170.66	-0.30667	210400000	401	0.208301	-0.216748	PF3D7_1346400	NKDTHDYSKLSSCDSSTQDDYLKTTLNRISS
2.74388	2.91743	2.26773	2.56646	1.70111	1.92884	1.94999	1.85979	1.54834	2.02169	S	3	___1	0.99672	0.000123602	153.14	102.05	127.71	0.56629	15339000000	272	0.0778091	-0.216632	PF3D7_0603400	YDIHNERGEMLDKGKSYSGDEKINTSDNAKS
-1.04133	-0.8304	-1.50831	-1.18977	-2.11866	-1.88427	-1.93894	-2.02342	-2.08558	-1.68186	S	2	___1	1	0.000147094	286.34	255.91	123.97	1.0243	138260000	2557	0.058612743566417616	-0.216619	PF3D7_0704100	IFNSIYGFHKTESDVSSLTENEKKNIIIGQE
-1.04133	-0.8304	-1.50831	-1.18977	-2.11866	-1.88427	-1.93894	-2.02342	-2.08558	-1.68186	S	2	___1	1	0.000147094	286.34	255.91	123.97	1.0243	138260000	2558	0.058612743566417616	-0.216619	PF3D7_0704100	FNSIYGFHKTESDVSSLTENEKKNIIIGQEQ
3.05871	3.19685	2.6367	2.98718	1.94762	2.25306	1.4161	1.57343	1.37207	1.50348	S	4	___1	1	3.47E-18	269.84	240.76	269.84	-0.21524	370200000	60	0.00941509	-0.216563	PF3D7_1235100	AAESKPIDEKDPMYDSEIEKINKYLKK____
0.762236	1.03444	0.539822	0.937113	0.533461	0.897459	0.313198	0.469723	0.420668	0.312943	S	4	___1	1	0.00386305	87.001	67.239	63.037	0.091038	101000000	8	0.0764818	-0.216459	PF3D7_1302100	________MSKVQKDSAKPLDKFGNIYDYHY
-1.71823	-1.70886	-1.44079	-1.21601	-1.89381	-1.66138	-2.81256	-2.90431	-2.48864	-1.78124	S	6	___1	1	1.14E-09	278.08	253.06	58.26	-0.62463	4413400000	473	0.19108321265125056	-0.216445	PF3D7_1118500	NKKNKNKRKHDEDQHSEHSHQDQDEQEEKEK
-1.71823	-1.70886	-1.44079	-1.21601	-1.89381	-1.66138	-2.81256	-2.90431	-2.48864	-1.78124	S	6	___1	1	1.14E-09	278.08	253.06	58.26	-0.62463	4413400000	476	0.19108321265125056	-0.216445	PF3D7_1118500	NKNKRKHDEDQHSEHSHQDQDEQEEKEKEKK
2.43438	2.6043	2.41479	2.51424	2.01182	2.13193	1.5125	1.4986	1.26308	1.96958	S	2	___1	1	1.49E-70	607.83	570.23	375.11	0.59547	2092000000	427	0.1614264275440319	-0.216415	PF3D7_0930600	EKRIQKFKETLMNENSDNDSDIAIKYIKYND
3.86467	3.88687	3.86783	4.05209	3.75875	3.93689	3.58992	3.95131	3.51865	3.85324	S	3	___1	1	1.13E-12	428.85	354.63	345.26	0.27458	6290300000	787	0.024353893680091252	-0.216114	PF3D7_0606000	NMNIYTKEEHDKNIVSDDHNIDDDDDDDYIY
1.89695	1.94724	1.53475	1.96989	0.345104	0.943831	0.0302334	-0.120371	0.39607	0.541679	S	3	___2	1	0.000335809	74.732	60.828	73.983	-0.16504	23331000	48	0.1835938720868215	-0.215832	PF3D7_1359400	NDYSKEDIEGDENLKSSKGKQENNTKSSSDK
1.89695	1.94724	1.53475	1.96989	0.345104	0.943831	0.0302334	-0.120371	0.39607	0.541679	S	3	___2	1	6.20E-05	260.96	203.8	73.983	-0.16504	4864300000	49	0.1835938720868215	-0.215832	PF3D7_1359400	DYSKEDIEGDENLKSSKGKQENNTKSSSDKD
-3.18885	-3.1755	-3.72304	-3.41413	-3.78159	-3.39343	-3.23854	-3.36276	-3.32836	-2.83598	S	2	___1	0.996193	6.98E-05	173.09	148.24	173.09	-0.69066	33738000	426	0.13775081320317653	-0.215712	PF3D7_1141300	NKLSNESVQTYVPTGSFVNSKDNSTCTTILS
1.93006	1.98403	1.44159	1.81173	0.886965	1.35884	0.528868	0.310928	0.927837	1.3279	S	3	___1	1	0.000248274	119.88	77.839	119.88	0.26678	519310000	1727	0.17236445974073017	-0.215622	PF3D7_0917000	NITYVYKEQSTLRNESKEEINSIKEDTHLDN
2.95804	3.1196	2.32734	2.80694	1.55315	1.94715	0.743448	0.791651	1.51129	1.50526	S	3	___2	0.989114	8.26E-05	152.94	131.93	71.08	-1.0571	778610000	840	0.0865605	-0.215466	PF3D7_1004400	RLIKKTTTKKRITRVSEESTTKVDTRESDED
-1.43323	-1.44249	-1.93933	-1.68922	-2.01489	-1.85445	-1.75407	-1.78624	-2.05099	-1.34479	S	3	___1	1	6.51E-11	482.9	461.23	408.8	-0.19592	1048500000	319	0.18268253960580444	-0.215065	PF3D7_1107800	EKTLDFNEKNHQSDCSNNNNNNNNNNNNNNN
-2.90195	-2.5665	-3.0953	-2.91859	-3.81377	-3.55162	-3.97717	-3.6421	-3.67486	-3.7093	S	3	___2	0.920064	0.00291466	63.537	41.979	63.537	0.40662	6375800	996	0.0354561	-0.214987	PF3D7_1415400	NNRNGLDKYNNSRNTSKKYFNKSKDNKYYHN
-0.66831	-0.444923	-1.12322	-0.971569	-1.23639	-1.08725	-0.811377	-0.945545	-1.28733	-0.60376	S	3	___2	0.958214	5.73E-06	101.72	90.088	101.72	0.23086	36433000	1289	0.17983965661198947	-0.214714	PF3D7_1138000	SENISENSNEHNFIVSNENTNTYTNELKCVT
3.77907	4.02169	3.43944	3.99892	3.24079	3.52389	3.13788	2.98856	3.10983	3.24661	S	4	___2	1	1.15E-10	386.17	338.36	386.17	-0.07623	1101000000	244	0.13464982596380964	-0.214533	PF3D7_1345400	SDDDINNIYDEKHQNSDDKNDDDSLNDNPDN
-1.00607	-0.615736	-0.573032	-0.661718	1.22843	0.942604	2.30534	1.91852	1.19847	2.6421	S	2	___1	1	8.43E-05	175.66	156.7	157.37	0.32945	25618000000	230	0.5568522867032694	-0.214528	PF3D7_1002400	KKRYDRVRKSTSVSNSERRRYRNSPDRSPRY
0.0530281	0.376816	0.368765	0.710176	-0.183647	0.0654583	-0.583113	-0.486383	-0.242132	-0.181894	T	3	___1	0.570714	3.52E-05	206.74	189.72	206.74	0.32764	44253000	3577	0.020760443241564595	-0.214254	PF3D7_0629700	TKIWNGDITNKSKTYTYTNINNNGSVIDYRK
-2.21546	-2.05336	-2.29492	-1.82199	-2.98017	-2.76877	-3.35772	-3.36092	-3.3546	-3.12711	Y	3	___3	0.6083	0.00645273	60.464	53.187	60.464	0.13802	6824700	22	0.0488818	-0.214141	PF3D7_1415400	RSEYILEEENNVFEDYKSYISDSVENKSIDF
1.9341	1.92003	1.24001	1.80282	0.667311	1.07652	0.651173	0.513256	0.536388	0.786354	S	2	___3	1	2.73E-05	198.14	141.73	162.31	0.12826	594280000	27	0.17453882878112773	-0.214001	PF3D7_1415400	LEEENNVFEDYKSYISDSVENKSIDFKNDLS
6.47761	6.57618	5.84496	6.23312	4.98735	5.43227	4.74181	4.52916	4.8782	5.22901	S	2	___2	0.999988	5.24E-18	437.35	408.32	368.4	-0.13824	5831100000	1680	0.15435392462781736	-0.213962	PF3D7_0704300	LTKSNDIKKEEKDIYSSEDEQNNSKQEELQY
3.09408	2.98949	2.46068	2.91534	2.08185	2.46401	2.27235	2.03005	2.15327	2.73179	S	2	___2	1	2.73E-05	198.14	141.73	163.99	0.47088	859770000	29	0.2590711196882156	-0.213691	PF3D7_1415400	EENNVFEDYKSYISDSVENKSIDFKNDLSSS
1.43186	1.61925	0.833292	1.11038	0.125755	0.252083	0.0559635	0.209156	-0.0449066	0.279495	S	4	___1	1	6.89E-10	267.5	228.91	267.5	-0.47109	146080000	1151	0.00472854	-0.21368	PF3D7_1460500	KINFRIYKPSSQNDYSNERNNVENNKNEQVL
-3.11521	-3.22451	-3.52328	-3.40347	-2.47701	-2.49576	-1.46182	-1.88318	-2.6311	-1.13361	S	3	___2	0.999667	0.000384403	83.087	58.158	83.087	0.084398	62584000	356	0.5562529917705825	-0.213578	PF3D7_1022400	RRTVSEDRSERRRSLSEDRSNSRKRNASSDF
-3.11521	-3.22451	-3.52328	-3.40347	-2.47701	-2.49576	-1.46182	-1.88318	-2.6311	-1.13361	S	3	___2	0.867737	0.00111912	67.136	43.46	67.136	0.8885	38323000	360	0.5562529917705825	-0.213578	PF3D7_1022400	SEDRSERRRSLSEDRSNSRKRNASSDFKREL
-1.95785	-1.88584	-2.24585	-1.94636	-2.96938	-2.66059	-3.05842	-2.95624	-2.99778	-2.71309	Y	2	___1	0.508496	0.00027944	145.83	128.09	145.83	-0.5923	26123000	996	0.014741745021399888	-0.213431	PF3D7_0704400	NMKHIHNNDVKNNIVYVSDEEDEDLISAFR_
-2.82798	-2.64629	-3.28003	-2.70213	-4.75362	-3.89719	-5.5974	-5.76851	-4.21689	-4.59523	S	3	___3	0.714376	2.22E-06	121.55	115.33	121.55	0.86598	6859700	3816	0.403619	-0.213313	PF3D7_0613800	PKDKYKGPTSNSIVGSNNTTEVVNNNQIDDD
-2.82798	-2.64629	-3.28003	-2.70213	-4.75362	-3.89719	-5.5974	-5.76851	-4.21689	-4.59523	T	3	___3	0.967442	2.22E-06	121.55	115.33	121.55	0.86598	6859700	3820	0.403619	-0.213313	PF3D7_0613800	YKGPTSNSIVGSNNTTEVVNNNQIDDDYDGD
-0.701368	0.442558	-1.04424	-1.76882	-0.644958	-0.65267	-1.78535	-1.9514	-0.48455	0.335451	T	3	___1	0.5	0.00176007	105.86	28.186	41.283	-0.59957	53304000	348	0.5643371854601391	-0.213117	PF3D7_1036000	NTRNDIFEEQIKLDSTQDDKAQKLISNEYKK
-0.00548553	0.175856	-0.829399	-0.651466	-0.644737	-0.441975	-0.374294	-0.604889	-0.432068	0.301455	S	3	___1	1	2.65E-06	178.91	143.47	115.01	0.83041	647900000	441	0.23707256954008635	-0.212993	PF3D7_0404300	SVENKSEKSDNESIASDASDIKKNDRLFASM
-2.59305	-2.3733	-2.78521	-2.8141	-1.86881	-2.09521	-1.58639	-1.76871	-2.53283	-1.25019	S	3	___1	0.956629	0.00101324	88.134	62.195	66.663	0.22172	124350000	171	0.4871975329758604	-0.212958	PF3D7_1326300	RKKRRHSNLNRNLTSSHERSRSRERRRRRIQ
0.239779	0.105566	-0.352636	0.0872822	-0.797712	-0.200546	-1.6373	-1.81642	-0.731117	-0.390402	S	3	___2	1	3.87E-05	159.66	139.59	132.84	-0.18928	198830000	539	0.2452744233264369	-0.212894	PF3D7_0403200	QSDKEINSQNDKEVNSQSDKEINSQSDKGIN
0.239779	0.105566	-0.352636	0.0872822	-0.797712	-0.200546	-1.6373	-1.81642	-0.731117	-0.390402	S	3	___2	1	3.87E-05	159.66	139.59	132.84	-0.18928	198830000	541	0.2452744233264369	-0.212894	PF3D7_0403200	DKEINSQNDKEVNSQSDKEINSQSDKGINSQ
-1.69276	-1.4651	-2.12826	-1.88551	-2.71657	-2.42209	-2.96641	-3.00694	-2.64809	-2.30844	T	2	___1	1	5.23E-08	363.26	340.94	363.26	-0.36014	31399000	191	0.032681179979871716	-0.212798	PF3D7_0803200	IQEKEEVDLDVEGEETEITRQVYQKNLEYKE
-0.0564747	0.0583057	0.131296	0.236656	0.135771	0.298254	-0.562582	-0.096138	-0.421106	-0.206667	S	3	___3	1	4.30E-09	505.93	426.11	295.07	0.017558	2153700000	275	0.0327066	-0.212701	PF3D7_1321500	KNNIIDNYNNYDDINSSNEITIDGLNHDDNI
-0.0564747	0.0583057	0.131296	0.236656	0.135771	0.298254	-0.562582	-0.096138	-0.421106	-0.206667	S	3	___3	1	4.30E-09	422.12	359.74	295.07	0.017558	1858600000	276	0.0327066	-0.212701	PF3D7_1321500	NNIIDNYNNYDDINSSNEITIDGLNHDDNIK
-0.0564747	0.0583057	0.131296	0.236656	0.135771	0.298254	-0.562582	-0.096138	-0.421106	-0.206667	T	3	___3	1	5.74E-24	295.07	271.69	295.07	0.017558	188280000	280	0.0327066	-0.212701	PF3D7_1321500	DNYNNYDDINSSNEITIDGLNHDDNIKKIDN
-2.98504	-2.95129	-3.21268	-3.05835	-3.2419	-3.08118	-3.46098	-3.28022	-3.40843	-2.87522	S	3	___2	0.996536	4.43E-11	190.6	182.09	190.6	-0.0043347	43685000	2732	0.0651075	-0.212553	PF3D7_0910200	NDELKYNNSYEDENYSLTQIDEDNTQDDEEL
-2.98504	-2.95129	-3.21268	-3.05835	-3.2419	-3.08118	-3.46098	-3.28022	-3.40843	-2.87522	T	3	___2	0.999941	4.43E-11	190.6	182.09	190.6	-0.0043347	34915000	2734	0.0651075	-0.212553	PF3D7_0910200	ELKYNNSYEDENYSLTQIDEDNTQDDEELYK
-2.98504	-2.95129	-3.21268	-3.05835	-3.2419	-3.08118	-3.46098	-3.28022	-3.40843	-2.87522	T	3	___2	1	4.43E-11	190.6	182.09	190.6	-0.0043347	43685000	2741	0.0651075	-0.212553	PF3D7_0910200	YEDENYSLTQIDEDNTQDDEELYKDLLDMYE
-0.526405	-0.0468082	-0.0807095	-0.0804939	1.22305	1.00104	1.66361	1.4855	1.02616	2.00908	S	3	___3	0.999531	0.0046162	90.714	84.869	69.721	1.2086	308500000	205	0.4064233105119295	-0.212523	PF3D7_0517300	RRDDGGYGRYNSRHRSYSSRSYSRSGKRSYT
7.77873	7.62668	7.04205	7.59091	6.00552	6.56792	5.72779	5.54468	6.20431	6.48954	T	2	___1	1	2.78E-11	467.06	377.87	86.641	-0.16982	52097000000	105	0.2623264094527225	-0.212267	PF3D7_1453700	GKKHWVKCDWNSWVDTDEEDKANDYDDMGMN
3.01604	3.1889	2.40334	2.58537	1.62302	2.00343	1.59106	1.75712	1.76991	1.92981	S	3	___2	1	3.19E-07	187.06	140.4	77.506	-0.13879	791170000	1129	0.00733489	-0.212254	PF3D7_0729100	SSPLILAKPVFNDRESEISVNKHILGNSNKN
3.01604	3.1889	2.40334	2.58537	1.62302	2.00343	1.59106	1.75712	1.76991	1.92981	S	3	___2	1	8.02E-05	187.06	140.4	77.506	-0.13879	806930000	1132	0.00733489	-0.212254	PF3D7_0729100	LILAKPVFNDRESEISVNKHILGNSNKNLFR
5.10872	4.85001	4.24376	5.05482	3.38207	4.39148	2.30018	1.84958	3.65265	3.60251	S	3	___2	1	3.09E-05	237.14	182.37	57.745	0.70092	1512600000	458	0.509832	-0.212203	PF3D7_1362200	YQNEFMFSELPKEELSVKEEDSSEEKRELHE
1.17029	1.40907	0.419575	0.561809	0.623158	0.799454	1.15914	0.918272	0.616049	1.36054	S	3	___1	1	7.24E-17	352.72	312.84	310.4	0.40765	1560500000	71	0.24891796883449116	-0.212187	PF3D7_1207000	EEEIDKIYKENSEIESDIEANKISSDISVTS
4.62575	4.77831	4.12497	4.5462	3.26918	3.58758	3.08649	3.07773	3.04691	3.22406	S	4	___3	0.999787	2.32E-05	228.62	182.59	139.26	-0.10728	6559100000	788	0.045064690885589356	-0.212118	PF3D7_1004400	DKKNEEEGYDDDTYTSERDKSMNEKIMKEEY
4.62575	4.77831	4.12497	4.5462	3.26918	3.58758	3.08649	3.07773	3.04691	3.22406	T	3	___3	0.999986	0.000126871	208.65	173.56	208.65	-0.34267	1895900000	785	0.045064690885589356	-0.212118	PF3D7_1004400	FLVDKKNEEEGYDDDTYTSERDKSMNEKIMK
4.62575	4.77831	4.12497	4.5462	3.26918	3.58758	3.08649	3.07773	3.04691	3.22406	T	3	___3	0.997877	4.87E-05	208.65	173.56	164.79	0.54736	2915400000	787	0.045064690885589356	-0.212118	PF3D7_1004400	VDKKNEEEGYDDDTYTSERDKSMNEKIMKEE
-2.54354	-2.41031	-2.93835	-2.73656	-3.28774	-3.1855	-2.81581	-2.98444	-3.11049	-2.31916	S	2	___1	1	1.20E-05	272.36	263.14	272.36	0.036155	5584600000	309	0.2506208607712442	-0.211993	PF3D7_0516400	YNKNKGNQHYDNSDNSSVEDKEIHSRGYASS
4.53488	4.59247	4.8545	5.09442	4.41979	4.51281	4.45935	4.74772	4.18342	4.56362	S	4	___2	1	3.45E-05	267.38	227.31	102.38	-0.4105	3831000000	73	0.024707572934226096	-0.211822	PF3D7_1235300	EDIKEKCSKAVCDMNSSDIEERNEKKKKNEK
4.53488	4.59247	4.8545	5.09442	4.41979	4.51281	4.45935	4.74772	4.18342	4.56362	S	4	___2	1	3.54E-06	334.57	282.92	102.38	-0.4105	7042000000	74	0.024707572934226096	-0.211822	PF3D7_1235300	DIKEKCSKAVCDMNSSDIEERNEKKKKNEKF
0.437534	0.701254	0.0165787	0.0758457	1.59701	1.41707	3.45275	3.08399	1.81813	3.10262	S	4	___1	1	5.86E-08	243.81	210.21	243.81	0.13732	494900000	199	0.5039605557752478	-0.211754	PF3D7_1347500	KAVNENGEKPDEEVKSVLYDNVDKKYPDVKL
0.401861	0.666596	-0.0723133	0.0553951	0.391153	0.411564	1.09266	0.885979	0.536863	1.38919	S	3	___1	1	4.40E-05	274.17	214.02	142.21	0.65548	3793100000	988	0.29949635050776563	-0.2117	PF3D7_1014900	STPFSKEFIITSDVDSNEKSNDEKNNSVQGH
0.0352402	0.225704	-0.570353	-0.468227	-0.250509	-0.234991	0.253166	-0.0540848	-0.337967	0.718922	S	4	___1	0.999993	3.11E-11	169.01	164.14	169.01	0.19195	12979000000	2	0.40495842548954736	-0.211549	PF3D7_0920700	______________MSDNESYISAENNKSDD
-2.45008	-2.02564	-2.3357	-2.48509	-0.611492	-0.761013	0.925249	0.324303	-0.153723	1.37915	S	3	___2	0.989878	0.000489411	119.65	102.71	111.22	0.63	431530000	212	0.5964959784937576	-0.211493	PF3D7_0517300	GRYNSRHRSYSSRSYSRSGKRSYTRSRSRSY
-3.54061	-3.43798	-3.96596	-4.05656	-2.36871	-2.4319	-0.686869	-1.22259	-1.74474	-0.100611	S	4	___2	0.991363	3.90E-05	154.26	125.63	70.213	0.14461	268500000	313	0.6015147230504515	-0.211448	PF3D7_1022400	KKNKNESSSDVLSKHSSAYRDSDSEKNKSYR
4.84258	4.66025	4.15838	4.82105	3.37663	4.35377	2.47224	2.09432	3.42011	3.39704	S	4	___3	1	9.16E-05	153.72	134.65	122.14	0.061727	3024700000	417	0.46127689106453956	-0.211296	PF3D7_1022400	RELKSQDKSNDRLSESKKSYKSQSASVRYNS
-0.766632	-0.0163994	0.60112	0.398102	2.52065	2.22508	2.7935	2.735	2.2808	3.142	S	3	___2	0.979989	9.70E-05	159.54	150	159.54	0.087471	20337000000	224	0.440327	-0.210871	PF3D7_1002400	RDDSKRKKRYDRVRKSTSVSNSERRRYRNSP
-3.39645	-2.92639	-3.36276	-3.19551	-4.53877	-4.40551	-4.91483	-4.62665	-4.77213	-4.77663	S	3	___1	0.62656	1.07E-05	128.05	115.12	128.05	-0.13302	14576000	1536	0.0575093	-0.210851	PF3D7_1430300	KRVLNKALCIGGYSNSINNNNVNGNHKNIND
2.39804	2.5554	2.20914	2.40443	1.97677	2.15481	2.05256	1.99119	1.75397	2.33844	S	3	___1	1	3.20E-07	298.23	247.87	278.19	0.042031	4527800000	363	0.11358980069727806	-0.210762	PF3D7_1241900	CVNKTQNEYPVEEHTSNEVEKNKKDIDSTNK
1.58936	1.70802	1.18379	1.50644	0.568619	0.798426	0.0722275	0.253286	-0.0644169	0.137144	Y	2	___1	0.950369	5.60E-06	118.57	105.63	44.98	0.054154	290380000	58	0.00323215	-0.210746	PF3D7_1235100	STAAESKPIDEKDPMYDSEIEKINKYLKK__
0.558876	0.845955	0.187122	0.601902	-0.877623	-0.805586	-0.809471	-0.781851	-0.971733	-0.720913	S	3	___1	1	5.99E-05	195.48	168.45	91.653	-0.033935	5896100000	698	0.0419909	-0.210467	PF3D7_0613800	KIKKKIIKRIRNRISSDEFNDEHNKIVTEDI
2.84118	2.65451	2.62822	2.8878	2.21067	2.87177	1.53623	1.50906	1.55187	1.89589	S	3	___2	1	6.69E-16	425.12	381.18	398.74	0.18483	2182800000	543	0.22835918398620947	-0.21017	PF3D7_0202400	EKDEEGTDYEEDTDDSDKDEETKVEEKKTER
-1.50093	-1.20667	-1.26963	-1.08443	-1.70204	-1.6347	-1.72813	-1.4501	-1.61993	-1.39496	S	2	___1	0.592113	0.000544485	87.639	73.521	87.639	0.073078	16390000	582	0.00662805	-0.209959	PF3D7_1233900	SDIQNEKDSYVEYDMSSNKCDQNDLLNITTP
2.99913	3	2.58143	3.01413	1.90908	2.30374	1.60092	1.49721	2.05374	2.37868	S	2	___1	1	2.23E-05	203.93	113.67	131.54	0.29237	799540000	463	0.12730226395383026	-0.20989	PF3D7_1112600	DNNNNNSKDNNDINNSKDNNDINNSKDNNDN
0.619402	0.960835	0.605324	0.794514	-0.400091	-0.242844	-0.518993	-0.343523	-0.63378	-0.44842	S	2	___3	0.998991	9.67E-05	202.35	168.35	190.46	0.68897	1192500000	1255	0.00327762	-0.20974	PF3D7_0825000	HKSVSKTKERKRSNYSDFSEDQKKLKNCNLV
0.49058	0.656471	0.09202	0.471363	-0.38246	0.0305805	-0.87406	-0.857462	-0.206011	-0.132503	T	2	___1	0.879614	0.00048437	301.59	268.66	301.59	0.44628	224650000	50	0.0586664	-0.209676	PF3D7_0218100	DDKYSEDDMLNNYEKTSDIEQDYMYQKINTD
-0.858173	-0.65568	-0.779938	-0.341198	-1.39927	-1.32797	-1.87905	-1.94619	-2.12916	-1.72651	S	3	___2	0.634376	0.000241436	87.447	63.104	87.447	0.070862	49506000	234	0.09514	-0.20961	PF3D7_0203600	IRSDSKLRDIYSDSQSKDIMMSSSPNKEEES
-1.15696	-1.26981	-1.82126	-1.34665	-1.83159	-1.04469	-2.13813	-3.15372	-1.55636	-0.642452	S	2	___1	1	0.000168004	149.23	123.61	80.632	3.1262	112080000	248	0.5858698124550901	-0.209394	PF3D7_1353400	AKSKEDERNKSEEDLSEDDKNKDYSSASESN
2.39239	2.30269	2.63041	3.05512	1.72755	2.20811	0.942871	0.996748	1.11457	1.29204	S	3	___1	0.747142	4.43E-08	317.83	287.83	256.75	1.7533	440430000	235	0.1253162809055948	-0.209383	PF3D7_1471100	KKNIESGKYEFDVDSSETDSTKDDGKPDDDD
-0.265518	-0.0554085	-0.716358	-0.54146	-0.825531	-0.707109	-0.426615	-0.553549	-0.86948	-0.199152	S	3	___2	0.99502	5.73E-06	101.72	90.088	89.266	-0.006774	43635000	1278	0.18106012877722935	-0.209365	PF3D7_1138000	EKINIYTYRNNSENISENSNEHNFIVSNENT
-2.4454	-2.29334	-2.8458	-2.46019	-3.96479	-3.71648	-4.16112	-4.1415	-4.16941	-3.92921	S	2	___1	0.992691	5.86E-07	297.45	254.67	297.45	-0.062514	14566000	171	0.0256681	-0.209161	PF3D7_0321100	NCSKIKFPRLCSSSSSFLASYNTYNKKQIGK
-0.0102558	-0.0132084	0.0925827	0.38801	0.197916	0.567953	-0.484905	-0.352991	-0.0689754	0.182341	S	3	___3	0.973959	4.05E-05	176.28	152.8	112.56	0.18168	417550000	677	0.0332675	-0.209148	PF3D7_0623800	DDIYEEHNKQEVSYNSTDHHSKNNLITNVIY
-0.0102558	-0.0132084	0.0925827	0.38801	0.197916	0.567953	-0.484905	-0.352991	-0.0689754	0.182341	S	3	___3	0.99904	8.26E-05	114.99	100.3	64.83	-0.032283	207310000	682	0.0332675	-0.209148	PF3D7_0623800	EHNKQEVSYNSTDHHSKNNLITNVIYQKDNN
0.0665093	0.027647	-0.603066	-0.13785	-0.218624	-0.0138741	-0.307566	-0.374771	-0.870129	-0.388779	S	3	___2	1	1.84E-06	238.28	116.54	170.28	0.025481	146370000	1945	0.1506422045307076	-0.20905	PF3D7_1467600	NQNIVKPNESYSRKGSNESNNINNNNNNNNN
0.0665093	0.027647	-0.603066	-0.13785	-0.218624	-0.0138741	-0.307566	-0.374771	-0.870129	-0.388779	S	3	___2	1	1.84E-06	238.28	116.54	170.28	0.025481	154960000	1948	0.1506422045307076	-0.20905	PF3D7_1467600	IVKPNESYSRKGSNESNNINNNNNNNNNKGM
-2.95353	-2.5833	-3.0838	-2.93726	-2.91479	-3.12983	-3.64531	-3.3393	-3.13212	-2.69467	T	2	___1	0.999171	0.000477216	120.31	104.11	120.31	-0.0051875	20235000	1836	0.14713363181730196	-0.209036	PF3D7_0529800	VLKSLKSEEMDASVNTTNNKTIDFTNDFTKP
-0.834942	-0.604748	-1.07908	-0.951435	-0.93261	-0.761984	-1.45495	-1.34292	-1.55946	-1.15478	T	4	___1	0.999094	7.93E-06	256.33	214.43	191.65	-0.049062	62533000	314	0.0169302	-0.209035	PF3D7_1362700	QNKDVHVFEESVRDYTNNYIKERKKYIFLYN
6.18284	6.04891	5.38289	5.99536	4.20943	4.98248	3.86004	3.65779	4.54499	4.53892	S	4	___1	1	0.000253825	148.62	100.72	74.46	-0.27453	10784000000	372	0.35942814098626885	-0.208652	PF3D7_1018200	EDKNKKVNYDDDKKVSDDDDKKVSDDDDNKK
4.87565	4.61432	3.99882	4.81375	3.1125	4.14991	1.99262	1.50906	3.3967	3.33247	S	3	___2	1	3.09E-05	237.14	182.37	57.745	0.70092	1860300000	464	0.5281630978948173	-0.208645	PF3D7_1362200	FSELPKEELSVKEEDSSEEKRELHEKNSENS
-0.838934	-0.734274	-1.28956	-1.10224	-2.22953	-1.82416	-1.84397	-2.12973	-2.20403	-1.57246	S	3	___1	0.997317	1.31E-05	281.09	260.86	75.184	-0.55016	119200000	240	0.24652399348386914	-0.208633	PF3D7_1002700	NSYNKKMCNNDSNNSSNNISRCNSRDESNEK
6.55048	6.70681	6.14498	6.28006	5.82907	6.21302	5.86317	5.76741	5.93949	6.40274	S	4	___1	1	3.38E-30	360.75	314.39	161.99	0.44366	25622000000	103	0.10308158900764698	-0.208569	PF3D7_1222700	KSFEEKHLEDLERSNSDIYSESQKFDNASDK
1.99737	2.30385	1.77858	1.88549	1.23854	1.41038	1.25444	1.41288	1.17355	1.4727	S	2	___1	0.999821	3.72E-12	400.28	271.24	276.99	0.17579	922160000	469	0.00644927	-0.208562	PF3D7_1435600	NNSNNNKNNSNNSCSSTIGKRHILNSSKSQV
-0.677721	-0.486206	-0.702969	-0.509115	-1.49786	-1.28621	-1.58915	-1.57782	-1.60874	-1.17447	S	2	___1	0.985011	0.000649997	124.47	92.709	124.47	0.56672	46853000	956	0.0361391	-0.208525	PF3D7_1356800	NEETNLSNVLKKQFSSNNERERSTILTTEYS
-3.70104	-3.5655	-4.56158	-3.98196	-4.47545	-4.43741	-4.75787	-4.64657	-4.7916	-4.61532	S	3	___1	1	0.0162068	44.299	7.996	44.299	-4.1419	4369900	1777	0.094899	-0.208158	PF3D7_0411900	EHSEKNNHNIYKKNNSNNNNNNNNKDIENEE
1.30939	1.57689	0.921909	1.12525	0.837494	1.00282	1.24829	1.21951	0.854473	1.28788	S	4	___2	1	1.45E-13	266.03	245.01	266.03	-0.34113	2879000000	1052	0.0498955	-0.208158	PF3D7_0529400	IASCVVPLSDESLKESLEKSKESLSGGENDK
-1.26844	-1.00399	-1.91507	-1.7843	-0.573511	-0.455547	-0.12954	-0.321564	-0.492409	0.225246	S	2	___1	1	0.000119918	209.67	164.56	163.7	0.1819	61529000	192	0.23258311370206747	-0.207764	PF3D7_1357100	KKVGYQADKVDFIPISGFEGDNLIEKSDKTP
-0.622444	-0.456469	-0.76174	-0.541821	-1.72848	-1.26396	-1.43731	-1.26414	-1.22252	-1.20756	T	4	___1	1	2.76E-05	183.91	160	183.91	0.30365	2019100000	688	0.046370729208808276	-0.207707	PF3D7_1133200	TNKKNNMINSEDDIKTDQEYERDKRKKNKRK
-1.12002	-0.950609	-1.3961	-1.26068	-1.76911	-1.64071	-1.39519	-1.52124	-1.89026	-1.15907	S	3	___1	0.998943	5.79E-05	219.22	208.88	219.22	-0.1415	44138000	1337	0.21514686830649055	-0.207676	PF3D7_0926500	YDMKNTFNYKYKETDSLENSNNICVIKSIMI
-2.85044	-2.70994	-2.63567	-2.43896	-3.53595	-3.21031	-4.03064	-3.89328	-4.28401	-4.04598	S	4	___1	0.499967	0.0091692	84.493	33.346	84.493	0.001508	33250000	330	0.00401976	-0.207648	PF3D7_1233200	RDTITDGMRNYYTLGSNKMRMFNVCRNMTQT
-2.85044	-2.70994	-2.63567	-2.43896	-3.53595	-3.21031	-4.03064	-3.89328	-4.28401	-4.04598	T	4	___1	0.499967	0.0091692	84.493	33.346	84.493	0.001508	33250000	327	0.00401976	-0.207648	PF3D7_1233200	NNIRDTITDGMRNYYTLGSNKMRMFNVCRNM
2.56273	2.6198	2.31729	2.78023	1.44399	1.91682	0.894793	0.840876	1.36497	1.46278	S	2	___2	0.99998	0.000541483	127.78	91.818	127.78	-0.18237	344000000	2492	0.13051466536379727	-0.207345	PF3D7_0704100	KIELSSIINKNKENYSMESLKSYENNNKLDS
-1.36847	-1.10345	-1.56106	-1.29888	-2.26566	-1.9883	-2.39053	-2.14924	-2.11336	-2.12257	S	3	___2	0.999998	2.47E-05	188.88	128.17	93.011	0.57841	493920000	992	0.018971712824103534	-0.207328	PF3D7_1415400	KVEKNNRNGLDKYNNSRNTSKKYFNKSKDNK
-5.27066	-4.73296	-5.59203	-4.85734	-5.14937	-5.40496	-5.83011	-5.70845	-5.27432	-5.37636	S	2	___2	0.999989	0.000551033	72.652	72.652	72.652	-0.50423	2049000	2	0.3314047878467509	-0.207283	PF3D7_0828700	______________MSEESFDDTNKAFENEK
-5.27066	-4.73296	-5.59203	-4.85734	-5.14937	-5.40496	-5.83011	-5.70845	-5.27432	-5.37636	S	2	___2	0.999828	0.000551033	72.652	72.652	72.652	-0.50423	2049000	5	0.3314047878467509	-0.207283	PF3D7_0828700	___________MSEESFDDTNKAFENEKDII
4.53967	4.67104	4.32912	4.45042	4.89455	5.13297	5.49608	4.97153	5.22756	6.29688	S	3	___2	1	2.48E-09	302.05	253.45	302.05	-0.058661	13364000000	101	0.46089338998815516	-0.207171	PF3D7_1222700	ENKSFEEKHLEDLERSNSDIYSESQKFDNAS
-2.24699	-2.12416	-2.61569	-2.33624	-2.29856	-2.20555	-2.56831	-2.36584	-2.50526	-2.16716	S	2	___1	0.959242	5.86E-05	135.86	109.26	110.98	0.30044	12557000	1205	0.010887762031263315	-0.207171	PF3D7_0927200	PDKSCDGDDIINSDFSYNKNMYTIKENHINY
0.824047	0.919334	0.346903	0.714146	0.0375748	0.598232	-0.613953	-0.751167	0.10043	0.250265	S	5	___1	0.976202	8.72E-06	215.59	190	215.59	-0.10745	151200000	504	0.15767205830938721	-0.207162	PF3D7_0307700	NDVVDQGEHVQHEETSDKNSPSNNYSNYNNR
2.10373	2.14929	1.48087	1.89804	1.08344	1.4988	0.915956	0.698959	1.19966	1.57321	S	4	___1	0.999459	0.000180907	129.93	81.131	84.035	0.462	3816000000	634	0.17781450809695643	-0.206929	PF3D7_0528100	KIKKQMDKQKYDSYSSDNKKSNHSKSSSDSY
1.28391	1.52251	1.08425	1.23774	1.26896	1.0521	1.45124	1.41621	1.25978	2.15366	S	3	___1	1	2.16E-06	274.39	249.61	190.28	0.075826	1481400000	141	0.33515761734526073	-0.206815	PF3D7_1321500	ILNNARKNIQEIDEESPLTSNSLRTYKEGIS
1.99931	1.57311	0.992128	1.63605	-0.167107	0.54249	-1.18988	-1.54522	0.124165	0.585955	T	2	___1	0.849713	0.000985651	217.74	183.87	217.74	0.22501	463370000	1259	0.4505856377050411	-0.206752	PF3D7_1110400	RRTADDRKDDHADSVTTKKDDYKRRGTDDSK
-1.91431	-1.75736	-2.03029	-1.79618	-2.36455	-2.07249	-2.51125	-2.57018	-2.33049	-1.92111	S	3	___2	1	0.00883519	66.989	41.33	46.481	-0.69418	79901000	1585	0.057276558106103936	-0.206712	PF3D7_0508500	YNDRMVVDKNIHVKNSTHMDLKNDGANKKKK
-1.91431	-1.75736	-2.03029	-1.79618	-2.36455	-2.07249	-2.51125	-2.57018	-2.33049	-1.92111	T	3	___2	1	0.00302245	75.229	39.285	46.481	-0.69418	68545000	1586	0.057276558106103936	-0.206712	PF3D7_0508500	NDRMVVDKNIHVKNSTHMDLKNDGANKKKKI
-0.238895	-0.205971	-0.825535	-0.423708	-1.12865	-0.699305	-1.5009	-1.66244	-1.31001	-0.979013	S	3	___3	0.999995	3.44E-07	294.33	243.18	248.18	-0.040955	1767700000	816	0.14921451144720457	-0.206708	PF3D7_1436200	YDQKSLNYHSSKSYISDSEENIHYESNIKDV
-3.8272	-3.43282	-4.42764	-4.29175	-5.06955	-4.75785	-4.85539	-4.99404	-5.56441	-5.23511	S	3	___1	0.747053	2.46E-05	117.38	66.628	117.38	0.35293	6615200	749	0.0986327	-0.206524	PF3D7_0805700	IHSNRNSNNTHSNRNSNNTHSNRNSNNSNRN
-2.51062	-2.14809	-2.97308	-2.82812	-3.66813	-3.32903	-3.55242	-3.63402	-3.46765	-3.20134	Y	3	___3	0.358573	0.0129091	42.241	29.927	42.241	-0.58341	5420000	388	0.0642449	-0.206262	PF3D7_0927600	MENSMKNNNSISVLDYTVSHDVTLDENNIPL
-0.237927	-0.083231	-0.596577	-0.27038	-1.50656	-1.00394	-2.06478	-1.88157	-1.61375	-1.74919	S	3	___3	0.974386	0.000163805	129.84	101.87	129.84	0.71284	24550000	1385	0.12198117817465552	-0.206254	PF3D7_1122500	FLNMYNNMNNSEKDVSYSINSYKEETTDKNM
0.923414	0.952889	0.389385	0.7848	-0.440331	-0.131365	-0.796389	-0.710175	-0.495941	-0.285454	S	3	___1	1	0.000686431	83.314	58.523	70.963	-0.017907	224490000	123	0.0384481	-0.206111	PF3D7_0111800	ITKNENDEIIKEDKNSNLGKTNGYNIKDIRR
0.77956	0.921236	0.95068	0.999382	1.04486	1.43032	0.118006	-0.0430336	0.123535	0.738222	Y	2	___3	0.996051	9.99E-06	141.58	121.74	141.58	0.44197	495620000	398	0.2010739604803943	-0.205897	PF3D7_0515700	QDYDDKESVNSSSQQYSVHKGTSHMDSSSNQ
-1.26875	-1.07928	-1.80138	-1.32568	-1.93683	-1.73859	-1.68557	-2.05978	-1.60449	-1.06468	T	3	___1	1	0.000564099	99.671	75.685	89.982	0.75739	156180000	238	0.2713541656902825	-0.205801	PF3D7_0515400	SATPGGNKYDNKSDDTCDDKKDSYDVTYYNT
-1.63435	-1.31842	-1.69014	-1.17482	-1.78759	-1.63274	-2.3074	-2.38166	-1.9595	-1.84234	S	3	___1	0.999989	0.000150711	93.237	69.406	93.237	-0.32508	29083000	1603	0.10667973651978392	-0.205796	PF3D7_0709900	QNKDDNNYEKEEDEGSFRIYNKLGNEYIHDN
1.39993	1.42852	0.791504	1.26848	0.507216	0.680126	0.498629	0.451336	0.592388	0.990049	S	3	___2	0.999999	2.80E-14	278.17	251.76	211.26	0.3099	321110000	32	0.11309091326036373	-0.205769	PF3D7_0302100	SSSEDATSGKLQYTESDDEGSDEYCEGGYHP
0.519573	0.70175	0.228998	0.605423	-0.241865	0.219088	-0.891846	-0.93709	-0.318924	-0.264555	T	3	___1	0.999976	7.34E-22	349.27	335.46	167.35	1.4517	706760000	126	0.0964266	-0.205736	PF3D7_1222700	KFDNASDKLETGTQLTLSTEATGAVQQITKL
0.229933	0.49312	-0.136009	0.177759	-0.842939	-0.692697	-0.909935	-0.799997	-0.970522	-0.779142	S	3	___1	0.994669	2.70E-05	154.14	139.05	154.14	-0.046121	84025000	428	0.00514338	-0.205703	PF3D7_0826900	NNPNECPSNIITKPISNDKEKKKKKKKKKKK
0.43767	0.797543	1.00379	0.9669	1.4974	1.67783	2.14969	2.52505	2.07771	2.2274	S	4	___1	0.999907	0.003372	86.313	54.304	86.313	0.10924	336440000	541	0.0535099	-0.205694	PF3D7_0403800	SNVKPNIRILQTKRNSYKVDKVPRINFDNMK
-0.295664	-0.313414	-0.59885	-0.231781	-1.15168	-0.992792	-1.23687	-1.28403	-1.28016	-0.712763	T	3	___2	1	0.000105042	125.14	91.728	80.979	0.23513	982730000	393	0.15307476101445888	-0.205689	PF3D7_0500800	VNDGASENSEDPKKLTEQEENGTKESSEETK
0.261253	0.387861	-0.147612	0.162321	-0.3069	-0.0872974	-0.315294	-0.380659	-0.299763	0.137369	S	4	___1	0.999996	2.23E-22	417.43	384.87	105.02	0.42563	242200000	1658	0.0727734	-0.205582	PF3D7_0917000	DINHNEDIQNVIHSDSKDVSEPMEDMAEVNH
-4.08374	-3.72516	-4.11873	-4.14904	-3.99448	-3.79385	-4.21648	-3.96102	-4.15271	-3.90945	T	4	___3	0.5836	0.00115479	51.296	43.398	51.296	-0.18995	3462200	3312	0.0331957	-0.205523	PF3D7_1410300	KVPLLTDYDFNFSSDTDDEHISYKKNKTKDI
0.834778	1.25589	0.767878	0.908804	1.50938	1.61328	2.34848	2.17957	1.83039	2.35985	S	3	___2	1	7.41E-05	226.1	177.16	149.73	-0.078582	2930000000	26	0.17236977112571267	-0.205296	PF3D7_1437200	PSENGEIKKSTSGRLSDDGIKRTPSGKPIQT
1.55937	1.87454	1.23651	1.55974	0.491297	0.777626	0.39542	0.221012	0.688061	0.964191	Y	3	___2	0.89769	4.20E-05	160.5	135.71	121.44	0.31645	188150000	580	0.0975897	-0.205292	PF3D7_1209300	LDEKNEDNYEQSSDEYHDIQKVNDDINVQVG
1.29819	1.19157	1.06262	1.57502	0.689199	1.62784	-0.297394	-0.582954	0.930365	0.897926	S	4	___3	1	2.67E-09	188.64	170.85	188.64	0.14859	64243000	612	0.4161872880573281	-0.205285	PF3D7_1237900	DDNYVSEREESKQDESFVGDKDQVFDDDYVS
0.191458	0.30645	-0.213059	0.284956	-1.2344	-0.717071	-1.86179	-1.8983	-1.21577	-1.28352	S	2	___3	1	4.42E-05	216.81	152.33	148.7	-0.15734	1953000000	31	0.18231544990925988	-0.205213	PF3D7_0729400	DERTNGLENETKELGSSENVTKVGELNEMVI
0.191458	0.30645	-0.213059	0.284956	-1.2344	-0.717071	-1.86179	-1.8983	-1.21577	-1.28352	S	2	___3	1	4.42E-05	216.81	152.33	148.7	-0.15734	2112400000	32	0.18231544990925988	-0.205213	PF3D7_0729400	ERTNGLENETKELGSSENVTKVGELNEMVIN
0.191458	0.30645	-0.213059	0.284956	-1.2344	-0.717071	-1.86179	-1.8983	-1.21577	-1.28352	T	2	___3	1	0.000256187	148.7	96.008	148.7	-0.15734	245800000	36	0.18231544990925988	-0.205213	PF3D7_0729400	GLENETKELGSSENVTKVGELNEMVINETED
2.18894	2.33148	1.78489	2.18638	1.0976	1.52393	0.64311	0.533241	1.10278	1.26829	S	2	___2	0.999969	1.78E-05	296.25	257.85	270.97	-0.18561	411090000	543	0.1044497407780633	-0.205198	PF3D7_0504800	EAISENDMNSEKSYSSQLLYEDKLYYMLNNN
-2.09835	-1.74342	-1.94574	-1.74622	-0.738901	-0.565809	-0.689583	-0.0637016	-0.409573	-0.738178	S	3	___1	0.967256	0.00296926	92.636	57.222	92.636	-0.16158	33209000	109	0.25863134153110867	-0.204964	PF3D7_1136700	SYINNMNSIDNFPFKSYGHVPSISDKIKELS
-3.8482	-3.41994	-3.92021	-3.83362	-4.27837	-4.20562	-4.27527	-4.07008	-3.73653	-3.50457	T	2	___3	0.993762	0.000377557	79.492	63.601	79.492	-0.38403	3256200	175	0.0329282	-0.204949	PF3D7_1357500	NSYNNFEKSSVDTNYTNEEKKKFHNMNSSEY
-3.8482	-3.41994	-3.92021	-3.83362	-4.27837	-4.20562	-4.27527	-4.07008	-3.73653	-3.50457	Y	2	___3	0.972895	0.000377557	79.492	63.601	79.492	-0.38403	3256200	174	0.0329282	-0.204949	PF3D7_1357500	RNSYNNFEKSSVDTNYTNEEKKKFHNMNSSE
1.52428	1.85398	1.81806	1.81808	2.86479	2.6818	3.66117	3.49188	2.83493	3.882	S	2	___3	0.993074	0.000350942	120.87	47.437	85.536	-0.20792	1402300000	210	0.42319384324861276	-0.204903	PF3D7_0517300	GYGRYNSRHRSYSSRSYSRSGKRSYTRSRSR
-1.6945	-1.47232	-1.39679	-1.08156	-1.71943	-1.5593	-1.72362	-1.4781	-2.11005	-2.02861	Y	2	___1	0.912542	0.000179695	154.36	134.62	154.36	-0.48548	11004000	197	0.00663517	-0.2049	PF3D7_1033200	FKNINEPRKLASFSLYDALADASEQNKNKDA
1.86011	2.17512	2.1008	2.10763	3.13297	2.96817	3.91039	3.73487	3.10464	4.14709	S	2	___3	0.999673	0.000350942	120.87	47.437	120.87	0.20368	1441000000	208	0.41872689381000383	-0.204797	PF3D7_0517300	DGGYGRYNSRHRSYSSRSYSRSGKRSYTRSR
3.19706	3.38298	2.83573	2.87899	3.4495	3.64693	2.95384	3.21469	2.88714	3.22229	S	2	___1	1	1.78E-05	253.79	211.6	253.79	0.055043	1390600000	798	0.013314761154178342	-0.204522	PF3D7_1362700	SNHINDTTKNEKDTHSDNNMKSVPNNKNKNK
-2.21665	-2.11592	-2.45221	-2.08422	-2.93202	-2.52293	-3.64784	-3.76316	-3.28618	-3.02625	Y	2	___1	0.98424	0.000240746	131.83	122.64	131.83	0.17636	30439000	135	0.10046032871696313	-0.204482	PF3D7_0301700	ECESYKSEDDDSEEEYYNSTPRVTVLEPQTE
1.0225	1.05322	0.727303	1.15746	0.146807	0.450199	-0.0968571	-0.062809	0.0166283	0.240717	S	3	___1	0.988342	4.22E-05	120.92	101.85	120.92	0.05026	131370000	1805	0.057812641906650905	-0.204481	PF3D7_0704000	EQNNNKVDAENIESLSNGVDKKSGILFVQES
1.7384	1.75251	1.15736	1.63959	0.0741939	0.670586	-0.75441	-0.84663	-0.252876	-0.231192	S	2	___2	1	8.79E-05	225.04	152.39	106.32	-2.0765	2317900000	247	0.2162732931037016	-0.204441	PF3D7_1224500	NNNFNQNNFLKNNELSSDLDKCEIFNANING
1.7384	1.75251	1.15736	1.63959	0.0741939	0.670586	-0.75441	-0.84663	-0.252876	-0.231192	S	2	___2	1	1.61E-05	272.59	149.58	106.32	-2.0765	5204000000	248	0.2162732931037016	-0.204441	PF3D7_1224500	NNFNQNNFLKNNELSSDLDKCEIFNANINGI
-0.856554	-0.630217	-0.911932	-0.727667	-1.078	-0.889778	-2.05038	-2.18825	-1.88061	-1.31943	Y	3	___2	0.64961	2.45E-05	127.01	118.41	109.85	0.088421	148440000	1078	0.13883055484381457	-0.204425	PF3D7_1014300	ICEKEDLEDDDDTYEYSDEDSTHKDRNKKRR
0.496477	0.665438	0.159546	0.499237	-0.222168	0.216873	-0.797983	-0.765265	-0.248514	-0.209339	S	2	___1	1	3.43E-08	362.82	308.12	362.82	0.0018793	77498000	1778	0.0656443	-0.203917	PF3D7_1021800	NTSPLKTEIINEEENSLNEMKEDINEYVEME
3.44742	3.5178	3.06529	3.36467	2.25377	2.60533	2.65938	2.42776	2.40492	2.93337	S	3	___1	1	4.17E-05	148.26	115.89	148.26	0.37176	736340000	1311	0.1953297707449236	-0.203629	PF3D7_1021800	DMSDENKQSGDENKQSGDENKQSGDENKQSG
0.551363	0.800497	0.243219	0.49708	-0.0501823	0.121382	0.14604	0.0014534	-0.139017	0.349009	T	3	___2	1	3.34E-05	205	185.68	205	0.0062608	158840000	264	0.11643228145364075	-0.2036	PF3D7_1329300	VKDMYSLKDTFSLKDTNSVEDIASSKDIQSV
-1.90889	-1.81471	-1.85309	-1.80239	-2.94913	-2.51636	-3.05996	-3.13153	-3.43556	-2.92368	S	3	___2	0.677728	1.85E-05	120.43	99.581	120.43	-0.025834	15128000	3413	0.14789205238496117	-0.20359	PF3D7_0704100	KRNKNDNINLNYKTESSTSDFFSFESIDNKK
-0.864489	-0.697119	-1.14678	-0.781979	-2.57374	-2.41003	-2.76584	-2.61085	-2.74974	-2.58291	S	2	___1	0.999934	9.69E-05	271.64	212.41	135.37	0.045945	49498000	407	0.00727661	-0.20354	PF3D7_1412100	IDTNDKINNNNSNNNSNNNSKSNHNNNYYFI
2.0579	2.43668	1.78914	1.99201	0.944277	1.0909	1.26876	1.35604	1.12438	1.32635	S	2	___2	1	1.44E-05	231.21	182.98	71.085	0.95417	1900300000	1303	0.013948274785643871	-0.203508	PF3D7_0613800	NNVHNNNFIKCIEKESNDGNTPHASPLIIKH
-0.219643	-0.296265	-0.672121	-0.248211	-1.42454	-1.05369	-1.87661	-1.77613	-1.54512	-1.34651	S	3	___1	0.91219	8.72E-06	112.74	99.549	112.74	0.49863	35231000	1809	0.0891002	-0.203444	PF3D7_1149000	KGQGPTDNVSVEDVNSEDIINEHTPLEETKI
-0.549587	-0.330307	-0.972959	-0.836546	-1.2539	-1.13402	-0.871269	-0.883781	-1.22664	-0.672693	S	4	___1	1	2.99E-05	165.85	155.45	164.27	-0.17053	593220000	633	0.0994397	-0.203401	PF3D7_1031300	EKIKLEKQFSFDSKDSDDNYVRGKNNMYEQD
-1.90041	-1.86065	-1.78454	-1.68697	-1.42	-1.10381	-1.67057	-1.24316	-1.59927	-1.46443	T	3	___2	0.999983	0.000121119	283.49	222.07	184.03	0.57422	2278800000	365	0.0490063	-0.203154	PF3D7_0813100	TNPYDKIYLNEKKEDTYEYSPVVEKNEEYIK
-1.90041	-1.86065	-1.78454	-1.68697	-1.42	-1.10381	-1.67057	-1.24316	-1.59927	-1.46443	Y	3	___2	0.80911	0.00136234	73.279	54.915	73.279	0.73371	29505000	368	0.0490063	-0.203154	PF3D7_0813100	YDKIYLNEKKEDTYEYSPVVEKNEEYIKDRE
-5.18273	-5.03987	-5.33044	-4.89979	-5.35869	-4.94732	-5.66458	-6.06738	-5.60665	-5.17318	S	3	___3	0.502592	0.000494063	48.468	43.148	48.468	-0.50275	5663900	2463	0.2758774809195039	-0.203111	PF3D7_1468100	REDDSTNRNYNNGKSSNEEENEGTPADNEDE
2.42155	2.49283	2.68457	2.521	2.48431	2.55837	2.69906	2.56212	1.98219	3.15273	S	2	___2	1	1.03E-10	216.71	202.1	146.11	0.27423	2849500000	47	0.45714494775243153	-0.203073	PF3D7_1206200	IVSAQAERWAAIDSSSSEEEERVIKTYEGKR
-0.340363	-0.102425	-0.684502	-0.359776	-1.95955	-1.71165	-2.30067	-1.98617	-1.82339	-1.93593	S	3	___1	0.642277	0.000261767	124.3	65.628	124.3	0.070352	50586000	1373	0.0659671	-0.202505	PF3D7_0404600	DKDKNIAFLYEENKYSDSHNIGNIKYINNNI
-1.97992	-1.75346	-2.17206	-1.86678	-2.86935	-2.58425	-2.97465	-2.78256	-2.71022	-2.70666	T	3	___2	0.639838	0.0234356	42.976	20.447	42.976	-0.18738	21083000	995	0.0195724	-0.202502	PF3D7_1415400	KNNRNGLDKYNNSRNTSKKYFNKSKDNKYYH
-2.80439	-2.57229	-2.3287	-2.2353	-2.4884	-2.0219	-2.43749	-2.11996	-1.62533	-1.72263	S	2	___2	0.546034	1.74E-09	379.31	347.05	132.45	0.15483	44032000	386	0.10346846939436778	-0.202445	PF3D7_1107300	NKKNETSSIKSLHKSSVLSSLNADAPEFVPS
-2.80439	-2.57229	-2.3287	-2.2353	-2.4884	-2.0219	-2.43749	-2.11996	-1.62533	-1.72263	S	2	___2	0.975593	1.23E-05	198.24	178.04	198.24	-0.11482	53651000	389	0.10346846939436778	-0.202445	PF3D7_1107300	NETSSIKSLHKSSVLSSLNADAPEFVPSTKS
2.61457	2.67041	2.37673	2.83132	1.53348	1.97848	1.00378	0.970421	1.45186	1.54174	S	2	___2	1	0.000480107	127.78	91.818	127.78	-0.18237	506630000	2495	0.12086947186436853	-0.202388	PF3D7_0704100	LSSIINKNKENYSMESLKSYENNNKLDSEKK
-0.182203	0.0975571	-0.587294	-0.503737	-0.503326	-0.387707	0.15748	-0.0524883	-0.218084	0.523283	S	3	___1	0.999996	8.11E-05	168.79	123.46	168.79	-0.91844	108360000	487	0.26551838689974705	-0.202067	PF3D7_0805700	ANFRSYEQVDVKDNNSLLHTPIGCENKNKSY
3.43533	3.35166	2.83595	3.21995	2.42401	2.88481	2.43546	2.16885	2.53688	3.0524	S	4	___2	0.979588	0.000169082	129.93	81.131	115.31	0.13479	3567000000	633	0.2703282555730346	-0.202009	PF3D7_0528100	LKIKKQMDKQKYDSYSSDNKKSNHSKSSSDS
-1.23429	-1.22345	-1.62528	-1.14748	-1.28613	-1.39808	-1.54146	-0.974327	-1.60871	-1.54271	S	2	___1	0.555633	0.00828553	75.571	64.076	63.212	0.062905	100100000	1939	0.20820442240690099	-0.201965	PF3D7_0719900	LGLSDTYHNKSTNSFSRNYSMKKKNSTQEKF
1.64775	1.83199	1.2573	1.70243	0.2752	0.623018	-0.415684	-0.515293	0.180235	0.312277	S	2	___2	1	2.62E-05	200.76	135.47	75.213	0.15335	115530000	261	0.0980747	-0.201925	PF3D7_0203600	EEESMSSDNHNKDINSSDNQNKDINSSDHNM
1.64775	1.83199	1.2573	1.70243	0.2752	0.623018	-0.415684	-0.515293	0.180235	0.312277	S	2	___2	1	2.62E-05	210.98	130.94	75.213	0.15335	160500000	262	0.0980747	-0.201925	PF3D7_0203600	EESMSSDNHNKDINSSDNQNKDINSSDHNMN
-2.62765	-2.45782	-2.79352	-2.58162	-2.35942	-2.10432	-3.21842	-3.0827	-2.4185	-2.18175	T	2	___1	1	0.000840177	127.56	105.89	127.56	2.469	8230100	410	7.637371344114388e-4	-0.201861	PF3D7_1474000	NNILGNENIFEYMKITDDDIPQEKHKFYISK
2.001	1.99796	1.3495	1.87104	0.825047	1.19832	0.808712	0.688284	0.689268	0.927164	S	2	___3	1	2.73E-05	198.14	141.73	163.99	0.47088	859770000	29	0.16247845023312252	-0.201848	PF3D7_1415400	EENNVFEDYKSYISDSVENKSIDFKNDLSSS
-3.01689	-3.00259	-3.64975	-3.47169	-2.84953	-2.75412	-1.82948	-2.26774	-2.50292	-1.34475	Y	2	___1	0.999005	0.00032333	168.3	148.21	168.3	-0.061038	19580000	346	0.48444225627501264	-0.201535	PF3D7_1245800	SSRRSNRSISNSQDEYNNNSSKLSTQSKGHS
3.23583	3.3986	3.00622	3.12293	2.93522	3.16287	1.91685	1.94354	2.11835	2.59076	S	2	___1	1	3.89E-28	371.3	325.8	210.09	-0.69856	22944000000	393	0.0556047	-0.201246	PF3D7_0515700	SYQGSQDYDDKESVNSSSQQYSVHKGTSHMD
-3.91641	-4.0105	-4.08265	-3.88755	-3.92448	-3.79664	-3.81214	-3.21567	-3.43395	-3.25381	S	2	___2	0.982766	7.23E-05	163.45	146.43	163.45	-0.59909	83898000	3006	0.14604301011398485	-0.201093	PF3D7_1457900	INKNNFFYDKLECNTSWINSEDNALSTKYRD
-3.91641	-4.0105	-4.08265	-3.88755	-3.92448	-3.79664	-3.81214	-3.21567	-3.43395	-3.25381	S	2	___2	0.999996	7.43E-05	132.14	117.72	132.14	-0.82386	54716000	3010	0.14604301011398485	-0.201093	PF3D7_1457900	NFFYDKLECNTSWINSEDNALSTKYRDDHHN
3.3641	3.47913	3.06404	3.3374	3.58509	3.76762	3.27227	3.49515	2.9556	3.16715	T	3	___1	0.872386	0.000233079	105	81.994	86.756	0.27843	1789400000	1815	0.00151383	-0.201071	PF3D7_1362700	TTQIKNEFNSKEYDKTSDCDKNNTPLKNGCN
-0.116238	0.12752	-0.514027	-0.262953	-1.07599	-0.835276	-0.968267	-1.0063	-0.863319	-0.555595	S	2	___2	1	0.000104397	177.38	174.8	177.38	-0.047416	340340000	165	0.030063363105235837	-0.201048	PF3D7_1105500	EFKKVLLCSWKNDPLSDVDSDS_________
0.868702	0.984194	0.46697	0.865362	-0.684555	-0.385649	-1.03469	-0.954081	-0.842794	-0.731302	T	3	___1	0.966822	2.38E-06	138.16	113.33	98.7	0.30025	113870000	748	0.0325681	-0.200978	PF3D7_0503500	ENMKEENKSPQFISDTNLFNNNNIQNNVTLK
-0.911339	-0.698788	-0.641451	-0.431126	-0.970514	-0.658981	-1.05726	-0.732868	-0.417782	-0.471954	S	3	___1	0.844382	3.34E-09	184.4	157.35	122.95	-0.14034	77868000	1847	0.041966654985490445	-0.200926	PF3D7_1014600	EKNRRAKEMVKQESNSTTGIISMNNISSNNN
-4.74734	-4.67171	-4.85947	-4.88553	-5.2759	-4.90547	-5.50113	-5.06956	-5.18614	-5.03323	S	3	___3	0.988676	4.12E-05	66.479	55.168	62.666	1.3369	12705000	944	0.0821598	-0.200897	PF3D7_0407700	KINDKQNNDKMDLANSEQNYLEGDLTSDMYE
-4.74734	-4.67171	-4.85947	-4.88553	-5.2759	-4.90547	-5.50113	-5.06956	-5.18614	-5.03323	S	3	___3	0.704054	0.0104437	44.711	37.177	40.404	-0.12616	4827000	955	0.0821598	-0.200897	PF3D7_0407700	DLANSEQNYLEGDLTSDMYECTEEKVIDKLN
-4.74734	-4.67171	-4.85947	-4.88553	-5.2759	-4.90547	-5.50113	-5.06956	-5.18614	-5.03323	T	3	___3	0.704054	0.000286241	62.666	55.634	40.404	-0.12616	4827000	954	0.0821598	-0.200897	PF3D7_0407700	MDLANSEQNYLEGDLTSDMYECTEEKVIDKL
3.26032	3.25795	2.79584	3.28076	1.54996	2.09279	1.01557	1.0106	1.47182	1.45575	S	3	___1	1	1.11E-11	265.45	227.08	265.45	0.23325	714350000	1872	0.19203674828804218	-0.200866	PF3D7_0208400	HTYKQHKKKKSTIISSDNNNNNNNNAEDDIS
-2.25633	-2.29241	-2.54956	-2.43611	-2.63867	-2.36337	-2.04773	-1.70989	-2.16457	-1.85191	S	3	___2	1	1.12E-13	259.44	236.54	259.44	-0.17188	124620000	329	0.0473841	-0.200633	PF3D7_0619000	AEKREEQNMFKKDINSNDINEEQLNYGSLDY
-0.857065	-0.644384	-1.34573	-1.17568	-1.96172	-1.77248	-2.13668	-1.90693	-2.08325	-1.88193	T	2	___1	0.997556	1.28E-14	369.53	341.89	286.46	0.06653	304290000	19	3.8584939113918224e-5	-0.200608	PF3D7_1107400	ANTKEDKSQKISNSSTIDEIEEEQLYTGPLK
0.8689	0.621805	0.375498	0.927881	-0.366499	0.478203	-1.36991	-1.72561	-1.16827	-0.959889	T	3	___1	1	6.69E-16	398.74	382.85	398.74	0.18483	1739900000	540	0.43058220746065146	-0.200535	PF3D7_0202400	KKTEKDEEGTDYEEDTDDSDKDEETKVEEKK
-0.151779	0.160296	-0.863159	-0.660027	-1.06208	-0.896154	-0.651403	-0.78363	-0.768112	-0.314447	S	2	___1	1	0.000589201	142.72	79.292	74.962	-0.14093	103190000	1828	0.10775641412077325	-0.200515	PF3D7_0723800	NHNINIINKNKNHNLSNNKTYLNLFRPYKIE
-0.00585175	0.275227	-0.129997	0.0497589	-0.262596	-0.30027	-0.17585	-0.266439	-0.454729	0.21489	S	3	___1	1	7.70E-07	282.91	245.82	195.3	-0.24308	2299200000	793	0.21379813473048087	-0.200438	PF3D7_1436200	DIIIPNDGDKIIPNNSDEHLSSDYDQKSLNY
1.45048	1.34507	1.23031	1.72308	0.865648	1.78063	-0.0835075	-0.358898	1.0947	1.06882	S	3	___3	1	2.67E-09	220.25	198.86	211.93	0.41253	176320000	602	0.4140925807510232	-0.200213	PF3D7_1237900	FVGDKDQIFEDDNYVSEREESKQDESFVGDK
1.45048	1.34507	1.23031	1.72308	0.865648	1.78063	-0.0835075	-0.358898	1.0947	1.06882	S	4	___3	1	2.67E-09	188.64	170.85	188.64	0.14859	85761000	607	0.4140925807510232	-0.200213	PF3D7_1237900	DQIFEDDNYVSEREESKQDESFVGDKDQVFD
-1.97611	-1.78608	-1.88922	-1.97074	-1.76767	-1.79361	-2.39832	-2.47596	-3.01268	-2.01722	S	2	___3	0.991249	3.41E-05	109.38	105.94	109.38	0.042389	20236000	3301	0.38426685342148603	-0.200077	PF3D7_0930800	LKKIKKEEKEYLDYNSSSGDSDNVLFEKSLS
-0.204319	-0.0299854	-0.613026	0.0572949	-1.93968	-1.57414	-1.73554	-1.84678	-1.87741	-1.9762	S	4	___2	0.861382	0.000110088	120.15	101.89	120.15	0.31483	73485000	434	0.24668178926313852	-0.200032	PF3D7_0215800	SNSNNNKKKKKEQNDSTGKNSKEECNNNEDD
-2.55341	-2.40804	-3.15193	-2.89924	-3.26797	-3.1119	-3.48698	-3.30493	-3.48626	-3.22239	S	2	___1	0.967674	0.000179875	97.235	75.242	97.235	-0.21345	9571700	437	0.00124287	-0.200011	PF3D7_1468400	YNEFLSSKLNEAVCGSYQNMCSKNISLSTNN
-3.92027	-3.82095	-4.11978	-3.88792	-4.50775	-4.31686	-4.27942	-3.93739	-4.543	-4.40726	S	2	___2	0.99995	0.000785492	70.977	44.934	70.977	-0.040677	6630200	57	0.0090104	-0.199969	PF3D7_0310900	ISNKKNNYSIMAILGSQIKNLNDDIYKDIDT
-1.40858	-1.46941	-1.61211	-1.17295	-2.06012	-1.6878	-2.62689	-2.5745	-2.24086	-2.04424	S	2	___3	1	3.98E-17	385.8	332.3	151.49	0.31763	48820000000	30	0.10055468903045961	-0.199933	PF3D7_1359400	DANTANYNQDKNENTSEVNDYSKEDIEGDEN
-1.40858	-1.46941	-1.61211	-1.17295	-2.06012	-1.6878	-2.62689	-2.5745	-2.24086	-2.04424	S	2	___3	1	3.98E-17	330.38	296.41	229.69	0.18786	6679100000	36	0.10055468903045961	-0.199933	PF3D7_1359400	YNQDKNENTSEVNDYSKEDIEGDENLKSSKG
-1.40858	-1.46941	-1.61211	-1.17295	-2.06012	-1.6878	-2.62689	-2.5745	-2.24086	-2.04424	Y	3	___3	0.999494	1.47E-05	185.18	121.02	87.489	-0.51132	1825000000	35	0.10055468903045961	-0.199933	PF3D7_1359400	NYNQDKNENTSEVNDYSKEDIEGDENLKSSK
-2.69891	-2.53563	-3.00239	-2.7796	-4.10971	-3.70646	-4.03809	-3.97776	-4.08092	-3.93122	S	2	___1	0.968979	0.000173553	183.77	162.83	183.77	0.90128	24022000	465	0.024895	-0.19987	PF3D7_1443000	INNMDGKKNNLNSNTSDFYQSISDFYKNNEK
1.16342	1.34313	0.963371	1.21639	1.10558	1.14218	1.15801	1.1623	0.793329	1.31829	S	3	___3	0.708195	2.63E-06	179.28	163.58	83.849	-0.30725	156190000	791	0.098834	-0.199717	PF3D7_1126700	KYKIAKEMLLLSDSNSSSTCDDENIYHLKNK
-1.0106	-0.830271	-1.34344	-0.905174	-1.93466	-1.66575	-2.59004	-2.56496	-1.99989	-1.91402	S	3	___1	1	3.59E-33	296.03	274.11	296.03	0.18385	48417000	484	0.051424610433791984	-0.199689	PF3D7_1143100	NEPTSFSQDNENVNASNKVIISSEMEQNVMN
-0.831852	-0.617313	-1.10087	-0.720324	-1.43009	-1.03405	-1.99417	-2.19716	-1.89362	-1.68378	S	3	___3	1	3.18E-17	334.27	301.19	334.27	0.067073	102700000	78	0.13858342670857823	-0.199596	PF3D7_1021800	VDDSNKEDSEKNSLKSYLDDGASTILSKPDE
0.488825	0.585306	-0.00195503	0.52418	-0.993435	-0.487589	-1.017	-1.20099	-0.729311	-0.676254	S	2	___3	1	0.000221733	117.94	86.221	73.834	0.86394	133320000	3502	0.22118120421673265	-0.199506	PF3D7_1239800	NSYISNSNNNDNKRNSSNLSEKHLHIKEEYK
0.488825	0.585306	-0.00195503	0.52418	-0.993435	-0.487589	-1.017	-1.20099	-0.729311	-0.676254	S	2	___3	1	0.00653315	80.688	42.385	73.834	0.86394	114660000	3503	0.22118120421673265	-0.199506	PF3D7_1239800	SYISNSNNNDNKRNSSNLSEKHLHIKEEYKE
0.488825	0.585306	-0.00195503	0.52418	-0.993435	-0.487589	-1.017	-1.20099	-0.729311	-0.676254	S	2	___3	1	0.000415501	100.38	40.215	73.834	0.86394	61886000	3506	0.22118120421673265	-0.199506	PF3D7_1239800	SNSNNNDNKRNSSNLSEKHLHIKEEYKELLN
6.2891	6.32413	5.82655	6.23793	4.99153	5.41962	5.01251	4.88296	5.02375	5.27621	S	3	___2	1	1.67E-05	205.77	175.43	190.41	-0.094433	5108700000	212	0.13972867881112136	-0.199481	PF3D7_1436200	LFSNNTEKEKYDSDDSHKYTSSNNLSEKIKR
1.11386	1.30618	1.24369	1.33786	1.17441	1.12496	2.04728	1.57599	1.20871	2.43981	S	2	___1	0.99994	0.000104497	220.34	156.28	130.72	0.19408	585970000	306	0.5181873611425597	-0.19937	PF3D7_1022400	GDRSYRKKKNKNESSSDVLSKHSSAYRDSDS
0.0906143	0.108772	-0.560238	0.133718	-1.87202	-1.57435	-1.65154	-1.75526	-1.87342	-1.78275	T	4	___2	0.844429	4.51E-05	68.569	56.604	68.569	0.1282	70384000	435	0.22699	-0.199346	PF3D7_0215800	NSNNNKKKKKEQNDSTGKNSKEECNNNEDDD
0.950672	1.04106	0.413609	1.09601	-0.905451	-0.5742	-0.69298	-0.800281	-0.875393	-0.876234	S	4	___2	0.943163	4.51E-05	120.15	101.89	68.569	0.1282	143870000	439	0.23019746965713592	-0.19918	PF3D7_0215800	NKKKKKEQNDSTGKNSKEECNNNEDDDDDNN
3.38582	3.50233	3.03565	3.65205	2.21271	2.55216	1.80445	1.63481	2.04721	2.13943	S	3	___2	1	1.63E-05	183.06	157.47	50.053	0.47573	842420000	842	0.20594525303579264	-0.198988	PF3D7_1435600	IKEIKDWMEKIEDKVSTISACEKSDVNVTTN
-0.455627	-0.283512	-0.809648	-0.554096	-1.81327	-1.64556	-2.08288	-1.76307	-1.97657	-1.89764	T	3	___1	1	0.000247477	103.55	83.888	103.55	-0.44322	107450000	1201	0.00847104	-0.198824	PF3D7_0302100	IYILQNKRDINFKECTPRNNINKEIKSDKYQ
1.69687	1.97516	1.89288	1.90593	2.86149	2.71552	3.69015	3.5085	2.8713	3.90126	S	2	___3	0.99895	0.000350942	120.87	47.437	85.536	-0.20792	1558900000	207	0.42332731116688044	-0.198737	PF3D7_0517300	DDGGYGRYNSRHRSYSSRSYSRSGKRSYTRS
0.0307827	0.233162	-0.401209	-0.0894871	-1.12625	-0.914377	-1.25853	-1.02669	-1.10112	-1.06527	S	3	___1	1	0.0072091	59.57	34.096	59.57	0.39724	28697000	290	0.011581717292684245	-0.198734	PF3D7_1422600	DKCSGENKHVAKKECSGENKHVAKNERSGEN
-2.01427	-1.91879	-3.18004	-3.05917	-2.36134	-2.24683	-2.19091	-2.28763	-2.42513	-1.66612	S	3	___1	1	2.65E-06	178.91	143.47	115.01	0.83041	683810000	438	0.24469348210521194	-0.198629	PF3D7_0404300	KEKSVENKSEKSDNESIASDASDIKKNDRLF
-1.64675	-1.75396	-2.33631	-2.05133	-2.05497	-2.15335	-1.56139	-1.52668	-2.26109	-1.38243	S	2	___1	0.731376	0.00675209	79.059	36.984	79.059	0.063162	19539000	652	0.3417176613635187	-0.19855	PF3D7_1035700	SISKVDEDSYRILSVSYKDNNEVKNVAESIV
-2.5612	-2.35864	-2.75042	-2.60533	-3.07961	-3.1267	-3.45469	-3.20003	-3.58604	-3.14857	S	2	___1	1	0.000115191	211.77	179.93	191.78	-0.2956	26210000	363	0.0648629	-0.198539	PF3D7_1334100	FVNIKTFEQQNKKDFSSDVEQINNNIRNIFE
0.943905	1.07322	0.35215	1.02594	-0.32177	-0.0965233	-0.714777	-0.864588	-0.283359	-0.169294	Y	2	___2	0.999959	0.00101712	141.06	128.08	141.06	0.055711	81360000	254	0.21297628852711295	-0.198522	PF3D7_0612200	NKNKREKNDSCSDDAYMNNFISNKTEQDVMI
-0.0476761	0.29434	0.119106	0.380568	-0.458786	-0.348282	-0.612665	-0.407053	-0.628315	-0.555353	S	2	___1	0.999738	0.000132669	175.29	138.91	175.29	0.022567	58010000	7329	0.015510777668925585	-0.198511	PF3D7_0628100	NALHKHVHNKITLKGSNTYYDMDKIKDKQIE
-2.13311	-2.06383	-2.89323	-2.2644	-3.22731	-2.79291	-3.44311	-3.91658	-2.95594	-2.62257	S	3	___2	1	8.72E-05	208.58	186.63	66.868	-0.13878	987790000	1104	0.3567166683323052	-0.198483	PF3D7_1146600	NLGDQKNDDMSDDSNSCDDKGNDKNGDSIDS
1.61586	1.89688	1.447	1.62589	0.504276	0.73476	0.424433	0.447266	0.282	0.56102	S	4	___2	1	0.000102183	107.65	92.106	94.856	0.1447	95416000	658	0.014168764989604038	-0.198451	PF3D7_1325400	NFFSVYGKSIRSSSFSNNIHHKDIKNIEKDQ
1.45341	1.42053	1.04725	1.56359	0.227528	0.641939	-0.338627	-0.438448	0.1441	0.338003	S	2	___1	0.999119	8.97E-05	224.49	155.11	224.49	-0.41942	206190000	2210	0.17490724566776703	-0.19839	PF3D7_1004200	KKNNVHLNKMNSKVESNTCDDKSFINNIRFE
-0.0663757	0.0742321	-0.39221	-0.157181	-1.11441	-0.849386	-1.52117	-1.29632	-1.01358	-0.887213	S	2	___2	1	0.000755403	137.95	89.78	134.98	0.85888	114030000	195	0.00192981	-0.198375	PF3D7_0602900	SPMNQKYINKKTSLKSICTNNNKRNILIDDL
-0.0663757	0.0742321	-0.39221	-0.157181	-1.11441	-0.849386	-1.52117	-1.29632	-1.01358	-0.887213	T	2	___2	1	0.00289017	134.98	96.41	134.98	0.85888	21555000	198	0.00192981	-0.198375	PF3D7_0602900	NQKYINKKTSLKSICTNNNKRNILIDDLKTI
2.60807	2.46357	2.05228	2.64094	1.08331	1.75234	0.569647	0.263506	1.26656	1.45083	S	3	___3	1	4.23E-05	164.48	108.68	76.186	-0.036884	741300000	2051	0.36268833854582505	-0.198263	PF3D7_0615600	HNDDQKSGHHNDDQKSVHSDDQKSVHSDDQK
-1.28269	-1.31866	-1.47931	-0.967184	-1.94389	-1.71754	-2.42868	-2.48292	-2.16982	-1.82722	S	3	___1	0.934027	3.15E-11	254.15	204.56	254.15	-0.17325	73709000	1203	0.1439178336426662	-0.198172	PF3D7_0704100	SNYLEEETNNKADNTSNNNDNINANCDNNND
-0.578453	-0.381733	-1.06936	-0.57332	-1.94967	-1.50411	-2.38885	-2.53319	-1.65276	-1.6565	S	2	___2	0.756054	5.18E-05	139.88	120.23	139.88	0.022595	60484000	260	0.1857478566469731	-0.198048	PF3D7_0612200	KNDSCSDDAYMNNFISNKTEQDVMILFFNSL
-6.49234	-5.67335	-6.28583	-6.02026	-7.60594	-7.21582	-7.40638	-7.33541	-6.09786	-6.65389	S	2	___3	0.973319	4.63E-05	337.85	220.37	126.48	-0.056409	48132000	503	0.42856741038026336	-0.197924	PF3D7_1122500	DVEVEKINYINKFNNSSSIVYPYELKYKNAI
-6.49234	-5.67335	-6.28583	-6.02026	-7.60594	-7.21582	-7.40638	-7.33541	-6.09786	-6.65389	S	2	___3	0.868023	4.63E-05	337.85	220.37	42.743	-0.80051	19951000	504	0.42856741038026336	-0.197924	PF3D7_1122500	VEVEKINYINKFNNSSSIVYPYELKYKNAII
-6.49234	-5.67335	-6.28583	-6.02026	-7.60594	-7.21582	-7.40638	-7.33541	-6.09786	-6.65389	S	2	___3	0.998936	0.000164542	283.49	216.26	186.77	0.28446	53857000	505	0.42856741038026336	-0.197924	PF3D7_1122500	EVEKINYINKFNNSSSIVYPYELKYKNAIIS
-1.24916	-1.06494	-1.44195	-1.01919	-2.14323	-2.01206	-1.98705	-1.79289	-2.09877	-2.04223	Y	2	___1	0.66269	0.00260401	76.143	53.911	76.143	-0.01901	29682000	1941	0.0321177	-0.197771	PF3D7_1145200	LEFQYFSNKENIVDSYNTEYKYGPRELGDIS
-1.87603	-1.9549	-3.20531	-2.66016	-3.94297	-3.70142	-4.38704	-4.62386	-4.20075	-3.68359	S	2	___3	0.972083	0.000484505	122.55	99.718	122.55	0.058047	86834000	53	0.2753192569871716	-0.197633	PF3D7_0527500	SFGGKVSKDKEFFEKSASDESTEEKSDEEEV
-1.87603	-1.9549	-3.20531	-2.66016	-3.94297	-3.70142	-4.38704	-4.62386	-4.20075	-3.68359	S	2	___3	0.999922	3.83E-06	192.99	143.57	192.99	1.6285	7752600	55	0.2753192569871716	-0.197633	PF3D7_0527500	GGKVSKDKEFFEKSASDESTEEKSDEEEVEE
-1.87603	-1.9549	-3.20531	-2.66016	-3.94297	-3.70142	-4.38704	-4.62386	-4.20075	-3.68359	S	2	___3	0.911158	0.00104567	74.698	61.82	74.698	0.33464	21806000	58	0.2753192569871716	-0.197633	PF3D7_0527500	VSKDKEFFEKSASDESTEEKSDEEEVEEDEN
-1.87603	-1.9549	-3.20531	-2.66016	-3.94297	-3.70142	-4.38704	-4.62386	-4.20075	-3.68359	T	2	___3	0.934845	0.000484505	122.55	99.718	122.55	0.058047	72781000	59	0.2753192569871716	-0.197633	PF3D7_0527500	SKDKEFFEKSASDESTEEKSDEEEVEEDEND
2.33985	2.48156	1.92826	2.32712	1.25031	1.66728	0.808231	0.694319	1.2716	1.41585	S	2	___2	0.999999	1.78E-05	296.25	257.85	270.97	-0.18561	509070000	540	0.1137010802283537	-0.197577	PF3D7_0504800	IKHEAISENDMNSEKSYSSQLLYEDKLYYML
-1.09215	-0.829225	-1.35954	-1.08013	-1.96352	-1.75525	-1.6194	-1.74173	-1.94969	-1.59009	S	3	___1	1	0.000408036	122.01	95.879	122.01	0.053565	35585000	2650	0.0773076	-0.197574	PF3D7_0607700	LEKNNKIFTNDIEHISFNKKICKIKNIYSEN
2.88025	3.11587	2.53358	2.87854	1.27403	1.51512	1.73174	1.58114	1.64604	1.96258	S	3	___1	1	0.000873221	93.843	63.783	74.841	-0.32219	1350400000	1218	0.0921018	-0.197523	PF3D7_1312100	NQYSNKTNNIQKEDFSFNRKDILLNIVNNFK
1.80506	2.10329	1.77692	1.8373	1.80208	1.95125	1.85092	2.22837	1.99475	2.09703	S	2	___1	0.92244	2.53E-05	184.98	116.09	184.98	0.29491	254400000	397	0.030640804909870634	-0.197501	PF3D7_0813100	REYGENKNKLKEYNDSTLLKKLNKEEIQKKN
-3.6485	-3.51373	-3.95625	-3.29501	-4.60062	-4.50557	-5.36896	-5.33021	-4.74021	-4.68259	T	2	___3	0.611276	0.00650989	51.445	38.678	51.445	0.51917	3224700	70	0.166984	-0.197484	PF3D7_0604100	NEKGIDENIKETSTCTYTVDENVMKSNEEKN
-3.6485	-3.51373	-3.95625	-3.29501	-4.60062	-4.50557	-5.36896	-5.33021	-4.74021	-4.68259	T	2	___3	0.610784	0.00650989	51.445	38.678	51.445	0.51917	3224700	72	0.166984	-0.197484	PF3D7_0604100	KGIDENIKETSTCTYTVDENVMKSNEEKNDE
-3.6485	-3.51373	-3.95625	-3.29501	-4.60062	-4.50557	-5.36896	-5.33021	-4.74021	-4.68259	Y	3	___3	0.477215	0.000318632	64.035	55.103	64.035	-0.82592	3224700	71	0.166984	-0.197484	PF3D7_0604100	EKGIDENIKETSTCTYTVDENVMKSNEEKND
-2.33909	-2.38714	-2.62238	-2.16255	-3.44722	-3.29352	-3.6677	-3.66123	-3.643	-3.22765	T	2	___2	0.991656	4.47E-05	396.19	378.39	226.65	0.20959	285000000	3068	0.1295513769060788	-0.197463	PF3D7_1149000	DETNVEEVLEKEGSATEEIVQDGSGTNDFVG
1.25569	0.956375	0.684198	0.880644	0.301504	0.386606	0.435677	0.612984	-0.135237	0.692369	T	4	___2	1	3.42E-05	186.76	159.35	122.19	-0.3347	417470000	331	0.33722048550313083	-0.19743	PF3D7_1031400	FFSKNNRNDKVESDSTIDNMNKKKSIEKKKT
2.61735	2.7723	1.96833	2.36897	0.975414	1.43056	0.710703	0.567562	1.09984	1.2194	S	2	___1	1	8.45E-06	197.43	69.919	197.43	-0.004938	588100000	121	0.14044165224370314	-0.19743	PF3D7_0826900	NRKGSNSLKYYDDNYSNKSYEQGGEISSCYM
1.47691	1.72984	0.979727	1.30448	-0.360218	-0.157379	-0.102539	-0.221794	-0.273357	0.0524998	S	3	___1	1	0.000142473	151.66	95.888	151.66	0.32707	128790000	789	0.074906	-0.197425	PF3D7_0725000	ETYNDHYINKTYDEHSNNKVNINICDDITTT
-0.924181	-0.934656	-1.27143	-0.982962	-1.22935	-1.03235	-1.00692	-1.29609	-1.35568	-0.554382	S	2	___1	0.741027	0.000946577	77.078	59.214	77.078	0.43649	12314000	460	0.33594706918604633	-0.197424	PF3D7_1307900	LNGLVENMKNESCYESDYSSKYGTDGSIKDN
8.13525	8.10974	7.87756	8.14783	6.89131	7.19521	6.68983	6.61955	6.53195	7.04066	S	2	___1	0.99645	0.000335534	121.02	105.87	66.55	0.15274	90053000000	1276	0.14260975259725606	-0.197419	PF3D7_0500800	SEEESEEESDEEKNTSGLVHRRNCKKEKKYN
4.9615	4.68639	4.69241	4.93448	4.6128	4.86417	4.97666	5.42744	4.6908	5.00853	S	3	___2	0.969651	0.000326696	94.01	56.854	63.918	-0.1982	2104100000	901	0.1862963163114277	-0.197366	PF3D7_0418600	ADSFTFSKKNENNKYSSCDEKYQNHKNHETD
4.9615	4.68639	4.69241	4.93448	4.6128	4.86417	4.97666	5.42744	4.6908	5.00853	S	2	___2	0.9992	0.000326696	153.24	100.99	153.24	0.004906	3782900000	902	0.1862963163114277	-0.197366	PF3D7_0418600	DSFTFSKKNENNKYSSCDEKYQNHKNHETDE
3.49465	3.7782	2.97111	3.35859	2.16675	2.46647	2.39901	2.29396	2.50848	2.62961	S	2	___1	0.946634	0.000215186	166.87	41.176	107.97	0.32707	572300000	567	0.0858174	-0.197365	PF3D7_1133200	NLKKKGKKRKNSVNTSDKENMENYFFDEDSM
-0.170244	-0.154127	-0.562012	-0.120027	-1.26523	-0.881977	-0.685515	-1.00498	-1.07083	-0.605896	S	3	___2	1	4.17E-05	148.26	115.89	148.26	0.37176	736340000	1311	0.26562502421742673	-0.197363	PF3D7_1021800	DMSDENKQSGDENKQSGDENKQSGDENKQSG
-0.170244	-0.154127	-0.562012	-0.120027	-1.26523	-0.881977	-0.685515	-1.00498	-1.07083	-0.605896	S	4	___2	0.999954	4.17E-05	75.103	37.169	75.103	0.4293	52533000	1318	0.26562502421742673	-0.197363	PF3D7_1021800	QSGDENKQSGDENKQSGDENKQSGDENKQTN
4.27213	4.40076	3.95967	4.24326	4.52953	4.67943	4.17702	4.45588	3.8333	3.9791	S	2	___1	0.929608	0.000130265	228.02	158.46	228.02	-0.14219	2002400000	1816	0.00458837	-0.197356	PF3D7_1362700	TQIKNEFNSKEYDKTSDCDKNNTPLKNGCNQ
3.96074	4.01243	3.41141	3.83259	2.43059	2.90729	1.93888	1.74562	2.31943	2.54986	S	3	___2	1	3.31E-09	171.56	129.92	75.911	0.053714	1309400000	423	0.18413653619766304	-0.19735	PF3D7_1005500	DEPNKNNKKKCENINSSNEDEKEHEEPINFC
3.96074	4.01243	3.41141	3.83259	2.43059	2.90729	1.93888	1.74562	2.31943	2.54986	S	3	___2	1	3.31E-09	171.56	129.92	75.911	0.053714	1064500000	424	0.18413653619766304	-0.19735	PF3D7_1005500	EPNKNNKKKCENINSSNEDEKEHEEPINFCS
-2.35189	-2.06061	-2.56077	-2.38869	-3.03213	-2.96317	-3.49949	-3.12123	-3.48037	-3.40422	Y	3	___3	0.754548	4.08E-05	66.479	52.464	63.277	-0.089008	33712000	51	0.0311305	-0.197346	PF3D7_0927600	FFKSEADLNNSFLNSYNGDLDNSNVGINLKI
-4.52217	-4.24651	-4.62613	-4.63381	-5.85607	-5.3833	-5.29801	-5.43444	-5.48204	-5.10059	S	3	___1	0.997473	4.97E-06	156.73	149.19	156.73	-0.68033	7344700	84	0.16456181961852515	-0.197154	PF3D7_1004300	PNSRNDNNNNDGNNNSNNTNSRHYNYRNMNN
-3.06426	-2.81965	-3.44071	-3.12121	-4.38539	-4.02054	-3.56741	-3.90437	-3.76323	-3.36999	S	2	___1	0.499998	0.000283137	188.44	169.11	188.44	0.42484	8874500	75	0.22051982004451404	-0.197049	PF3D7_0316500	IQNIRIEEYTGDLKSSLPTVDGLQILPNEGK
-2.78295	-2.6526	-3.23104	-2.98033	-3.62927	-3.42105	-3.78405	-3.61253	-3.84137	-3.61708	Y	2	___1	0.930901	0.000172984	127.87	105.15	127.87	0.53034	18566000	1771	7.235023873535647e-4	-0.197013	PF3D7_0704100	DNKQKSKLYNSYTSAYSNDINIIKDKQGEPI
0.956797	1.04687	0.533297	0.738035	0.668959	0.916195	1.17905	0.937235	0.844685	1.52945	S	2	___1	1	2.73E-05	198.14	141.73	163.99	0.47088	859770000	29	0.25686973675043917	-0.196999	PF3D7_1415400	EENNVFEDYKSYISDSVENKSIDFKNDLSSS
3.8959	3.87104	3.49626	3.92486	2.75409	3.06402	2.2613	2.10463	2.25552	2.68283	S	2	___1	1	7.13E-08	302.9	268.21	287.46	0.11428	1036000000	1358	0.17961047245636808	-0.196861	PF3D7_1149000	VEEKKTMDEEIGDQGSVAEKVEEEELVTEEV
1.03533	1.31368	0.801365	1.07616	0.987635	1.17325	0.456436	0.483728	0.33054	0.548588	S	2	___1	0.949211	3.07E-05	179.14	136.36	126.12	0.19278	156920000	1618	0.012717992101448321	-0.19682	PF3D7_1362700	LKNDMKKKKKLVGKSSNTNENVKYIPQSKWN
-3.17181	-3.01988	-3.24999	-2.79101	-3.78764	-3.7608	-3.80236	-3.71331	-4.07774	-3.82084	S	3	___3	0.815605	3.51E-23	294.35	269.95	294.35	0.82824	113370000	943	0.0602941	-0.196742	PF3D7_1107800	SKLNSKDSDNMYSTCSHSSVQDNISSANLNT
-1.95399	-1.66744	-1.72324	-1.88226	-0.674017	-0.313991	-0.160248	0.162336	0.585611	0.759172	S	2	___2	0.999972	8.38E-05	173.6	138.33	173.6	0.19178	332350000	374	0.10514524791082593	-0.196739	PF3D7_1321500	YDIWKRNITIKKEIYSLSSKNPPNPLKSTFA
-1.95399	-1.66744	-1.72324	-1.88226	-0.674017	-0.313991	-0.160248	0.162336	0.585611	0.759172	S	2	___2	0.989289	5.54E-05	176.94	155.41	173.6	0.19178	1731200000	377	0.10514524791082593	-0.196739	PF3D7_1321500	WKRNITIKKEIYSLSSKNPPNPLKSTFADAC
0.601534	0.464764	-0.517141	0.00452042	-1.25337	-0.414251	-2.32336	-2.59895	-1.30711	-1.2719	S	2	___2	0.990846	0.00155221	126.55	66.069	126.55	0.14143	223080000	32	0.4010811541560541	-0.196729	PF3D7_1351700	NRVLLQKKLSKDSVTSTKFCDSSEEREGSSN
1.89744	2.23829	1.59765	1.81025	1.41167	1.5492	1.04034	1.07162	0.939531	1.20011	S	2	___1	0.999913	4.82E-05	188.4	153.87	162.93	0.1014	466700000	783	0.020551894989492458	-0.19657	PF3D7_1460500	EYNKIINNNYNIRTNSFHNNNNKSSNNNSNT
-2.57952	-2.32572	-2.87719	-2.55521	-2.70924	-2.80466	-3.05828	-3.25601	-3.04938	-2.3498	S	3	___3	0.999997	5.28E-12	304.42	280.63	304.42	-0.1926	336310000	500	0.28715151846259734	-0.196442	PF3D7_0529800	LINGIKEQKELKDNESFSESMLNENYHNQQN
-2.92942	-2.74035	-3.15614	-2.951	-3.38432	-3.2903	-3.45857	-3.14062	-3.2319	-3.05666	T	3	___1	0.773791	0.000176414	87.932	66.059	87.932	0.076221	11082000	271	0.00546491	-0.196285	PF3D7_1140200	EKKGICSEKNKLPTPTEVYEYKKSIKLKEEL
1.33269	1.56695	1.19025	1.6575	0.205421	0.494646	0.73518	0.91886	0.428179	0.23518	S	3	___1	1	0.000131004	128.26	79.556	128.26	0.018515	122640000	133	0.14454825628485768	-0.196283	PF3D7_0611600	LILDYENDNKKPEPVSNVIESKEQIKRYNSH
0.434364	0.476744	0.282963	0.558516	0.195755	0.7997	-0.699116	-0.959475	0.227179	0.546835	S	3	___1	1	2.46E-05	191.4	155.66	191.4	-0.010088	105310000	691	0.2470898807344221	-0.196235	PF3D7_1237900	SFVGDKDQNFDDDYVSEREDIKQDDDYISER
-1.42206	-1.28024	-2.07741	-1.47828	-2.88124	-2.74632	-3.0965	-3.16005	-2.77413	-2.60537	T	3	___1	1	0.0132325	47.666	26.109	47.666	-0.17657	20965000	211	0.1459990257359306	-0.196216	PF3D7_1133200	KKVESLDDYKEENKNTPNKVDEEKKMNLQYE
3.20934	3.32823	2.75703	2.96004	2.54849	2.91585	2.67118	2.30886	2.73668	3.39075	T	3	___1	0.960682	3.61E-10	403.63	374.28	132.34	0.91886	711580000	121	0.30489087936039344	-0.196201	PF3D7_1222700	YSESQKFDNASDKLETGTQLTLSTEATGAVQ
3.35066	3.42024	2.64333	3.0969	1.99608	2.44351	1.30147	1.14141	1.76729	1.93762	S	2	___1	1	6.36E-05	217.33	162	109.11	0.99079	679990000	639	0.16842356523556515	-0.19617	PF3D7_1460500	NSKENTNNSKEDINNSKEDINNSKEDTNNNN
-0.232555	0.00154305	-0.298515	-0.0245762	-0.0859337	0.0847454	-0.150406	0.0026474	-0.288807	-0.13986	S	2	___2	1	0.0014557	118.28	71.081	41.164	0.037829	83502000	1491	0.00136669	-0.196143	PF3D7_0927200	DPTYFFDDYNKSVASSLEKYNYLNYMENTKN
-3.53627	-3.31402	-3.74442	-3.47975	-3.85239	-3.74115	-3.50875	-3.38126	-3.62324	-3.36837	S	3	___3	0.681626	0.00432564	74.584	43.473	74.584	-4.3704	11600000	1190	0.00367909	-0.196107	PF3D7_0728100	KATKQKKNKETKQTQSKYTIHNNYYNVIKKF
-3.53627	-3.31402	-3.74442	-3.47975	-3.85239	-3.74115	-3.50875	-3.38126	-3.62324	-3.36837	T	3	___3	0.641738	0.00432564	74.584	43.473	74.584	-4.3704	11600000	1188	0.00367909	-0.196107	PF3D7_0728100	KNKATKQKKNKETKQTQSKYTIHNNYYNVIK
-3.53627	-3.31402	-3.74442	-3.47975	-3.85239	-3.74115	-3.50875	-3.38126	-3.62324	-3.36837	T	3	___3	0.613982	0.00432564	74.584	43.473	74.584	-4.3704	11600000	1193	0.00367909	-0.196107	PF3D7_0728100	KQKKNKETKQTQSKYTIHNNYYNVIKKFIKY
-3.53627	-3.31402	-3.74442	-3.47975	-3.85239	-3.74115	-3.50875	-3.38126	-3.62324	-3.36837	Y	3	___3	0.69371	0.00432564	74.584	43.473	74.584	-4.3704	11600000	1192	0.00367909	-0.196107	PF3D7_0728100	TKQKKNKETKQTQSKYTIHNNYYNVIKKFIK
-3.53627	-3.31402	-3.74442	-3.47975	-3.85239	-3.74115	-3.50875	-3.38126	-3.62324	-3.36837	Y	3	___3	0.671376	0.00432564	74.584	43.473	74.584	-4.3704	11600000	1198	0.00367909	-0.196107	PF3D7_0728100	KETKQTQSKYTIHNNYYNVIKKFIKYLHIKY
-3.53627	-3.31402	-3.74442	-3.47975	-3.85239	-3.74115	-3.50875	-3.38126	-3.62324	-3.36837	Y	3	___3	0.671376	0.00432564	74.584	43.473	74.584	-4.3704	11600000	1199	0.00367909	-0.196107	PF3D7_0728100	ETKQTQSKYTIHNNYYNVIKKFIKYLHIKYT
-3.31992	-3.2195	-3.91782	-3.60487	-3.37725	-3.49899	-3.23901	-3.5039	-3.80026	-2.84664	S	3	___1	0.999779	0.00115111	83.862	69.182	83.862	1.2551	16201000	181	0.41004998737119436	-0.19607	PF3D7_0503300	HMKSYDKYRDRNHDRSLSRRSREYRNNTSRY
-0.0373402	0.112106	-0.490725	-0.20886	-0.786074	-0.690502	-0.439341	-0.452885	-0.671995	-0.205522	S	3	___1	0.999512	1.22E-05	189.48	178.84	189.48	-0.69582	50448000	1341	0.0767887	-0.195962	PF3D7_0926500	NTFNYKYKETDSLENSNNICVIKSIMINKNN
-2.13511	-1.94811	-2.17355	-2.16296	-2.0107	-1.60739	-2.13687	-1.76508	-1.78104	-1.77416	S	4	___1	0.999996	0.00104659	101.53	82.133	101.53	0.020566	18470000	4723	0.0822048	-0.195916	PF3D7_0522400	KVKFSKEGKYSHYYMSGHLEKYRTNTNGYRK
-4.23755	-4.11417	-4.23344	-3.99712	-4.90677	-4.63226	-5.0117	-4.92178	-5.03756	-4.78283	S	3	___2	0.640096	1.03E-05	73.665	65.804	56.773	0.456	1370700	1481	0.00627938	-0.195769	PF3D7_1149000	LEEEGSTTEKVVKGSSTEVVVEEQGSVTENL
-1.32433	-1.20522	-1.60762	-1.287	-2.28953	-2.17031	-2.24132	-2.20392	-2.63181	-2.24957	T	3	___1	0.502838	1.13E-08	153.12	140.69	135.02	0.33239	66579000	227	0.041373	-0.195715	PF3D7_0505100	KSGNVLSQSSSYDYITNSDGNDNDDIDNQIC
-3.09114	-2.94523	-3.43079	-3.10589	-4.12346	-3.79594	-4.02995	-3.85852	-3.83567	-3.82727	S	3	___1	0.870763	0.00906797	49.929	24.712	49.929	-1.3181	8541500	535	0.0312107	-0.195633	PF3D7_0503200	HDNIVKDINKKKNPTSNEQANKNNDLETCRK
2.91828	2.99448	2.39437	2.62901	1.64816	2.13918	1.53608	1.29506	1.63421	2.05073	S	2	___1	0.999999	4.12E-05	235.37	206.74	235.37	1.881	1625200000	1607	0.20954796158436226	-0.195472	PF3D7_1107800	SNKNISKGNSNSSDGSITYAKDNKLKDDALL
-2.60927	-2.40085	-2.40315	-2.29825	-2.6777	-2.5993	-2.13096	-2.28747	-2.68113	-1.93903	S	2	___1	0.999994	0.000185588	162.81	148.56	162.81	-1.082	13231000	439	0.26013492779409564	-0.195465	PF3D7_1343300	KVNSSSEKSDPCDLDSIDYEVNPVLKTDIKK
-2.87801	-2.73799	-2.95066	-2.68578	-3.4679	-3.27581	-3.53369	-3.75667	-3.85576	-3.25271	T	2	___1	1	1.57E-06	292.34	263.27	292.34	0.36176	373770000	614	0.21322799920152574	-0.195409	PF3D7_0612200	YLSDITYEEKEVYDDTSQDNGESNINRSSKC
0.430307	0.471243	-0.144453	0.255398	-0.459564	-0.0173473	-0.824015	-1.00245	-0.541645	-0.269228	S	3	___3	0.999727	1.12E-06	275.2	239.9	275.2	0.13912	218940000	813	0.16930066366750174	-0.195398	PF3D7_1436200	SSDYDQKSLNYHSSKSYISDSEENIHYESNI
0.430307	0.471243	-0.144453	0.255398	-0.459564	-0.0173473	-0.824015	-1.00245	-0.541645	-0.269228	S	3	___3	1	3.78E-06	248.18	215.2	248.18	-0.040955	2244600000	818	0.16930066366750174	-0.195398	PF3D7_1436200	QKSLNYHSSKSYISDSEENIHYESNIKDVNN
2.44591	2.77015	2.13788	2.38689	1.29941	1.44952	1.56843	1.63162	1.46503	1.65505	T	2	___2	1	2.22E-05	231.21	182.98	71.085	0.95417	1372000000	1308	0.011501292411963788	-0.195311	PF3D7_0613800	NNFIKCIEKESNDGNTPHASPLIIKHNTDHM
1.59828	1.79896	1.45291	1.99071	0.317888	0.52857	0.0558033	-0.151081	0.291202	0.525465	S	2	___1	1	9.96E-05	306.07	235.04	98.531	-0.51217	404960000	812	0.17466349445871446	-0.195306	PF3D7_0317200	LLDEGMKDICDDETISEKDYVTDKKLKNFRL
-0.242884	0.907635	-0.562122	-1.39658	-0.188799	-0.219582	-1.40894	-1.54215	-0.0230923	0.800943	S	3	___1	0.613726	0.00176007	105.86	28.186	58.37	0.038985	84087000	347	0.6120934706495141	-0.195221	PF3D7_1036000	KNTRNDIFEEQIKLDSTQDDKAQKLISNEYK
-0.151476	0.0280075	-0.397245	0.0589561	-1.22057	-0.885145	-1.68003	-1.91584	-1.23621	-0.998117	S	3	___2	0.99998	0.000123789	83.758	62.525	83.758	1.7352	39101000	360	0.17259617350122303	-0.194678	PF3D7_0106000	KNNICVNKSDDSVNKSNDCDNKNDDGVNKND
1.5509	1.9276	1.3214	1.49594	0.578224	0.697569	0.496183	0.543541	0.535757	0.790709	S	3	___1	0.999768	8.12E-05	218.79	133.17	142.4	0.20818	866450000	3311	0.026657402756913248	-0.19458	PF3D7_1322200	SNDTFKTILKNASNNSYHNINSEKENIKIKG
1.39091	1.5405	0.772106	1.08794	0.342987	0.558609	0.146952	0.18289	0.0691071	0.324537	S	2	___1	0.999878	6.41E-10	287.48	274.28	287.48	-0.21889	1094600000	132	0.015430553597978281	-0.194484	PF3D7_1417700	KNVKKDNNSDDQTVCSQTDAVDKNSSKKRKS
-3.1206	-2.89748	-4.19304	-4.10816	-4.04264	-3.81474	-3.9624	-4.37802	-4.52585	-3.67407	S	2	___1	1	3.53E-06	240.21	214.89	199.65	-0.0073594	482700000	564	0.3908987088024985	-0.194411	PF3D7_1305000	NVKRRKKKIFSDDDESEESFLSSYKNVEKDI
-3.85915	-3.70644	-4.05992	-3.90323	-3.92964	-3.91198	-4.34823	-4.44332	-4.69516	-3.95512	S	3	___2	1	0.000423572	96.848	74.473	55.536	-0.14583	256620000	15	0.24892526591853356	-0.1944	PF3D7_1460500	_MAHLHKMIDKNIDKSSSDISLERQKNMPYS
5.41486	5.17644	4.82037	5.29765	4.54045	5.25763	3.63689	3.38882	3.94022	4.20416	T	2	___1	1	3.16E-06	271.64	231.91	271.64	-0.29823	4464400000	505	0.3697602995440215	-0.194382	PF3D7_0202400	TDVDEKKEKGEYGEGTDDEEDKEKEEDDEET
-1.95169	-1.78484	-2.41572	-2.06898	-3.51517	-3.20569	-3.3302	-3.21773	-3.3177	-3.28175	S	2	___1	1	0.000927031	113.24	58.632	54.524	0.66598	389650000	302	0.0297324	-0.1943	PF3D7_1427300	EKNNSVYSSINKMNNSQNSIKRKYSTSNFRN
-2.89562	-3.03467	-2.8851	-2.49021	-3.8337	-3.34123	-4.50231	-4.55387	-4.30051	-4.02592	S	2	___1	0.5	0.0114493	82.749	16.679	82.749	-0.77866	0	172	0.19204209508689124	-0.19427	PF3D7_0615600	LFPLKEDLDRGEEKSSEEEKKEKGNAGKIKL
2.63376	2.48983	2.08545	2.66489	1.14185	1.7869	0.693058	0.388662	1.3315	1.52633	S	3	___3	1	4.23E-05	213.35	170.54	76.186	-0.036884	1109000000	2054	0.36231001116383765	-0.194199	PF3D7_0615600	DQKSGHHNDDQKSVHSDDQKSVHSDDQKSVH
2.63376	2.48983	2.08545	2.66489	1.14185	1.7869	0.693058	0.388662	1.3315	1.52633	S	3	___3	1	4.23E-05	157.83	138.24	76.186	-0.036884	286370000	2059	0.36231001116383765	-0.194199	PF3D7_0615600	HHNDDQKSVHSDDQKSVHSDDQKSVHSDDQK
2.63376	2.48983	2.08545	2.66489	1.14185	1.7869	0.693058	0.388662	1.3315	1.52633	S	3	___3	1	4.23E-05	157.83	138.24	76.186	-0.036884	286370000	2062	0.36231001116383765	-0.194199	PF3D7_0615600	DDQKSVHSDDQKSVHSDDQKSVHSDDQKSVH
2.91369	3.02449	2.6214	3.20065	2.10258	2.33027	1.82096	1.82555	1.87104	1.91969	T	3	___2	1	1.17E-05	155.28	123.27	50.053	0.47573	1105400000	843	0.1333297813077127	-0.194197	PF3D7_1435600	KEIKDWMEKIEDKVSTISACEKSDVNVTTNG
-1.56195	-1.29836	-1.76289	-1.60155	-2.47961	-2.19029	-2.33767	-2.41551	-2.28573	-1.95186	T	4	___1	1	1.42E-05	323.48	284.24	323.48	0.23235	2252500000	284	0.0578701	-0.194059	PF3D7_1031300	DNENQHFKENHTEDETDHEQNYEKYNVKLKN
-0.639967	-0.410832	-0.999926	-0.616716	-1.53429	-1.51485	-1.75617	-1.6297	-1.716	-1.50441	T	3	___1	0.999916	2.89E-05	121.26	97.698	84.559	-0.18793	99383000	881	0.0321445	-0.193971	PF3D7_1427300	LLNYSLNKKTNNLNETADLKSSIFIKNIHYN
3.0541	2.75107	2.57929	3.35601	1.56339	2.18907	0.905031	0.856916	1.3481	1.2664	S	4	___3	1	8.02E-05	192.12	87.454	44.052	0.87863	813870000	483	0.4141672450235968	-0.193912	PF3D7_1014900	KENNNNNNMKIKENDSKNDSENDSKNDKEND
3.0541	2.75107	2.57929	3.35601	1.56339	2.18907	0.905031	0.856916	1.3481	1.2664	S	3	___3	1	3.16E-05	303.59	194.43	192.42	0.16044	4935700000	487	0.4141672450235968	-0.193912	PF3D7_1014900	NNNNMKIKENDSKNDSENDSKNDKENDNDFN
3.0541	2.75107	2.57929	3.35601	1.56339	2.18907	0.905031	0.856916	1.3481	1.2664	S	3	___3	1	3.82E-05	197.84	129.67	192.42	0.16044	1778800000	491	0.4141672450235968	-0.193912	PF3D7_1014900	MKIKENDSKNDSENDSKNDKENDNDFNINKR
-1.24834	-0.95331	-1.6356	-1.2468	-1.71524	-1.70723	-1.41183	-1.70799	-2.03593	-1.46327	S	3	___1	0.999953	3.23E-05	223.36	165.2	223.36	0.38369	510220000	483	0.2735062052597372	-0.193668	PF3D7_1425800	IKNIKMRLGFYSNEESDSHDIKCLENDDDND
0.756683	0.857231	0.240042	0.694696	-0.780228	-0.555784	-1.27981	-1.44297	-1.48688	-1.13508	S	2	___2	0.99996	0.000105297	176.04	139.76	176.04	0.052814	49593000	771	0.14528738426837912	-0.193657	PF3D7_0802000	GEATLDHHSVDNRIVSNSSGTNNMNAQKGEG
0.391605	0.416542	-0.16124	0.29163	-0.522306	-0.282583	-0.667891	-0.894373	-0.508743	-0.032341	S	3	___3	1	1.55E-12	276.19	252.63	276.19	0.89579	398130000	37	0.21965749134157062	-0.19349	PF3D7_0302100	ATSGKLQYTESDDEGSDEYCEGGYHPVKINE
5.06671	5.11979	4.46272	5.04861	3.80773	4.37998	3.46401	3.20684	3.95011	3.96318	S	2	___1	0.997617	9.55E-06	296.74	211.92	130.56	-0.094575	1951400000	35	0.30931668238691684	-0.193427	PF3D7_1409900	DFIEDKVLDDKKRKKSTESSTVDEKGDIIKR
-1.65053	-1.59136	-2.07304	-1.96424	-2.49433	-2.22432	-2.71682	-2.78373	-2.8712	-2.27546	S	3	___3	0.599417	1.98E-05	75.184	68.073	42.106	-0.55806	8843200	247	0.1655814066516921	-0.19336	PF3D7_0828300	NNFKDDDNNNSSDYSSYDSDEPILIRSNLKN
3.58858	3.5663	3.09978	3.38814	2.80692	3.11165	3.10039	2.86811	2.87221	3.50048	S	2	___1	1	4.02E-14	363.18	311.65	113.76	2.0757	1442600000	129	0.26152509991749606	-0.193356	PF3D7_1220900	ENKKNLSLSDNSLKKSDEEDNESVKHENHVN
0.899891	0.998089	0.2045	0.781162	-0.601795	-0.312391	-1.17061	-1.22367	-0.691435	-0.636145	S	3	___1	0.997946	8.95E-05	211.96	160.76	211.96	0.88065	63864000	170	0.15564618531408478	-0.193299	PF3D7_0215800	FEDIKENDEYKDPTYSDIYKEAKKCNIRCEN
1.77349	1.90983	1.15264	1.52807	0.388399	0.643818	0.401295	0.414419	0.432768	0.618776	Y	3	___2	0.907473	0.00026887	103.31	93.905	92.336	0.15458	870640000	786	0.032791	-0.193264	PF3D7_1004400	LVDKKNEEEGYDDDTYTSERDKSMNEKIMKE
-5.00722	-5.23684	-5.70441	-5.05821	-5.80969	-6.04496	-6.02751	-5.42259	-5.82725	-5.64745	T	3	___1	0.903735	0.000235585	205.12	165.61	139.9	0.26497	446480000	686	0.37121162008939546	-0.193205	PF3D7_0915400	HNISDDKARDGGSSPTSSAKKTKYNLSDDNN
-0.85766	-0.668467	-0.922287	-0.788219	-0.788761	-0.497959	-0.852228	-0.693766	-0.534975	-0.341522	S	3	___2	1	5.67E-05	212.79	185.76	80.752	0.2677	553490000	28	0.00193257	-0.193196	PF3D7_0508900	NKKELLTGEKKMRKKSCNIDRNTIDNENNKL
-0.85766	-0.668467	-0.922287	-0.788219	-0.788761	-0.497959	-0.852228	-0.693766	-0.534975	-0.341522	T	3	___2	1	3.78E-05	275.23	248.5	80.752	0.2677	474910000	35	0.00193257	-0.193196	PF3D7_0508900	GEKKMRKKSCNIDRNTIDNENNKLLDKNILI
0.944332	0.801172	-0.171692	0.314846	-0.878923	-0.0832748	-1.97043	-2.21095	-0.996431	-0.929068	S	2	___2	0.999938	0.000941828	112.83	77.538	112.83	-0.081442	213700000	29	0.3795095410040421	-0.193174	PF3D7_1351700	REQNRVLLQKKLSKDSVTSTKFCDSSEEREG
6.96008	6.79181	6.39715	6.854	5.41309	5.8223	5.86568	5.64155	5.31155	5.80344	S	4	___2	0.999967	1.82E-09	274.46	255.97	274.46	0.3628	6737000000	567	0.2932275420585605	-0.193108	PF3D7_1007200	SKNSFLSEKTDEQDDSYEDSEKEEEGKKSKK
-1.31662	-1.2363	-1.15874	-0.917313	-2.55246	-2.43136	-2.24742	-2.22327	-2.59128	-2.09297	S	2	___1	0.852823	0.00012619	193.22	165.88	113.33	-0.47155	29384000	3098	0.0836935	-0.19306	PF3D7_1149000	GKQGSVIEEVVEEEISTTEEKLKEEASAIEE
2.06411	2.38348	1.74945	2.07612	0.981377	0.974775	1.61096	1.53584	1.21035	1.61082	S	3	___1	1	4.12E-05	327.42	258.94	69.737	-0.023095	732010000	388	0.11785596835514749	-0.192956	PF3D7_1227600	WNDNWNDKCNDDNKISNNINNLKVNVNKDGD
-1.96792	-1.8743	-2.16194	-1.70462	-2.72417	-2.61254	-2.85243	-2.84469	-2.89724	-2.60311	T	2	___1	0.910563	0.00160016	77.527	61.9	77.527	-0.21484	26331000	500	0.0756541	-0.192887	PF3D7_0418300	MRKGGDNNNDDSNNITIGNNDVMRNGKKDAM
6.99941	6.83053	6.43627	6.89213	5.45764	5.86638	5.90863	5.68652	5.35715	5.84731	S	4	___2	1	1.87E-11	331.16	304.96	274.46	0.3628	9107600000	571	0.2927520092588839	-0.192758	PF3D7_1007200	FLSEKTDEQDDSYEDSEKEEEGKKSKKENLK
5.83579	5.98968	5.29425	5.69687	4.15657	4.49515	4.0709	3.85529	4.22094	4.50518	S	3	___1	1	6.44E-05	176.62	140.19	124.46	0.20407	5255900000	1171	0.15458300329841104	-0.192744	PF3D7_0411900	DAEKNIHSDDDKNIHSDDEKNYDNDKSYNKL
-0.827442	-0.7859	-1.24226	-0.871498	-1.9793	-1.57719	-2.45594	-2.52835	-1.96342	-1.74215	T	2	___2	0.999754	0.000235887	133.07	107.03	118.21	0.40248	44218000	2372	0.10451695331567906	-0.192656	PF3D7_0730500	TYEKNSTFSNNNDMETNDQKQFLEYMNNLPY
1.41263	1.40635	0.569735	0.737787	-0.110397	0.156275	-0.0982075	0.334644	-0.0698166	0.0317936	T	2	___2	0.863953	7.98E-06	247.86	218.32	247.86	-0.17473	207020000	570	0.0614812	-0.192582	PF3D7_1145400	QQSNISNSNQDTLLSTSSKYYSNMMSDQEYN
-0.391987	-0.241308	-0.334906	-0.0731144	-0.202494	-0.351109	-0.256502	-0.165869	-0.80476	-0.196499	S	3	___1	1	1.08E-16	304.24	268.58	301.49	0.11396	356500000	4867	0.19462041734316843	-0.19255	PF3D7_0628100	NKNYKKVIQKTSELDSECYPNEEYNDEFFEN
0.607294	1.01897	0.278387	0.37315	-0.366499	-0.164097	-0.56196	-0.585133	-0.25506	0.0214901	S	3	___1	0.935889	0.000984269	75.96	53.082	57.414	-0.82802	91001000	1076	0.0613225	-0.192445	PF3D7_0729100	QNMEEHEYIPCASNKSISNNYHVLSKSEYDK
-0.0455093	0.173967	-0.140226	0.30175	-1.08344	-0.858566	-0.798246	-0.86297	-0.776466	-0.636017	S	3	___1	1	0.000214708	134.9	104.46	134.9	0.085155	39398000	1605	0.0776213	-0.192411	PF3D7_0415200	INNKLNDKKYEYLDFSEKSTEYNNKCLKVDN
5.24221	5.2268	5.09911	5.35746	5.06809	5.55623	4.72045	4.48613	5.09103	5.55551	S	4	___3	1	3.38E-30	360.75	314.39	161.99	0.44366	25622000000	103	0.24118536407983668	-0.192249	PF3D7_1222700	KSFEEKHLEDLERSNSDIYSESQKFDNASDK
-0.675257	-0.543831	-0.958729	-0.748676	-0.308126	-0.260819	-0.856594	-0.490822	-1.1922	-0.985594	S	2	___1	1	1.56E-13	364.88	345.28	364.88	0.093847	86864000	702	0.021686254233785018	-0.192234	PF3D7_1362700	NSLINSNIDDCTEPYSDVNKTYQYKNESIKN
-0.477438	-0.496635	-1.01656	-0.615454	-1.80796	-1.26053	-2.25809	-2.50071	-1.75886	-1.48473	S	3	___1	1	0.000399077	178.53	154.57	40.756	0.87998	74673000	591	0.2508012255444907	-0.19217	PF3D7_1331500	SNLYEESKDIFSDEDSEKNDMFLWLKNKDIE
-1.57557	-1.32106	-1.84101	-1.73045	-2.44214	-2.29061	-2.82241	-2.43766	-2.81522	-2.75604	S	3	___3	0.999996	7.29E-23	298.9	266.63	298.9	0.18792	94583000	46	0.029385697262310436	-0.192102	PF3D7_0927600	KKKKVFFKSEADLNNSFLNSYNGDLDNSNVG
-1.57557	-1.32106	-1.84101	-1.73045	-2.44214	-2.29061	-2.82241	-2.43766	-2.81522	-2.75604	S	3	___3	0.776977	3.75E-07	167.78	152.17	63.277	-0.089008	73137000	50	0.029385697262310436	-0.192102	PF3D7_0927600	VFFKSEADLNNSFLNSYNGDLDNSNVGINLK
-1.57557	-1.32106	-1.84101	-1.73045	-2.44214	-2.29061	-2.82241	-2.43766	-2.81522	-2.75604	S	3	___3	0.998921	4.70E-07	164.62	140.7	105.07	0.20352	59256000	58	0.029385697262310436	-0.192102	PF3D7_0927600	LNNSFLNSYNGDLDNSNVGINLKIKNMCIKE
-2.03846	-1.91838	-1.91425	-1.74161	-1.61743	-1.46265	-2.33414	-2.08277	-1.76827	-1.50699	S	2	___2	0.999923	0.000124806	313.26	285.29	313.26	-0.38075	235370000	153	0.00224841	-0.192032	PF3D7_0606000	LKDEDVEYIKNDTYISCTDVMNSEKTRNSDN
-2.03846	-1.91838	-1.91425	-1.74161	-1.61743	-1.46265	-2.33414	-2.08277	-1.76827	-1.50699	T	2	___2	0.990912	0.000225587	107.35	96.824	107.35	-1.169	13053000	155	0.00224841	-0.192032	PF3D7_0606000	DEDVEYIKNDTYISCTDVMNSEKTRNSDNFN
-5.90581	-5.22652	-5.87483	-5.25192	-5.82847	-6.18483	-5.69557	-6.01746	-6.43767	-6.1015	S	3	___1	0.822328	0.000585579	69.431	51.163	69.431	0.84481	2696300	65	0.44072156302939414	-0.192024	PF3D7_1004300	PLSFHSLHTSRDVGESRSGPNSRNDNNNNDG
4.42351	4.43848	3.75241	4.12793	2.8984	3.33928	2.96703	2.84961	2.96494	3.211	S	3	___2	1	4.52E-06	352.73	280.2	142.21	0.65548	7139900000	984	0.14493846003003244	-0.192001	PF3D7_1014900	KKRTSTPFSKEFIITSDVDSNEKSNDEKNNS
-1.98125	-1.66884	-2.13273	-1.9268	-2.316	-2.22415	-2.21127	-2.35002	-2.54442	-2.05591	S	3	___1	0.65678	1.22E-08	147.23	137.52	64.176	0.22379	59713000	4964	0.14252644735259512	-0.191989	PF3D7_1239800	EKDNNVYDKNSDHNYSNNNDNNNNSNNNNSS
-1.15221	-0.761786	-1.48819	-1.18433	-2.5724	-2.49725	-2.13446	-2.15433	-2.39012	-2.17983	T	2	___2	0.704977	0.000221784	144.15	110.92	144.15	-0.11729	48219000	224	0.061353136394751005	-0.19197	PF3D7_1468100	HSKNTNYNNMKRASGTSNLQDTTTTNLIKNK
-0.183447	0.115772	-0.477592	-0.0732002	-1.37491	-1.15978	-1.55975	-1.60271	-1.42043	-1.33682	S	3	___3	0.999281	0.000937247	98.943	87.453	54.898	0.024607	112340000	581	0.0715173	-0.191882	PF3D7_1227600	NNINISSSSSSKVLYSHHSSMVRNHHNNVPH
-0.183447	0.115772	-0.477592	-0.0732002	-1.37491	-1.15978	-1.55975	-1.60271	-1.42043	-1.33682	S	3	___3	1	0.000937247	98.943	87.453	98.943	0.07872	112340000	584	0.0715173	-0.191882	PF3D7_1227600	NISSSSSSKVLYSHHSSMVRNHHNNVPHYIS
-0.183447	0.115772	-0.477592	-0.0732002	-1.37491	-1.15978	-1.55975	-1.60271	-1.42043	-1.33682	S	3	___3	1	0.000937247	98.943	87.453	98.943	0.07872	125610000	585	0.0715173	-0.191882	PF3D7_1227600	ISSSSSSKVLYSHHSSMVRNHHNNVPHYISD
-1.41176	-1.55482	-1.38057	-1.1169	-1.39251	-0.995644	-2.05863	-1.85251	-1.51892	-1.28312	T	3	___3	0.903315	4.05E-05	231.77	198.47	59.733	0.17106	314110000	678	0.0996087	-0.191877	PF3D7_0623800	DIYEEHNKQEVSYNSTDHHSKNNLITNVIYQ
0.0446491	0.194077	-0.441034	0.126045	-1.0608	-1.15417	-1.54818	-1.40049	-1.20522	-1.01667	S	3	___1	0.999997	3.23E-06	196.37	162.49	175.95	0.15515	449540000	502	0.14533109866285818	-0.191874	PF3D7_0825000	LYHKDYSENYERKSISSENIDIGPTNRSFLV
-2.30253	-2.0989	-2.39566	-2.19302	-3.28919	-3.02962	-3.55519	-3.25324	-3.43309	-3.44181	Y	3	___1	0.754437	0.00130997	57.147	45.085	57.147	0.2199	8389800	502	0.0230222	-0.191817	PF3D7_1218900	EKIDDICSNNINNNIYDDKPNYTYEKKKIIG
4.31882	4.40472	3.99947	4.56197	3.34537	3.59246	3.03001	2.98986	3.10158	3.2051	S	3	___2	1	1.63E-05	183.06	157.47	50.053	0.47573	1882200000	845	0.1368705458540451	-0.19177	PF3D7_1435600	IKDWMEKIEDKVSTISACEKSDVNVTTNGIS
0.752033	0.964642	0.355206	0.725693	-1.01429	-0.840774	-1.02676	-0.806383	-1.17956	-1.19832	S	3	___1	0.598155	0.00230586	92.935	73.096	92.935	0.094115	42952000	189	0.0372256	-0.191647	PF3D7_0215800	KEAKKCNIRCENIMNSSVNKKNLEEINESDP
-3.06022	-2.79737	-3.0623	-2.90792	-2.96821	-2.66426	-3.20672	-3.0806	-3.22043	-3.11018	S	2	___2	0.959242	5.86E-05	110.98	95.095	110.98	0.30044	3455800	1202	0.00778541	-0.191512	PF3D7_0927200	EPYPDKSCDGDDIINSDFSYNKNMYTIKENH
-3.06022	-2.79737	-3.0623	-2.90792	-2.96821	-2.66426	-3.20672	-3.0806	-3.22043	-3.11018	S	2	___2	0.959242	5.86E-05	135.86	109.26	110.98	0.30044	12557000	1205	0.00778541	-0.191512	PF3D7_0927200	PDKSCDGDDIINSDFSYNKNMYTIKENHINY
2.68792	2.86788	2.20984	2.57932	1.38168	1.6664	1.38463	1.42043	1.44717	1.53448	S	2	___1	1	3.54E-08	458.14	393.09	362.5	0.88655	409970000	345	0.0357304	-0.191456	PF3D7_0111400	MCEDKGEIEIYTIVGSDTEKDNNNNKEKDNN
2.11103	1.99603	2.36174	2.45544	2.66419	2.96588	1.71988	1.97903	2.35607	2.773	S	3	___2	0.999732	8.26E-05	163.79	147.94	112.56	0.18168	533870000	674	0.10741107180027153	-0.191294	PF3D7_0623800	IKEDDIYEEHNKQEVSYNSTDHHSKNNLITN
-0.143391	0.0158539	0.74202	0.831484	-0.127457	-0.0182877	-0.21166	-0.527439	-0.959187	-0.0453281	S	3	___2	0.996905	0.000301206	107.53	66.535	84.946	-0.088829	375560000	5078	0.39252060022512875	-0.191191	PF3D7_1408700	STSRKRNISERRDNISQSLISKSIDNVNDSE
-0.143391	0.0158539	0.74202	0.831484	-0.127457	-0.0182877	-0.21166	-0.527439	-0.959187	-0.0453281	S	2	___2	0.862746	0.0147644	74.306	17.759	74.306	-0.99673	179380000	5080	0.39252060022512875	-0.191191	PF3D7_1408700	SRKRNISERRDNISQSLISKSIDNVNDSENT
-0.922277	-0.642204	-1.31483	-1.30705	-1.25466	-1.0353	-0.495903	-0.709616	-0.995243	-0.33296	S	3	___1	1	3.84E-09	383.11	350.4	229.7	0.19411	279840000	85	0.2614677890059212	-0.191157	PF3D7_1021800	DSEKNSLKSYLDDGASTILSKPDELENYNKQ
-1.03895	-0.756563	-1.16528	-1.25027	0.0626545	0.0877113	0.992107	0.982283	0.576883	1.32001	S	3	___1	0.999932	8.20E-05	149.3	113.64	149.3	0.13937	40077000	198	0.2748	-0.191151	PF3D7_0708400	EYLEEKRIKDLVKKHSEFISFPIKLYCERQN
0.781843	1.08826	0.585838	0.66707	0.283131	0.515467	0.354071	0.236914	0.457003	0.909281	S	3	___1	0.999996	0.00013417	160.48	81.196	125.97	0.040653	669180000	810	0.12179731396494047	-0.191021	PF3D7_1436200	EHLSSDYDQKSLNYHSSKSYISDSEENIHYE
2.69611	2.76422	2.3194	2.46885	2.94985	3.0532	3.68054	3.43485	3.27383	4.15263	S	3	___1	1	5.04E-05	175.77	156.44	150.46	-0.2417	1723300000	947	0.36182594847258276	-0.190804	PF3D7_1209300	RKSEVSRRSNVTNKLSDRENEKNEETKLSEI
-0.446274	-0.103607	-0.271246	-0.105871	-0.50453	-0.416828	-0.572435	-0.0916672	-0.254105	-0.377247	S	2	___2	1	8.27E-33	534.12	475.08	534.12	-0.1859	1356500000	289	0.1411276098170837	-0.190674	PF3D7_0606000	NNNNNDNNNNNNKSNSNYYISNDFSKNKLLL
-0.446274	-0.103607	-0.271246	-0.105871	-0.50453	-0.416828	-0.572435	-0.0916672	-0.254105	-0.377247	S	2	___2	0.999992	0.000132581	181.4	164.33	181.4	0.060197	563350000	294	0.1411276098170837	-0.190674	PF3D7_0606000	DNNNNNNKSNSNYYISNDFSKNKLLLNKKND
-3.11189	-3.09509	-2.851	-2.62109	-2.75847	-2.46249	-2.70487	-2.36862	-2.25796	-2.1837	S	2	___2	0.659263	0.002162	58.693	31.212	58.693	0.22575	5053200	401	0.037640660603065076	-0.190639	PF3D7_1107300	SVLSSLNADAPEFVPSTKSLQNNMSFNNLMW
-3.35394	-3.36889	-3.90134	-3.62342	-3.4726	-3.46969	-2.6083	-2.75587	-3.14372	-2.30909	S	2	___1	1	3.32E-07	287.37	258.82	82.007	-0.021525	267980000	402	0.3379369667430581	-0.19059	PF3D7_0411300	IMEGLEKSDDIMSDDSGNNVDDLNKNICVTN
-2.6605	-2.56802	-2.55542	-2.43883	-2.50952	-2.16379	-2.89436	-2.76183	-2.58247	-2.31685	T	2	___2	1	2.50E-07	398.14	385.3	398.14	-0.2102	186630000	4335	0.0177861	-0.19059	PF3D7_1021700	TVHKIDVTYNNEKDATDDQPTYEDDIIQKEI
2.50111	2.71562	2.03458	2.58125	0.552257	0.976704	0.0494728	-0.283194	0.844557	0.944315	S	2	___1	1	0.00312538	110.53	10.846	110.53	-0.019872	463000000	960	0.2791642551953692	-0.190543	PF3D7_1112100	IIEEDENNNNKDIDISVKDNMEKDTCPSDEN
-1.94725	-1.74674	-2.00755	-1.67762	-2.1301	-2.13306	-2.23909	-1.98661	-2.22717	-2.05484	T	2	___2	0.990856	5.40E-05	165.63	127.64	165.63	0.3469	33912000	377	0.0261794	-0.19046	PF3D7_1412100	YSSREYICSSNELNETQNNNNNKDKNEYKKI
-5.96266	-5.71107	-5.35799	-5.41126	-5.39048	-5.43288	-5.69557	-5.53938	-6.04828	-5.40889	S	3	___2	1	7.52E-16	252.61	232.3	252.61	-0.49	42673000	575	0.20694394129918492	-0.190304	PF3D7_0105600	KDKINDHKYNNIDNVSISSEDINNETFFNNN
-1.17337	-1.49765	-1.67298	-1.66122	-3.07173	-2.14906	-3.84418	-3.87172	-3.05384	-2.68513	S	2	___1	0.989348	0.00293904	78.939	29.224	78.939	-0.02996	14320000	1745	0.42335695936791945	-0.190266	PF3D7_0521900	NQINDTYKLKNKRSLSTVELLKQDIKFLNED
-0.303524	-0.242958	-0.568012	-0.305456	-0.970514	-0.479885	-1.46672	-1.47948	-1.04793	-0.897951	S	3	___3	1	2.91E-11	423.74	391.19	394.76	0.40132	363200000	365	0.0969213	-0.190194	PF3D7_0527600	EASKSDSKSKLFEYDSNDEETEVNTSEENEK
-0.303524	-0.242958	-0.568012	-0.305456	-0.970514	-0.479885	-1.46672	-1.47948	-1.04793	-0.897951	T	3	___3	0.999948	6.87E-06	180.48	123.33	122.84	0.63122	126090000	370	0.0969213	-0.190194	PF3D7_0527600	DSKSKLFEYDSNDEETEVNTSEENEKPLNVL
-0.303524	-0.242958	-0.568012	-0.305456	-0.970514	-0.479885	-1.46672	-1.47948	-1.04793	-0.897951	T	3	___3	0.981377	1.65E-27	353.45	321.15	273.96	0.043588	285390000	374	0.0969213	-0.190194	PF3D7_0527600	KLFEYDSNDEETEVNTSEENEKPLNVLPEIK
1.9678	2.12643	1.61374	2.02891	1.22468	1.31842	1.16756	1.254	0.99633	1.19311	S	2	___1	1	2.05E-09	370.13	353.82	57.019	-0.037378	1847400000	1574	0.033684940638554366	-0.190153	PF3D7_1021800	IKSNKKENKDNNNDSSTECVVEGEKGKDLHE
-0.174666	0.179361	-0.417669	-0.15205	-1.28482	-1.3018	-1.07572	-0.885298	-1.07988	-0.923241	S	3	___1	1	0.00840488	77.062	57.404	77.062	0.13116	85470000	728	0.037306960117442674	-0.189943	PF3D7_1328200	VKNVEDNYMSKLNNLSPRKEKMNMEHLKERK
2.26183	2.51523	1.89047	2.23174	1.19924	1.46826	1.1396	0.984962	1.42941	1.6693	S	2	___2	0.999842	4.35E-07	291.91	233.83	227.46	0.1398	1121200000	576	0.0968901	-0.18979	PF3D7_1209300	DYPKLDEKNEDNYEQSSDEYHDIQKVNDDIN
5.49027	5.46468	5.37131	5.63474	5.37336	5.88199	4.96563	4.71717	5.37144	5.82185	S	3	___3	0.999742	3.38E-30	303.5	267.41	238.63	0.33704	11693000000	107	0.25752914195540105	-0.189685	PF3D7_1222700	EKHLEDLERSNSDIYSESQKFDNASDKLETG
0.409851	0.640774	0.243853	0.535925	-0.774166	-0.535835	-0.793497	-0.773148	-0.939106	-0.772917	T	2	___1	0.994827	9.45E-13	358.13	315.39	358.13	0.16741	113190000	850	0.015450137993522588	-0.189573	PF3D7_1107800	NKNAISLSNNGNVGSTPVVNKNNNNNNNNNN
-1.07373	-0.828443	-1.14841	-0.861921	-2.07257	-1.77809	-2.37381	-2.2726	-2.31855	-2.29816	T	3	___2	0.994551	8.55E-06	105.84	91.773	105.84	0.39252	59496000	395	0.0257457	-0.189573	PF3D7_1334000	KENFELYSNKTEPCPTQNNQSTPKAQLLPRS
1.15595	1.37846	0.595116	1.05698	-0.506138	-0.0398235	-0.998806	-1.13485	-0.251648	-0.31846	S	3	___1	0.999971	0.00114912	138.98	91.127	138.98	0.061124	163040000	455	0.21038347511898822	-0.189566	PF3D7_1209300	LIDDTQSKCTNGNYKSPLSHEKNEDDYPETK
2.09391	2.21551	1.75903	1.9894	1.06401	1.43599	1.38608	1.31513	1.12185	1.41641	S	4	___1	0.979535	1.78E-14	200.04	173.57	200.04	0.20531	234070000	1702	0.0695052	-0.189511	PF3D7_0307700	NNQDNINQDTREENKSDPGYSTFIDENNKTV
-1.38477	-1.15983	-1.48527	-1.28118	-2.21773	-2.06994	-1.96401	-1.85452	-2.2381	-1.97695	S	3	___1	1	2.04E-05	157.31	144.88	157.31	-0.51326	12067000	1027	0.00221683	-0.189495	PF3D7_1018200	NNIVSCSGVDIKNNISERNIIYNMNDNLYDN
-0.360603	-0.0586185	-0.908968	-0.735046	-1.02977	-0.87908	-0.457603	-0.424499	-0.551483	-0.264257	S	3	___1	0.933566	0.000228835	126.84	100.72	77.506	0.10189	68901000	528	0.018312929126770055	-0.189385	PF3D7_0815800	NDNDNNITKEGTRHSSNNPLCSKEKITQSRK
-4.04805	-3.89519	-4.31193	-3.96939	-4.23735	-4.15886	-4.17621	-4.03001	-4.3748	-4.148	T	3	___1	1	0.00309651	59.607	45.644	59.607	-0.42409	6289300	641	0.013520181808710794	-0.189377	PF3D7_0724600	DNVKIGLNQGVDIFRTPMRNYNVNNNYEEDF
-0.0150414	0.104883	-0.106031	0.252016	-0.0941429	0.182863	-1.04113	-0.914921	-0.352255	-0.286863	Y	2	___3	0.857447	6.52E-05	119.8	100.98	92.457	0.14882	564220000	407	0.026116401103937655	-0.189316	PF3D7_0611600	TNKNESNQNSSHENIYYQKKTSQNENINHSL
5.97585	6.07888	5.70352	5.84479	5.7437	6.05068	5.93803	5.5784	5.85567	6.61008	S	4	___2	1	3.38E-30	360.75	314.39	161.99	0.44366	25622000000	103	0.3512495291446394	-0.189212	PF3D7_1222700	KSFEEKHLEDLERSNSDIYSESQKFDNASDK
0.0455322	0.0974197	-0.048193	0.333324	-0.632181	-0.265024	-0.894896	-0.910126	-0.398523	-0.237902	S	2	___1	0.999989	6.75E-08	345.97	331.7	345.97	-0.098486	60101000	349	0.0788973	-0.189191	PF3D7_1308900	KSDDDYYYDEEVDSLSNKDTYADVLNVNSIN
1.58797	1.83663	0.921432	1.37585	0.0869751	0.428354	0.162752	-0.0259628	0.541985	0.63158	T	4	___1	0.5336	1.97E-05	135.72	55.042	78.286	0.49053	245900000	566	0.16593677117186412	-0.189067	PF3D7_1133200	WNLKKKGKKRKNSVNTSDKENMENYFFDEDS
1.76342	1.84747	1.70752	2.07319	1.46011	1.81416	0.849033	0.760149	1.3003	1.53065	S	2	___2	0.999999	1.91E-55	590.48	543.38	534.05	0.0068154	1041600000	264	0.0932043	-0.189046	PF3D7_0904900	CNVSEKNENINSNYNSTNNKGDLYDINYYPN
0.730694	0.990383	0.457539	0.735811	-0.432861	-0.229864	-0.446665	-0.407847	-0.606543	-0.441109	S	2	___1	1	6.30E-05	221.13	211.94	221.13	-0.12356	151410000	1142	0.011342663948587945	-0.189042	PF3D7_1122500	INKKQEKCDMNEENVSNVNFEENEYKNFIIH
-0.470469	-0.402651	-0.687281	-0.441597	-1.28334	-1.07535	-1.5142	-1.47246	-1.70192	-1.32011	S	2	___1	1	2.02E-10	382.04	337.6	382.04	0.44995	16992000000	177	0.038262246882969884	-0.189008	PF3D7_0822900	FSQKNSSENYDNGSGSDDEEKKNNNYNEENE
0.50383	0.696322	0.183159	0.371687	-0.0500355	0.026371	0.193254	0.185448	-0.354933	0.140295	S	3	___1	0.998433	2.28E-05	217.93	190.21	217.93	0.21185	1309700000	321	0.0908323	-0.188969	PF3D7_1458500	HIYEKNEEYENYSNNSFSHILQKEEKNYDNT
-2.96795	-2.84334	-2.97314	-2.98528	-3.16798	-2.91203	-2.5598	-2.30912	-2.80078	-2.47514	Y	3	___2	0.696067	1.73E-05	114.63	97.419	114.63	0.53737	6568400	339	0.034222517207704604	-0.188948	PF3D7_0619000	KKDINSNDINEEQLNYGSLDYVYFSSNGKDG
1.58949	1.68023	1.46343	1.68638	1.1003	1.43109	1.03488	0.861395	1.0362	1.5095	T	3	___2	0.999976	7.34E-22	349.27	335.46	167.35	1.4517	706760000	126	0.16189389955534308	-0.188859	PF3D7_1222700	KFDNASDKLETGTQLTLSTEATGAVQQITKL
-2.57571	-2.50566	-2.1677	-2.31909	-2.03854	-1.88607	-1.95684	-1.55455	-1.99668	-1.52588	S	3	___1	0.97765	0.000944698	77.644	51.046	77.644	0.049291	55839000	2703	0.1705762994066126	-0.188842	PF3D7_1142100	INDFPEDNKKKQTQDSIQPKKGFKKFFSSDD
-3.55395	-3.58396	-3.79701	-3.93562	-3.53169	-3.41456	-2.11954	-2.49236	-3.37145	-2.00411	Y	2	___1	0.897489	0.000446422	122.96	101.2	122.96	0.14111	7935800	164	0.5702045280054671	-0.188606	PF3D7_0818200	CDEGKKEASNCAQEAYQKATDIAENELPSTH
0.616072	0.756954	0.0040493	0.441849	-0.773924	-0.66589	-0.571934	-0.590401	-0.618645	-0.343931	S	3	___1	1	0.000129677	144.25	129.22	108.17	0.010661	387010000	1798	0.072525	-0.188593	PF3D7_0516800	SINKMVVDKDNKEDSSDDINSRIVGVHYDRK
0.556892	0.622616	-0.0780106	0.301416	-0.787661	-0.448988	-1.14968	-1.22913	-0.749371	-0.51087	T	3	___1	0.951765	1.09E-05	187.76	169.17	150.64	-0.18854	221290000	174	0.0937615	-0.188574	PF3D7_0209100	KRNTSSYDNTESVQNTVGSEKEETENKNEET
3.63558	3.82514	3.48181	3.61578	2.97437	3.14065	1.85565	1.86163	2.21287	2.65986	S	3	___1	0.996295	3.88E-12	374	314.43	374	-0.060695	8532200000	121	0.058813343060796094	-0.188554	PF3D7_1353100	HTGERTSYTEVKHRRSSSNSHVESNTFQNKE
-1.77228	-1.57444	-2.30698	-1.98212	-2.99206	-2.87913	-2.99491	-2.95584	-3.21213	-2.94465	Y	3	___3	0.98621	4.46E-05	71.535	62.251	60.104	-1.1908	61746000	195	0.021545	-0.188436	PF3D7_1343100	KPSYGSESTNEFFNNYDFETPIKILSSKKKS
0.32732	0.455795	-0.481886	-0.0411682	-1.57469	-1.19935	-1.71715	-1.90197	-1.4299	-1.24789	Y	3	___1	0.998761	9.46E-09	229.6	211.83	213.05	1.0205	518130000	784	0.16170344795940153	-0.188346	PF3D7_1317100	YYNDGDNDDDDDISNYLNDSNDAQNKRGSWA
1.9444	2.09292	1.38185	1.97498	0.637737	0.938801	0.255989	0.0853844	0.755901	0.825445	S	2	___2	1	3.37E-06	237.45	206.9	180.31	0.35563	312290000	250	0.21139103030272302	-0.188329	PF3D7_0612200	LHIINKNKREKNDSCSDDAYMNNFISNKTEQ
1.44583	1.43549	1.09957	1.43246	0.560869	0.716938	0.995659	0.903542	0.578112	1.13316	S	2	___1	0.999996	8.19E-11	429.72	402	429.72	-0.029342	610170000	571	0.1832798816906554	-0.188306	PF3D7_1435600	NKYDSTYENICIDNESFTSKMKSDIYLNNGQ
1.63931	1.70328	0.81633	1.20254	0.415708	0.620275	0.147636	0.0795727	0.251246	0.606073	S	3	___1	0.989114	8.26E-05	152.94	131.93	71.08	-1.0571	778610000	840	0.0940647	-0.188305	PF3D7_1004400	RLIKKTTTKKRITRVSEESTTKVDTRESDED
1.649	1.69246	1.10227	1.59992	0.807486	0.925341	0.766787	0.637754	0.815367	1.22694	S	3	___2	1	1.55E-12	276.19	252.63	276.19	0.89579	398130000	37	0.18180154832077744	-0.188302	PF3D7_0302100	ATSGKLQYTESDDEGSDEYCEGGYHPVKINE
0.301937	0.377777	0.103182	0.246128	-0.831059	-0.447817	-0.712568	-0.670313	-0.876234	-0.579353	Y	3	___2	0.511111	0.0212454	55.629	39.228	41.818	0.019678	142450000	134	0.0453111	-0.188233	PF3D7_1435500	LSSPIKENRMSFENSYETFFEKESDISDTEV
3.92598	3.70585	3.19636	3.78262	1.83009	2.70568	0.463594	-0.0524006	1.39542	1.61044	S	2	___2	1	0.000670606	147.63	92.647	51.276	0.34133	2766500000	1138	0.500594	-0.18815	PF3D7_1149000	EETELVNEEVLKEEGSASEKVVKEEGSASEK
3.92598	3.70585	3.19636	3.78262	1.83009	2.70568	0.463594	-0.0524006	1.39542	1.61044	S	2	___2	1	0.000670606	147.63	92.647	51.276	0.34133	1531700000	1140	0.500594	-0.18815	PF3D7_1149000	TELVNEEVLKEEGSASEKVVKEEGSASEKIV
7.31426	7.16704	7.00469	7.40374	6.48451	6.99237	5.71928	5.45957	5.87455	6.31505	S	3	___1	0.990405	2.66E-07	323.79	288.15	117.64	0.17526	16763000000	403	0.30959111287691693	-0.188095	PF3D7_0500800	DPKKLTEQEENGTKESSEETKDDKPEENEKK
1.51664	1.63073	1.32101	1.68958	0.698341	1.11069	0.314485	0.234371	0.688486	0.813929	T	2	___3	1	0.000147094	123.97	99.778	123.97	1.0243	93452000	2560	0.1065546902592241	-0.188065	PF3D7_0704100	SIYGFHKTESDVSSLTENEKKNIIIGQEQFY
-0.672695	-0.486513	-1.59919	-1.22829	-2.06414	-1.80249	-1.80184	-1.91329	-1.76803	-1.53529	S	2	___1	0.728237	0.00270789	108.81	67.378	108.81	-0.58542	20945000	1040	0.0805232	-0.188006	PF3D7_0725000	KKNDLLRNPLEESRKSSLTSYKNKTPSKNVN
-4.26509	-4.11966	-4.3068	-4.09868	-4.79485	-4.63343	-5.04838	-5.13621	-4.88041	-4.36756	S	3	___2	0.676212	0.000221656	61.499	59.388	61.499	3.7744	2778100	795	0.12194378547885196	-0.187999	PF3D7_0317200	NNNDDDDAYDDNDDDSTLLDEGMKDICDDET
-4.26509	-4.11966	-4.3068	-4.09868	-4.79485	-4.63343	-5.04838	-5.13621	-4.88041	-4.36756	T	3	___2	0.676212	0.000221656	61.499	59.388	61.499	3.7744	2778100	796	0.12194378547885196	-0.187999	PF3D7_0317200	NNDDDDAYDDNDDDSTLLDEGMKDICDDETI
-4.26509	-4.11966	-4.3068	-4.09868	-4.79485	-4.63343	-5.04838	-5.13621	-4.88041	-4.36756	Y	3	___2	0.428387	1.09E-05	127.23	121.45	127.23	-0.15149	2778100	788	0.12194378547885196	-0.187999	PF3D7_0317200	EYYNNNNNNNDDDDAYDDNDDDSTLLDEGMK
-2.14977	-1.85857	-2.43761	-2.22004	-2.38097	-2.36935	-2.86752	-2.86772	-2.58055	-2.16079	T	4	___1	1	7.15E-05	212.05	204.94	212.05	-0.025398	1031700000	727	0.0814899	-0.187991	PF3D7_1105300	MKHYFFDDAKNSCPSTVGH____________
-2.65848	-2.39126	-2.60318	-2.33263	-2.67021	-2.30415	-3.2303	-3.12413	-2.67592	-2.74753	Y	3	___1	0.591349	3.76E-05	118.55	97.656	118.55	-0.10052	6761400	15	0.071649	-0.187679	PF3D7_1471200	_MLETNKVEDATVNEYVERPEEFNKLDESVE
3.73603	3.78573	3.16639	3.62881	2.04478	2.64681	1.55794	1.39322	2.27716	2.26611	S	3	___1	1	8.96E-07	184.01	138.14	83.966	0.30047	765270000	704	0.2697060596173062	-0.187677	PF3D7_1405100	QDIEQKHDDNNIIFDSNKFHINDVHDKFDEQ
4.89516	4.9545	4.32253	4.75454	3.34871	3.78505	2.93547	2.83423	3.26539	3.37721	S	3	___2	0.980059	3.05E-16	372.29	344.14	182.72	-0.61423	3989300000	78	0.15312949522422267	-0.187653	PF3D7_1435500	NMSSNNFYNELDKRESSSSLLYNNNNNNNMN
1.49094	1.69403	1.12346	1.44693	0.0587196	0.27278	0.254931	0.121822	-0.0604687	0.270275	S	2	___1	0.998845	5.02E-05	321.68	284.35	321.68	0.24437	294260000	1290	0.0904913	-0.187653	PF3D7_0612200	CNIQRNVKNEMNISYSNQDICIYKIEEGKEN
-0.843723	-0.734886	-1.33603	-1.33522	-2.14336	-1.81968	-2.3022	-2.30198	-2.38383	-1.87959	S	3	___1	1	9.64E-15	384.21	366.77	384.21	-0.30916	119970000	83	0.1303113200003531	-0.187555	PF3D7_0305600	VNKIKEIKNSDEQNNSNNNNNNSSSSNFCSN
1.23455	1.45884	0.422716	0.66073	2.29702	2.27352	3.51142	3.37307	2.68984	3.32573	S	2	___2	0.905351	9.21E-05	261.3	235.55	173.59	-1.1487	1068400000	20	0.2329113991858871	-0.187268	PF3D7_0709700	GGGKISRKSSTGSSSSRLDGNPKLDSFHNKD
-1.50426	-1.21993	-1.71888	-1.55031	-1.92908	-1.82759	-1.61171	-1.73469	-1.89039	-1.38614	S	3	___1	1	0.00157892	91.867	42.152	91.867	0.47973	26606000	1238	0.1445991283798594	-0.187133	PF3D7_1104900	IQGNLHLQNIKKDIHSINKELDIKKKNENQQ
-1.49873	-1.30196	-2.04546	-1.98681	-2.31223	-2.01136	-2.26536	-2.28517	-2.32543	-1.92641	S	2	___1	1	3.53E-06	190.37	176.06	190.37	1.9742	207450000	2357	0.0709381	-0.187099	PF3D7_1456500	DVKGKNKYFTQNADDSNSDIVPGMSPIKKND
-0.787743	-0.846426	-1.12218	-0.749506	-1.90739	-1.72696	-1.61179	-1.889	-2.08014	-1.36187	S	2	___1	1	0.000107074	289.61	231.34	139.29	0.50172	334400000	463	0.33818818364112135	-0.187096	PF3D7_1435600	NSNNNNNNSNNNKNNSNNSCSSTIGKRHILN
2.56229	2.66497	2.19415	2.58043	1.54165	2.08684	1.00416	0.924997	1.64483	1.62441	S	2	___2	1	2.58E-05	219.23	181.54	90.685	0.13243	1634900000	362	0.19493249114495795	-0.186913	PF3D7_0611600	KKKKKNDRSYSLDSKSIISDELKEKNNEKED
2.56229	2.66497	2.19415	2.58043	1.54165	2.08684	1.00416	0.924997	1.64483	1.62441	S	3	___2	1	2.58E-05	219.23	181.54	219.23	-0.13316	4615300000	365	0.19493249114495795	-0.186913	PF3D7_0611600	KKNDRSYSLDSKSIISDELKEKNNEKEDLKK
-0.28829	-0.208685	-0.193258	-0.0807552	-0.225639	-0.0653477	-0.486673	-0.219006	-0.520493	-0.206286	T	3	___2	1	5.74E-24	295.07	271.69	295.07	0.017558	188280000	280	0.014224839368075417	-0.186855	PF3D7_1321500	DNYNNYDDINSSNEITIDGLNHDDNIKKIDN
-0.769491	-0.598616	-0.892559	-0.54554	-1.02448	-0.76417	-1.45315	-1.27314	-1.15737	-1.18142	S	5	___1	1	8.92E-05	207.97	176.91	141.1	-0.16083	1172000000	16	0.038622490981867236	-0.186832	PF3D7_1326300	MVKKKDTDENISDEHSRRSEHKKEDVERHPK
1.37777	1.72378	1.09768	1.34062	0.70261	0.796614	0.73518	0.763075	0.582172	0.8053	S	2	___1	1	6.99E-05	281.54	240.14	281.54	-0.30786	208870000	732	0.0296447	-0.186796	PF3D7_0729100	QLNELTKKTKDTYENSNCELNKNTLSYDKDV
-1.3112	-1.16641	-1.24673	-1.29054	-1.14411	-1.13419	-1.71832	-1.8435	-2.24341	-1.29526	S	2	___3	0.991249	1.80E-05	120.57	110.79	109.38	0.042389	29573000	3302	0.3931590276342019	-0.186775	PF3D7_0930800	KKIKKEEKEYLDYNSSSGDSDNVLFEKSLSY
-1.3112	-1.16641	-1.24673	-1.29054	-1.14411	-1.13419	-1.71832	-1.8435	-2.24341	-1.29526	S	2	___3	0.991249	1.80E-05	120.57	110.79	109.38	0.042389	29573000	3303	0.3931590276342019	-0.186775	PF3D7_0930800	KIKKEEKEYLDYNSSSGDSDNVLFEKSLSYN
5.65572	5.6393	5.53465	5.7972	5.52031	6.01793	5.13095	4.89174	5.52002	5.94899	S	3	___3	1	2.48E-09	302.05	253.45	302.05	-0.058661	13364000000	101	0.24900386308450462	-0.186702	PF3D7_1222700	ENKSFEEKHLEDLERSNSDIYSESQKFDNAS
1.83817	1.92863	1.45962	1.76747	0.821447	1.19369	0.343432	0.240824	0.830004	1.09525	S	3	___2	1	4.04E-07	221.86	183.62	48.112	-0.4358	707300000	9	0.0960377	-0.186638	PF3D7_0416000	_______MNETKEDTSDRADEVSLENLSFEK
-3.1951	-2.85068	-2.98951	-2.65756	-4.27029	-4.07895	-4.34104	-4.08233	-4.24831	-4.44269	S	2	___1	0.919188	3.33E-05	222.91	200.43	222.91	-0.25493	7085800	388	0.1331128651340541	-0.186408	PF3D7_0704300	INPLSSDNTSSIILNSNNMNKSINKDTYVNM
-2.47143	-2.37821	-2.41376	-2.38727	-1.45787	-1.61466	0.131285	0.111652	-1.21601	-0.227415	T	3	___1	0.60987	1.63E-30	209.38	182.54	209.38	0.039596	14966000	152	0.41406095526047515	-0.186375	PF3D7_1343000	NKNKLFQKCYKWLKPTGTLLITDYCATEKEN
4.66394	4.84465	4.00851	4.3759	2.78203	3.16119	2.45884	2.53789	3.00086	2.92556	S	3	___1	1	0.00117414	123.86	74.445	123.86	0.0076575	1680400000	943	0.0979424	-0.1862	PF3D7_0529400	LPAENKKQVKKKKKKSVEDSRKSLVDMYSSA
0.684376	0.840305	0.0843182	0.370096	-0.663219	-0.534695	-0.790175	-0.937679	-1.04694	-0.539291	S	3	___1	1	3.98E-22	288.04	274.59	275.54	-0.43257	280620000	260	0.1569246163799287	-0.186075	PF3D7_1343100	NFSNKTDDFNDIPFNSDNEYISSPEYMDHEQ
2.40674	2.17245	2.48409	2.489	2.21859	2.42617	2.28467	2.76913	2.21477	2.68231	S	3	___2	1	4.12E-18	443.03	386.88	231.16	-0.0087365	8587300000	7	0.24753127110543663	-0.18604	PF3D7_1441100	_________MGSKKNSNTVDSSENVEEVVDN
-1.90041	-1.7039	-1.86469	-1.61644	-2.01945	-1.69386	-2.69633	-2.78727	-2.16498	-1.91499	S	3	___2	0.999999	0.000277537	146.67	103.8	106.32	0.39185	203410000	461	0.0616856	-0.185882	PF3D7_1438400	IFNNKIIDNNTSNAKSEGNSTLHKIYNFIFP
-2.77374	-2.77477	-3.12344	-2.65134	-3.67318	-3.46715	-3.90491	-3.9131	-3.89651	-3.63607	S	3	___2	0.978618	5.32E-05	79.875	79.62	79.875	4.4798	9233400	396	0.10662776386141448	-0.185871	PF3D7_1138000	EDEYSDELYDEMCEDSDDKIYYEDEKFNDMV
-2.44381	-2.2027	-2.32088	-2.09558	-3.33651	-3.03097	-3.10429	-3.04736	-3.18177	-3.08177	Y	2	___2	0.816264	0.000548714	93.561	74.318	93.561	0.94975	11778000	2891	0.015995194058342405	-0.185778	PF3D7_0704100	NIQRQISNNLIFGSNYSKYYKNINSEEFKNT
-1.65035	-1.48031	-1.69925	-1.33252	-2.36659	-2.03091	-3.48632	-3.3317	-2.80102	-2.89931	Y	2	___2	0.898504	0.00111569	108.6	97.121	79.311	0.58241	45489000	262	0.0882903	-0.185757	PF3D7_0904900	QNCNVSEKNENINSNYNSTNNKGDLYDINYY
2.27406	2.3622	1.78646	2.12453	0.978111	1.29196	1.3312	1.33509	1.01555	1.2004	S	4	___2	1	2.99E-05	165.85	155.45	164.27	-0.17053	593220000	633	0.0442406	-0.185757	PF3D7_1031300	EKIKLEKQFSFDSKDSDDNYVRGKNNMYEQD
-1.31637	-1.29906	-1.40343	-1.19769	-1.32989	-1.1543	-1.40593	-1.18734	-1.34034	-1.02891	S	2	___2	1	3.15E-07	187.21	167.33	71.176	1.0729	162880000	832	0.0177897	-0.185732	PF3D7_0606000	PHVADVDRVNVDEKESISLDGTGRSARKIIM
-1.31637	-1.29906	-1.40343	-1.19769	-1.32989	-1.1543	-1.40593	-1.18734	-1.34034	-1.02891	S	2	___2	0.999925	4.56E-05	202.3	193.54	202.3	0.0046571	2057300000	834	0.0177897	-0.185732	PF3D7_0606000	VADVDRVNVDEKESISLDGTGRSARKIIMHP
-0.469963	-0.351801	-0.946894	-0.694916	-1.62147	-1.53901	-1.41753	-1.44784	-1.68746	-1.18124	S	3	___1	0.999982	0.000248274	99.941	77.221	99.941	0.29891	65964000	252	0.11348393242759895	-0.185703	PF3D7_1002700	NNSSNNISRCNSRDESNEKYTTYNKNIPMNI
-2.88264	-2.58551	-2.87234	-2.64016	-3.25407	-3.01862	-3.68828	-3.70615	-3.45515	-3.27382	S	2	___3	1	0.000168014	149.59	120.24	79.022	-0.11274	39147000	53	0.026482543348600927	-0.185646	PF3D7_1138000	SCKIGYTDSESEGVASIKDVSYFTYGNNMNY
2.43516	2.45059	1.90171	2.16796	1.59989	1.7974	1.87996	1.79956	1.45525	1.9845	S	3	___1	0.9814	2.60E-24	536.43	506.08	536.43	0.34594	593560000	3346	0.15464873993991352	-0.185608	PF3D7_0305500	KKKKQKNVVRYVSSSSDKDESSVYNISVDEE
0.30814	0.250246	-0.0608292	0.409863	-0.224316	0.496929	-1.2052	-1.74637	-0.225029	0.109528	S	2	___1	1	4.56E-05	174.9	87.263	174.9	0.021462	100110000	714	0.4487551377405106	-0.185486	PF3D7_1237900	DDDYISERDEIKQDDSFAGDKDQNFEDDNYV
-2.75379	-2.56963	-2.71903	-2.46336	-3.22996	-3.01226	-3.52213	-3.43896	-3.44664	-3.26077	S	3	___2	0.994631	6.41E-16	251.63	215.57	251.63	0.46068	89006000	1491	0.00294855	-0.185314	PF3D7_1149000	VVKGSSTEVVVEEQGSVTENLLEEESASQGI
-0.580225	-0.32625	-0.562122	-0.365385	-1.4338	-1.45378	-1.76899	-1.62573	-1.83274	-1.48127	S	3	___2	0.999993	5.51E-07	206.58	191.66	206.58	0.62364	372920000	3077	0.0401266	-0.185093	PF3D7_0704100	LVKDVFQNNSDSYISSNDVNHNSTIQKKKNK
1.52789	1.68343	1.12146	1.47501	0.729744	1.11624	0.259859	0.0943813	0.764692	0.959991	S	2	___1	0.867668	0.000107406	295.3	241.62	295.3	0.25532	245650000	51	0.13251576745144356	-0.185084	PF3D7_0218100	DKYSEDDMLNNYEKTSDIEQDYMYQKINTDN
1.38351	1.70844	0.595514	0.676836	0.323385	0.266012	0.888077	0.806391	0.493341	1.15131	S	2	___1	0.99761	0.00283657	123.29	18.399	123.29	0.78319	147220000	194	0.25263074150972953	-0.185032	PF3D7_1227600	KNKTHNNNSNNNKISSSNNKLHNNNSNSSNM
2.01935	2.22181	1.6146	1.96209	1.11318	1.30438	1.04947	1.00725	1.08356	1.30911	S	3	___2	1	3.96E-05	211.92	197.46	205	0.0062608	522600000	266	0.043112425297012126	-0.184894	PF3D7_1329300	DMYSLKDTFSLKDTNSVEDIASSKDIQSVRG
1.56709	1.78906	1.11949	1.45695	0.787211	1.18078	0.546436	0.421839	0.737263	0.833212	S	2	___1	1	0.000110186	176.23	91.755	81.632	0.14366	249860000	604	0.11689683090129671	-0.184872	PF3D7_1021800	KSLNSTSSFEKIDNPSEINVESKEDTEYFDL
-0.0274487	0.243063	-0.333487	-0.0661163	-1.15937	-1.05883	-1.45124	-1.23194	-1.11022	-1.04366	S	3	___1	1	8.45E-05	211.12	175.82	211.12	-1.3885	137670000	1726	0.012339638062004074	-0.184856	PF3D7_1447800	NYNNNDNNDKNNNAHSNNIHNNNKHNNNAHN
-1.34059	-1.06809	-1.51377	-1.18056	-2.76168	-2.28893	-2.70679	-2.71836	-2.59972	-2.74243	S	3	___1	0.999857	4.58E-41	330.54	312.61	330.54	0.35232	92418000	518	0.1792884217559601	-0.184836	PF3D7_1358500	IIESLEEKFKFLLGDSNINTHQYENENTPNA
2.31668	2.40305	1.8292	2.16625	1.03073	1.34034	1.37849	1.38402	1.06276	1.24808	S	2	___2	1	2.99E-05	165.85	155.45	160.43	0.80314	636150000	630	0.0436388	-0.184775	PF3D7_1031300	CKKEKIKLEKQFSFDSKDSDDNYVRGKNNMY
-1.75536	-1.74243	-1.71762	-1.38807	-2.06157	-2.16588	-2.74431	-2.70649	-3.35812	-2.71038	Y	3	___1	0.91241	1.42E-05	94.72	75.51	47.507	-1.7554	17880000	367	0.24593197444124967	-0.184744	PF3D7_0113200	NNQHRSENENDDESDYDDDEELQGHSVVYND
-1.64612	-1.49401	-2.00363	-1.66299	-2.98846	-2.42151	-3.48274	-3.7196	-3.07531	-2.97448	S	2	___3	1	2.11E-06	163.19	118.59	122.49	0.28423	18513000	1479	0.23852186642048592	-0.184732	PF3D7_0529800	IDKSIYKNNQKNNLESQITSDEENDAKFPLF
-1.64612	-1.49401	-2.00363	-1.66299	-2.98846	-2.42151	-3.48274	-3.7196	-3.07531	-2.97448	S	2	___3	1	2.35E-10	466.27	417.12	122.49	0.28423	1401400000	1483	0.23852186642048592	-0.184732	PF3D7_0529800	IYKNNQKNNLESQITSDEENDAKFPLFYVEE
-1.64612	-1.49401	-2.00363	-1.66299	-2.98846	-2.42151	-3.48274	-3.7196	-3.07531	-2.97448	T	2	___3	1	2.35E-10	466.27	417.12	122.49	0.28423	1383700000	1482	0.23852186642048592	-0.184732	PF3D7_0529800	SIYKNNQKNNLESQITSDEENDAKFPLFYVE
1.09587	1.10973	1.00454	1.19156	0.227226	0.443165	0.33798	0.593741	0.271221	0.521959	S	2	___1	0.999555	1.12E-13	353.96	339.2	226.42	0.32895	177060000	6861	0.0142492	-0.184662	PF3D7_0511500	VTTFDSKVTLSASYNSNEINNMNEDSKLRRL
1.94433	2.19647	1.76655	1.91342	1.10873	1.33118	1.47418	1.41111	1.27179	1.63669	T	3	___1	1	2.06E-13	468.16	405.55	378.66	-0.10482	4406400000	107	0.060357	-0.184659	PF3D7_1436200	KTKSSKKSFYSIYDDTDEDEDSDYHILKDNR
0.550615	0.715818	0.188112	0.446569	-0.143154	0.203701	-0.374403	-0.442392	-0.120094	0.100538	S	3	___1	0.999999	8.45E-07	215.71	197.46	215.71	0.13455	104320000	1387	0.057122128069387185	-0.184632	PF3D7_0529400	IKKANIELNVNTDDISIPEINEEDINKFDPS
-0.384939	-0.111124	-0.802425	-0.650173	-1.2179	-1.01625	-1.10464	-1.19417	-1.28632	-0.90173	S	2	___2	0.986899	0.000281786	170.4	138.93	63.565	0.37637	181380000	259	0.0794021	-0.184556	PF3D7_0112200	SRDFLSIGKNASSSSSGIKNNNKNIDNNKFV
-0.549854	-0.366026	-1.33296	-0.982376	-2.53792	-2.01567	-2.69241	-2.92461	-2.22728	-2.12903	S	2	___1	0.95877	6.67E-05	183.7	148.34	183.7	0.27105	37132000	2351	0.21995108229594454	-0.184542	PF3D7_1239200	FRNSQKPANEDSDDDSWSKEDKINIKNCDEN
-0.445776	-0.188703	-0.406376	-0.258318	-0.413977	-0.272438	-0.701303	-0.601641	-0.62575	-0.349396	S	3	___2	0.999988	4.06E-06	230.69	215.77	230.69	0.24131	59280000	250	0.00601029	-0.184537	PF3D7_0823500	ETLKDKNNVVDSNDTSDEEEYNEGNLEHKNE
-0.445776	-0.188703	-0.406376	-0.258318	-0.413977	-0.272438	-0.701303	-0.601641	-0.62575	-0.349396	T	3	___2	0.99789	4.06E-06	230.69	215.77	230.69	0.24131	59280000	249	0.00601029	-0.184537	PF3D7_0823500	VETLKDKNNVVDSNDTSDEEEYNEGNLEHKN
0.0935249	-0.0493908	0.137251	0.474031	-1.04889	-1.10613	-2.04971	-1.97766	-2.58027	-1.8663	T	3	___1	0.514337	1.22E-22	312.42	276.88	312.42	0.42827	188070000	238	0.3002347334142559	-0.184531	PF3D7_0702500	FSGSKYNTSNLASSSTTESSVSGLNTNEAHV
0.5301	0.494371	0.00112534	0.346981	-1.02376	-0.691542	-1.30461	-1.19118	-1.3472	-1.18034	S	3	___1	0.986047	7.47E-14	432.77	385	432.77	0.093436	240110000	355	0.060844355926989266	-0.184528	PF3D7_1107300	LSHNNNNNNNNNGSSSNNNNNLNGDNKKNEG
4.49132	4.54317	3.92047	4.35151	2.93947	3.37199	2.57855	2.47317	2.85411	2.96652	S	3	___2	0.992008	2.36E-23	470.73	436.6	350.23	0.17954	3339700000	81	0.15986539756956342	-0.184486	PF3D7_1435500	SNNFYNELDKRESSSSLLYNNNNNNNMNNIN
-3.54231	-3.17457	-3.79743	-3.57739	-3.4604	-3.71376	-3.77445	-3.89036	-3.83537	-3.13174	S	4	___1	1	6.62E-05	221.6	211.22	212.05	-0.025398	1247300000	726	0.34203138692448604	-0.18443	PF3D7_1105300	RMKHYFFDDAKNSCPSTVGH___________
1.62032	1.73642	1.67668	1.88332	1.2431	1.37573	0.943308	1.14821	0.924581	1.18605	S	3	___1	0.999924	2.39E-06	247.92	219.59	243.87	0.060227	610790000	592	0.00229024	-0.184351	PF3D7_0918600	TNNGKHKLYDDDTYYSPSGEEPREKRSTNYY
-1.63843	-1.63749	-1.99303	-1.79849	-2.43849	-2.15539	-2.60501	-2.70275	-2.638	-2.0976	S	2	___1	1	6.95E-07	302.26	265.82	302.26	0.094487	32423000	30	0.17459213086214603	-0.184249	PF3D7_1467200	EKCKKEIFNTNNDEYSNEISNKSDKKFSYDN
3.31241	3.39637	3.40391	3.69578	2.7983	3.22601	2.46814	2.57679	2.65044	2.65934	S	3	___1	1	7.59E-05	252.05	213.67	252.05	-0.34186	696370000	1951	0.0739797	-0.18422	PF3D7_1356800	INKMTNEKIDIDTKNSEEDLKMEEKLKRVNT
-5.00282	-4.81697	-4.74749	-4.79668	-5.6117	-4.85461	-5.45547	-5.29196	-5.35228	-5.48853	Y	3	___2	0.981494	6.07E-42	180.86	180.56	180.86	0.35839	119970000	4	0.30271228111561194	-0.1842	PF3D7_0423500	____________MGSYGMDVDDAYLHQGQYA
-3.34975	-2.07728	-3.38621	-3.90755	-0.432287	-2.25064	-2.70487	-2.71415	-1.09705	0.900232	S	3	___3	0.999859	0.0161785	45.723	32.686	42.813	-0.67672	94027000	135	0.7974644949001004	-0.184155	PF3D7_0210900	RKGSFKKRFISNRNKSSVKSYRGNGSNKMGR
-3.34975	-2.07728	-3.38621	-3.90755	-0.432287	-2.25064	-2.70487	-2.71415	-1.09705	0.900232	S	3	___3	0.999859	0.0161785	45.723	32.686	42.813	-0.67672	94027000	136	0.7974644949001004	-0.184155	PF3D7_0210900	KGSFKKRFISNRNKSSVKSYRGNGSNKMGRK
-3.34975	-2.07728	-3.38621	-3.90755	-0.432287	-2.25064	-2.70487	-2.71415	-1.09705	0.900232	S	3	___3	0.999839	0.00130004	73.466	35.745	42.813	-0.67672	177080000	139	0.7974644949001004	-0.184155	PF3D7_0210900	FKKRFISNRNKSSVKSYRGNGSNKMGRKSFN
-3.34975	-2.07728	-3.38621	-3.90755	-0.432287	-2.25064	-2.70487	-2.71415	-1.09705	0.900232	Y	3	___3	0.999835	0.0161785	45.723	32.686	42.813	-0.67672	94027000	140	0.7974644949001004	-0.184155	PF3D7_0210900	KKRFISNRNKSSVKSYRGNGSNKMGRKSFNK
-1.15574	-0.935078	-1.4203	-1.13988	-2.43046	-2.23718	-2.35996	-2.3703	-2.49884	-2.26315	S	2	___2	0.999938	9.97E-05	165.58	140.15	165.58	0.69518	111470000	3317	0.022028791385610556	-0.183942	PF3D7_1322200	TILKNASNNSYHNINSEKENIKIKGDEKSTN
-3.49948	-3.20453	-3.30098	-2.95343	-3.90082	-3.41166	-4.11827	-4.23376	-3.76768	-3.86422	S	3	___3	0.998835	6.45E-05	131.25	110.41	85.808	-0.23779	59270000	883	0.20792798038147572	-0.183925	PF3D7_1019100	SNKIYFSNIHKENIKSFITNETYEEDQRIKK
-3.49948	-3.20453	-3.30098	-2.95343	-3.90082	-3.41166	-4.11827	-4.23376	-3.76768	-3.86422	T	3	___3	0.999503	0.000103108	136.58	108	85.808	-0.23779	37760000	886	0.20792798038147572	-0.183925	PF3D7_1019100	IYFSNIHKENIKSFITNETYEEDQRIKKKNS
-3.49948	-3.20453	-3.30098	-2.95343	-3.90082	-3.41166	-4.11827	-4.23376	-3.76768	-3.86422	T	3	___3	0.999995	6.27E-05	183.45	152.06	169.28	0.41105	206230000	889	0.20792798038147572	-0.183925	PF3D7_1019100	SNIHKENIKSFITNETYEEDQRIKKKNSLEN
-0.248617	0.0293045	-0.415464	0.043623	-1.30042	-1.11913	-1.88812	-1.69037	-1.35609	-1.5528	S	3	___3	0.999109	0.000770186	87.667	70.642	85.35	0.43307	456460000	674	0.161315	-0.183867	PF3D7_0711500	PSGKRKVKSVGSRRESLSAPISKKDNLKRE_
-0.248617	0.0293045	-0.415464	0.043623	-1.30042	-1.11913	-1.88812	-1.69037	-1.35609	-1.5528	S	2	___3	0.999993	5.77E-05	162.64	131.05	154.15	0.21212	1919700000	676	0.161315	-0.183867	PF3D7_0711500	GKRKVKSVGSRRESLSAPISKKDNLKRE___
-0.248617	0.0293045	-0.415464	0.043623	-1.30042	-1.11913	-1.88812	-1.69037	-1.35609	-1.5528	S	3	___3	0.999722	6.60E-05	132.79	78.29	128.38	0.068893	409850000	670	0.161315	-0.183867	PF3D7_0711500	EAQSPSGKRKVKSVGSRRESLSAPISKKDNL
-0.456755	-0.229288	-0.93688	-0.753525	-1.73579	-1.48934	-1.73975	-1.74188	-1.54933	-1.28638	T	3	___2	0.999998	2.16E-05	146.5	121.09	146.5	0.051426	246610000	1573	0.019082674054869613	-0.18362	PF3D7_1122500	KYDHVNKKDIYNIYDTLSEYSIDNRKKSINS
1.42915	1.59562	1.24319	1.48501	1.35355	1.3999	1.3836	1.39166	1.06501	1.5202	S	3	___3	0.880324	2.63E-06	179.28	163.58	179.28	-0.55494	195880000	793	0.0826746	-0.183582	PF3D7_1126700	KIAKEMLLLSDSNSSSTCDDENIYHLKNKYN
-4.11483	-4.12849	-4.02428	-3.86891	-4.61777	-4.29886	-3.83346	-4.08014	-5.10163	-4.39851	S	4	___1	0.999937	3.76E-27	447.08	420.89	394.96	0.38527	3274000000	1290	0.3160028834790518	-0.183414	PF3D7_0922100	NVNDDFVNDNFIYYDSNIDDIYDKSDEEKER
0.629227	0.864634	0.15044	0.557899	-0.61908	-0.515545	-0.709125	-0.619261	-0.654221	-0.573439	S	2	___1	1	0.000885921	125.74	105.36	105.83	-0.66248	185380000	1212	0.042971247239014444	-0.18341	PF3D7_0926100	NTYEKINHNMDVRVHSNNNHKTNHDNMKNVF
-4.58749	-4.51283	-4.81961	-4.52538	-4.37614	-4.55391	-5.48359	-5.48657	-4.94768	-4.21911	S	3	___1	0.998296	0.000139843	132.5	129.46	132.5	0.14458	51869000	4098	0.30496627035526297	-0.183344	PF3D7_0522400	KNMINHYDMIINSSKSNEDTNHCRRYPSSSL
0.153572	0.260277	-0.339842	-0.108355	-0.579525	-0.387987	-0.515379	-0.666102	-0.541128	-0.00347519	S	3	___1	0.999711	3.90E-05	212.79	194.42	212.79	0.34385	330900000	633	0.17324846219080797	-0.183332	PF3D7_0916000	DMKSDYYESIPSHNVSLSKIPEINMFQNSNT
4.30942	4.29415	4.20102	4.49228	4.26064	4.75318	3.80919	3.54909	4.21182	4.61999	Y	3	___3	0.999978	8.01E-06	143.95	123.75	107.74	-0.074569	3546100000	106	0.2615064920050022	-0.183319	PF3D7_1222700	EEKHLEDLERSNSDIYSESQKFDNASDKLET
-0.735796	-0.50193	-0.971176	-0.740951	-1.18865	-1.16382	-0.878664	-0.955391	-1.15184	-0.647621	T	2	___1	0.999999	5.84E-05	343.59	277.58	343.59	0.51847	149660000	720	0.1411199878172159	-0.183282	PF3D7_0726300	NNIYEYKLNNDDSNNTIYEYKLNNDDSNNTI
5.95276	5.74525	5.92453	5.92841	5.68164	5.90546	5.65509	6.17414	5.70387	6.08034	T	3	___2	1	1.73E-17	370.69	326.53	231.16	-0.0087365	14065000000	9	0.23089110696017878	-0.183141	PF3D7_1441100	_______MGSKKNSNTVDSSENVEEVVDNLT
3.60464	3.85016	3.44635	3.74272	2.54837	2.68291	2.46286	2.49619	2.45253	2.65829	S	2	___2	0.999992	9.97E-05	202.33	161.74	202.33	0.030303	555070000	3308	0.016205929230706413	-0.183104	PF3D7_1322200	YSDSNDTFKTILKNASNNSYHNINSEKENIK
-1.0197	-0.877129	-1.1855	-0.712479	-1.96164	-1.87974	-1.96253	-1.89093	-2.17245	-2.02655	S	2	___2	0.995817	0.000212607	191.93	166.27	191.93	0.32122	67200000	896	0.0689242	-0.182997	PF3D7_0729100	KIQINKEKKNKFLCSSNDTYNTDIVKMYKRK
5.53283	5.63667	5.24011	5.39856	5.06657	5.42187	4.98458	4.76014	5.06793	5.58944	S	3	___2	0.999742	3.38E-30	303.5	267.41	238.63	0.33704	11693000000	107	0.21996422384934303	-0.182933	PF3D7_1222700	EKHLEDLERSNSDIYSESQKFDNASDKLETG
0.198235	0.427999	0.324943	0.777613	0.0366783	0.326086	-0.630276	-0.69792	0.147001	0.157438	S	2	___1	1	3.53E-24	535.81	493.98	535.81	-0.59411	103520000	2752	0.1251647925167636	-0.182927	PF3D7_0629700	LVDGDMNKLENDLNNSNDFSINEEKKNNKDT
1.94497	2.04875	2.27936	2.25447	2.62825	2.86373	1.74136	2.18259	2.12784	2.28686	S	2	___2	1	7.91E-05	235.71	194.49	92.19	0.1999	551900000	87	0.0771241	-0.182924	PF3D7_1321500	IVENMNERKNSLKDMSLISDNVEKDNKVKKK
1.94497	2.04875	2.27936	2.25447	2.62825	2.86373	1.74136	2.18259	2.12784	2.28686	S	2	___2	1	7.91E-05	235.71	194.49	92.19	0.1999	937650000	90	0.0771241	-0.182924	PF3D7_1321500	NMNERKNSLKDMSLISDNVEKDNKVKKKNSY
3.8401	3.60436	3.30158	3.73439	2.07529	2.65706	1.61019	1.28748	1.77935	2.23727	S	2	___2	1	0.000122106	285.26	259.62	257.15	-0.32173	1226500000	1394	0.39225400483371436	-0.182811	PF3D7_0302200	QTSTYIDTEKMNEADSADSDDEKDFDTPDNE
3.8401	3.60436	3.30158	3.73439	2.07529	2.65706	1.61019	1.28748	1.77935	2.23727	S	2	___2	1	8.68E-05	337.68	287.74	257.15	-0.32173	9949500000	1397	0.39225400483371436	-0.182811	PF3D7_0302200	TYIDTEKMNEADSADSDDEKDFDTPDNELMI
-2.25168	-2.20064	-2.47947	-2.18926	-3.21484	-2.8956	-3.18367	-3.21773	-3.18635	-2.89974	S	2	___2	0.962492	0.000528411	71.153	55.263	61.097	-0.2948	15059000	3420	0.0656099	-0.18261	PF3D7_0704100	INLNYKTESSTSDFFSFESIDNKKKDIQDIF
-0.661539	-0.541798	-0.903618	-0.606653	-1.20209	-1.1581	-1.26049	-1.18281	-1.46211	-1.08875	Y	2	___1	0.988823	0.000442946	164.65	143.99	116.55	-0.60546	43425000	935	0.0478418	-0.182347	PF3D7_1304000	PNEEQKSNTNDSLCEYQTEKDNQIVTYTAEK
3.94998	3.94469	3.52584	3.72838	2.67087	2.9635	2.48105	2.58208	2.37282	2.6936	S	2	___1	1	1.41E-05	322.06	100.83	95.498	0.01634	4642300000	388	0.0396789	-0.182337	PF3D7_1468400	SINGKGGNNNPNKNNSNNNNNIKSNDNENND
-3.75127	-3.87048	-4.40518	-4.00649	-5.94016	-5.45524	-6.64664	-6.44293	-7.38088	-7.43754	S	3	___2	0.535702	2.89E-07	98.977	87.125	90.014	0.60022	5818400	1049	0.2026470278604233	-0.182291	PF3D7_1107300	AAYNINTTGNNVNNISSNNSKNIYNSKGVKR
-3.75127	-3.87048	-4.40518	-4.00649	-5.94016	-5.45524	-6.64664	-6.44293	-7.38088	-7.43754	S	3	___2	0.846628	1.00E-19	374.89	359.64	374.89	-0.35442	76030000	1050	0.2026470278604233	-0.182291	PF3D7_1107300	AYNINTTGNNVNNISSNNSKNIYNSKGVKRE
-3.75127	-3.87048	-4.40518	-4.00649	-5.94016	-5.45524	-6.64664	-6.44293	-7.38088	-7.43754	S	3	___2	0.503625	0.000167233	90.014	80.681	90.014	0.60022	5818400	1053	0.2026470278604233	-0.182291	PF3D7_1107300	INTTGNNVNNISSNNSKNIYNSKGVKREGYN
-0.90415	-0.825056	-1.46738	-1.17389	-2.25298	-2.11894	-2.07258	-2.12279	-2.23918	-1.78429	S	3	___1	0.988338	3.99E-05	119.72	97.883	65.652	-0.37047	64130000	229	0.10614125181983795	-0.182262	PF3D7_1343100	KNRKDNSTNTTKENSSRENVSSNNSETKRTI
1.75571	1.71979	1.05956	1.8337	0.434366	0.645832	0.162678	0.0908527	0.248451	0.281673	S	2	___2	0.981368	0.000141087	285.19	236.53	205.78	0.11485	243280000	32	0.30714970151924975	-0.182218	PF3D7_1449800	KQDDNEKQNIGSFTSSCEEEKIEEHALYVPE
-0.89501	-0.595839	-0.987244	-0.760622	-1.09671	-0.835915	-1.5762	-1.67366	-1.16482	-0.943346	Y	2	___2	0.999641	0.0308222	42.599	10.269	42.599	-2.0503	65867000	1910	0.062949	-0.182121	PF3D7_0826100	NHRVNKDNKSEKCKKYNDYYIDDKNIHMHTN
-0.89501	-0.595839	-0.987244	-0.760622	-1.09671	-0.835915	-1.5762	-1.67366	-1.16482	-0.943346	Y	2	___2	0.50018	0.0308222	42.599	10.269	42.599	-2.0503	65867000	1913	0.062949	-0.182121	PF3D7_0826100	VNKDNKSEKCKKYNDYYIDDKNIHMHTNYPY
-0.89501	-0.595839	-0.987244	-0.760622	-1.09671	-0.835915	-1.5762	-1.67366	-1.16482	-0.943346	Y	2	___2	0.50018	0.0308222	42.599	10.269	42.599	-2.0503	65867000	1914	0.062949	-0.182121	PF3D7_0826100	NKDNKSEKCKKYNDYYIDDKNIHMHTNYPYE
-0.493919	-0.319542	-0.966267	-0.716938	-1.36309	-1.18713	-1.42922	-1.60162	-1.36247	-0.87915	S	2	___1	0.986402	0.00463754	83.869	38.896	83.869	0.055385	34657000	2309	0.1582314426867969	-0.182119	PF3D7_1456500	PKYNSELNMNDTDNKSMDINSKHSVDISLNS
-0.751362	-0.756191	-0.90601	-0.643858	-1.01974	-0.400492	-1.83029	-1.92428	-1.16799	-1.04196	S	3	___2	1	3.78E-06	146.58	41.267	132.13	0.43903	87653000	576	0.2192706944663507	-0.18172	PF3D7_1237900	YVNEREEIKQDDDYVSEREEIKQDESFVGDK
-0.751362	-0.756191	-0.90601	-0.643858	-1.01974	-0.400492	-1.83029	-1.92428	-1.16799	-1.04196	S	4	___2	0.999806	4.13E-05	82.157	64.999	69.201	0.51683	37349000	586	0.2192706944663507	-0.18172	PF3D7_1237900	DDDYVSEREEIKQDESFVGDKDQIFEDDNYV
3.14582	3.14954	3.29731	3.62394	2.06678	1.88157	1.25814	1.37883	0.727127	1.36959	S	2	___2	0.998162	5.57E-13	476.32	427.66	448.97	0.51165	4236900000	204	0.2699887058609669	-0.181661	PF3D7_0702500	NYSLGNLSTGTTSQGSTSSRHYSLGGQPSSS
0.926249	1.11905	0.865311	0.987722	-0.0737438	0.124206	-0.322538	-0.0564842	-0.232546	-0.103537	S	3	___1	1	3.26E-05	155.49	94.079	155.49	-0.76052	196980000	476	0.00229283	-0.181646	PF3D7_0714600	LNDLRKNNSSDLLENSNHIPMKSLRELHEEG
5.18203	5.00041	4.54601	5.13382	3.89659	4.73225	3.20147	2.87779	3.94506	3.93499	S	4	___3	1	4.65E-05	177.81	126.54	122.14	0.061727	16614000000	415	0.46568928198800524	-0.18162	PF3D7_1022400	SSRELKSQDKSNDRLSESKKSYKSQSASVRY
1.34211	1.50557	1.15318	1.39757	1.24103	1.29014	1.26098	1.27471	0.943705	1.38093	S	3	___3	0.985145	2.63E-06	179.28	163.58	179.28	-0.55494	173410000	789	0.0750864	-0.181583	PF3D7_1126700	LHKYKIAKEMLLLSDSNSSSTCDDENIYHLK
-1.44486	-1.35719	-1.98876	-1.69718	-2.08966	-1.8627	-1.82646	-1.91394	-2.0403	-1.65138	S	3	___1	0.999745	0.0092078	72.34	71.135	54.199	-0.49636	206720000	134	0.094479	-0.181532	PF3D7_1004400	RRDYHRDALSRDRCYSNRSPRRNVSVDRKRG
3.30356	3.83119	3.52251	3.39496	3.83108	4.19666	3.14589	2.92796	3.99476	4.35453	S	3	___1	1	3.01E-05	165.72	128.38	61.127	-0.51717	4482500000	347	0.2884728789639125	-0.181499	PF3D7_0515700	EDERKRKNPRASYAKSRQGTQASKPFLSSAD
0.429291	0.601324	0.105486	0.405083	-0.855305	-0.617889	-1.00224	-0.876026	-0.847714	-0.775602	S	2	___3	0.998971	0.00012826	173.28	119.71	84.734	-0.94912	162780000	119	0.010627670813569641	-0.181474	PF3D7_0631000	IKHNDHNNKDQLGSNSTLSDEKNICINKQIA
0.429291	0.601324	0.105486	0.405083	-0.855305	-0.617889	-1.00224	-0.876026	-0.847714	-0.775602	T	2	___3	0.996818	0.00022527	229.92	166.6	106.36	0.14968	210200000	120	0.010627670813569641	-0.181474	PF3D7_0631000	KHNDHNNKDQLGSNSTLSDEKNICINKQIAS
-2.08238	-1.82743	-2.46655	-2.18847	-3.16157	-3.34566	-3.61839	-3.38572	-4.03039	-3.70477	T	3	___1	1	0.00130917	74.587	60.38	74.587	-0.01185	8472900	193	0.12184584130056407	-0.181446	PF3D7_1422600	TYFFKVQEKEMKVKGTPNNQERGNNNDQNNH
-0.38637	-0.241221	-0.837565	-0.694117	-0.95219	-0.911144	-0.492464	-0.606708	-0.910511	-0.219214	S	3	___2	0.998595	2.39E-23	263.4	254.55	263.4	0.54242	73225000	563	0.2532399920923801	-0.181339	PF3D7_0507800	NNNNNNNDDDNNENNSSEDQYSSEFTLKDNN
-0.38637	-0.241221	-0.837565	-0.694117	-0.95219	-0.911144	-0.492464	-0.606708	-0.910511	-0.219214	S	3	___2	0.998595	2.39E-23	263.4	254.55	263.4	0.54242	73225000	564	0.2532399920923801	-0.181339	PF3D7_0507800	NNNNNNDDDNNENNSSEDQYSSEFTLKDNNN
-3.47462	-3.15776	-3.56801	-3.30409	-3.64733	-3.66167	-3.99746	-4.2275	-4.60412	-4.03401	S	2	___3	1	7.21E-05	213.69	194.24	132.48	1.2097	20653000	159	0.260768	-0.1813	PF3D7_1473200	NSENFGNSEISENSESAERSRIPEDCPTPEN
-0.416498	-0.306402	-0.394281	-0.309225	-0.366224	-0.224672	0.120718	0.115761	-0.0911331	0.482462	T	2	___1	1	2.85E-08	229.46	212.18	229.46	-0.78884	75347000	415	0.14783814682193577	-0.181068	PF3D7_1476300	DGKVGIQYDEDDVADTEEDGVKKPKEYNANE
0.385261	0.378851	-0.0258446	0.0836353	-0.501722	-0.129406	-0.734808	-0.8351	-0.715159	-0.185085	T	5	___1	1	4.10E-13	216.53	198.39	179.78	-0.017623	60283000	11	0.1993391368208724	-0.181033	PF3D7_0618200	_____MNKTNEVDDWTEWLDDDDEKREDEFH
-1.28526	-1.05493	-1.39091	-0.967039	-1.82353	-1.80204	-1.77589	-1.6811	-2.0455	-1.91082	S	2	___2	0.979428	4.10E-05	110.04	99.521	110.04	0.79258	27481000	1333	0.059608855450813396	-0.181031	PF3D7_1019100	IKKQNNSKSQSSYFCSPAPSNSILRNNTESY
4.8394	4.74427	4.2436	4.7787	3.37493	3.9726	2.92742	2.7836	3.39245	3.4033	S	3	___2	1	3.16E-05	303.59	194.43	192.42	0.16044	4935700000	487	0.3203810558744584	-0.180933	PF3D7_1014900	NNNNMKIKENDSKNDSENDSKNDKENDNDFN
1.19074	1.2724	0.999699	1.13672	0.423117	0.566458	0.300133	0.19055	0.0414371	0.693647	Y	2	___2	0.999828	0.000448039	123.84	109.83	102.62	0.4667	288960000	1155	0.22566298614168992	-0.18093	PF3D7_0615400	KKKENKKSYTSSDEHYNVNTKLKPDHEYNFI
0.748615	0.851706	0.579418	0.885733	0.41114	0.953838	0.0210552	-0.178875	0.709444	0.861868	S	3	___1	1	3.78E-06	146.58	41.267	132.13	0.43903	87653000	576	0.21276109605346208	-0.180919	PF3D7_1237900	YVNEREEIKQDDDYVSEREEIKQDESFVGDK
-0.762974	-0.662523	-1.40053	-0.97299	-2.20215	-1.99847	-2.48963	-2.39037	-2.10585	-2.03266	S	2	___2	1	0.000176214	139.21	119.57	114.03	0.060332	44778000	273	0.0510558	-0.180824	PF3D7_1329300	TFSLKDTNSVEDIASSKDIQSVRGAYSIKEL
-2.2932	-2.0939	-2.28991	-2.17812	-2.37255	-2.16829	-1.89389	-1.81584	-2.11168	-1.80103	S	2	___1	1	2.84E-23	241.68	211.77	199.49	0.217	185640000	1057	0.0112777	-0.180811	PF3D7_1239800	AKGLDTFYSLPNSADSKIFVDDELNEKNEEY
-3.05073	-2.8519	-3.39448	-2.92608	-4.13846	-4.07183	-4.70986	-4.5518	-4.04521	-4.03374	S	3	___2	0.848825	0.0238544	55.452	44.301	55.452	-0.054826	55857000	2297	0.0845085	-0.180678	PF3D7_1433400	NASSLTISKNNTLKNSVVRSPSKDVNVETPT
-3.05073	-2.8519	-3.39448	-2.92608	-4.13846	-4.07183	-4.70986	-4.5518	-4.04521	-4.03374	S	2	___2	0.983114	0.000163652	159.36	113.87	159.36	0.38302	3152500000	2301	0.0845085	-0.180678	PF3D7_1433400	LTISKNNTLKNSVVRSPSKDVNVETPTTFEN
-3.05073	-2.8519	-3.39448	-2.92608	-4.13846	-4.07183	-4.70986	-4.5518	-4.04521	-4.03374	S	3	___2	0.996719	0.00056053	92.039	68.803	92.039	0.090346	1342300000	2303	0.0845085	-0.180678	PF3D7_1433400	ISKNNTLKNSVVRSPSKDVNVETPTTFENNI
4.17228	4.32145	3.6408	4.03637	2.56461	2.83243	2.26381	2.12858	2.63592	2.86185	S	3	___1	1	5.66E-05	326.94	276.95	326.94	0.087292	2887900000	710	0.11075249158849473	-0.180654	PF3D7_1339700	DKTNENHKRDDTNNISDDNYIKHQETNIIEE
0.986019	1.27571	0.807644	1.24063	0.258617	0.405041	-0.150967	-0.086031	0.363409	0.332436	S	3	___2	1	8.19E-05	208.68	163.83	89.541	-0.2848	464290000	506	0.0927476	-0.180613	PF3D7_0723800	ISSDSNNSEFKKKSVSIDSCIDKKDNDKIVG
3.15209	3.15582	3.30318	3.62954	2.0754	1.88991	1.27012	1.39218	0.74651	1.38245	S	2	___2	1	1.79E-08	483.36	409.48	143.95	-0.31318	2494400000	191	0.26949241768662263	-0.180521	PF3D7_0702500	KKEHSTHDLPAGRNYSLGNLSTGTTSQGSTS
1.8993	1.98226	1.69431	1.87518	0.794897	1.32432	0.683239	0.791355	0.800581	0.801559	S	3	___2	1	5.59E-14	410.59	364.71	410.59	0.06424	629310000	1170	0.12088279860713609	-0.180469	PF3D7_0704300	KKHNNNNNINNNDNNSNNSTTQKKVPSNSSF
1.8993	1.98226	1.69431	1.87518	0.794897	1.32432	0.683239	0.791355	0.800581	0.801559	S	3	___2	0.999032	5.59E-14	410.59	364.71	410.59	0.06424	707230000	1173	0.12088279860713609	-0.180469	PF3D7_0704300	NNNNNINNNDNNSNNSTTQKKVPSNSSFNIK
-0.945284	-0.801691	-1.283	-0.934706	-1.67802	-1.53043	-2.09844	-1.90236	-1.81184	-1.74525	S	3	___3	0.998302	4.58E-06	120.43	111.24	120.43	0.91306	65918000	278	0.0182304	-0.180431	PF3D7_0904600	STVNYDNTNTEENITSDHCNIKDDTRLEKDM
-0.945284	-0.801691	-1.283	-0.934706	-1.67802	-1.53043	-2.09844	-1.90236	-1.81184	-1.74525	T	3	___3	0.977883	4.58E-06	120.43	111.24	120.43	0.91306	65918000	272	0.0182304	-0.180431	PF3D7_0904600	KNNNINSTVNYDNTNTEENITSDHCNIKDDT
-0.945284	-0.801691	-1.283	-0.934706	-1.67802	-1.53043	-2.09844	-1.90236	-1.81184	-1.74525	T	3	___3	0.998302	4.58E-06	120.43	111.24	120.43	0.91306	65918000	277	0.0182304	-0.180431	PF3D7_0904600	NSTVNYDNTNTEENITSDHCNIKDDTRLEKD
-2.2002	-1.78562	-2.5653	-2.52235	-3.41192	-3.18011	-3.04502	-3.08125	-3.19032	-2.94173	S	2	___1	0.998936	0.000164542	283.49	216.26	186.77	0.28446	53857000	505	0.0871928	-0.180343	PF3D7_1122500	EVEKINYINKFNNSSSIVYPYELKYKNAIIS
0.0446491	-0.162241	-0.253408	0.139933	-0.244209	0.113136	-0.300085	-0.492744	0.0619927	0.612358	S	3	___3	0.948801	0.00879322	78.902	65.701	78.902	-0.14179	49927000	350	0.318932	-0.180301	PF3D7_1321700	ESNSSTDNDKRGTSRSSEEKVYSKYDKMKRR
3.81426	3.94082	3.44697	3.7924	2.37561	2.90873	1.70131	1.42149	2.15733	2.3335	S	3	___1	1	3.18E-07	498.12	464.93	405.81	-0.051176	964070000	483	0.25366660418024245	-0.180289	PF3D7_1241900	KYNDTYYNNDNNNNNSDKFVEGDNQKHIQDD
-1.86091	-1.50172	-2.10749	-2.11324	-2.46216	-2.25459	-1.65318	-1.74273	-1.94734	-1.51741	S	3	___1	0.823896	1.32E-21	245	209.03	245	0.040851	55905000	18	0.14767690796602706	-0.180274	PF3D7_1345600	KIEKNFDETSETHAESATRPFGVDGYSSESF
2.03274	2.2372	1.50131	1.8014	0.533413	0.680172	0.641926	0.5917	0.407774	0.708036	S	3	___1	0.99998	5.72E-38	440.92	389.68	440.92	-0.19389	577380000	346	0.0493933	-0.180269	PF3D7_0705300	KIVKEGKMKTEDNDNSYDEYEDDNSYENKNR
1.70266	1.85867	1.38006	1.71946	-0.0109386	0.443111	-0.368414	-0.191216	-0.0753574	-0.301659	S	3	___1	1	1.65E-16	361.34	314.65	361.34	0.34301	292290000	21	0.1935686347587469	-0.18007	PF3D7_0316300	INVEGGNNQDDNKYNSNNVISINNKVNKNDY
-2.17514	-2.02382	-2.50185	-2.36301	-3.16798	-2.68472	-3.35118	-3.4611	-2.89366	-2.65697	S	3	___3	0.800024	3.09E-05	109.11	82.486	63.803	-0.18423	26453000	1011	0.13196503912495328	-0.180038	PF3D7_0606000	KRNSIDNNYNVLCNKSTSSSIILNNMNDANE
-1.97489	-1.95784	-2.51828	-2.28515	-2.88594	-2.85176	-3.36014	-3.24633	-3.15949	-2.65807	T	5	___1	0.999936	5.18E-14	182.53	177.42	182.53	0.53863	84716000	316	0.11322262474114754	-0.17992	PF3D7_0106000	YKEKKIRNDDDRNYNTDEDTHYGNNDDTYYD
-1.92328	-1.64565	-1.87703	-1.76845	-2.4166	-2.36201	-2.87577	-2.79633	-2.75723	-2.37796	T	3	___1	0.975321	6.35E-41	324	303.76	324	-0.98874	43350000	1572	0.046806604458228776	-0.179903	PF3D7_0917000	LIPRGLGVDINDDRMTTNEILNEINNNNNND
3.54851	3.791	3.39501	3.69508	2.5019	2.62645	2.41397	2.44337	2.40144	2.60428	S	3	___2	0.999768	8.12E-05	218.79	133.17	142.4	0.20818	866450000	3311	0.018955091684781683	-0.17987	PF3D7_1322200	SNDTFKTILKNASNNSYHNINSEKENIKIKG
-1.19272	-0.991562	-1.4585	-1.2498	-2.07165	-1.92439	-2.23421	-2.06868	-2.18729	-2.01082	S	2	___1	0.914184	0.000108903	185.32	129.76	185.32	0.0085807	46844000	1759	9.193939862776434e-5	-0.179824	PF3D7_0628200	NNNNNKNNNNISNNNSNSNSKSNRFLSKLSN
1.1352	1.51073	0.356321	0.575464	0.617403	0.669371	1.19303	1.03717	0.70221	1.1101	S	2	___1	1	0.00380981	102.53	77.755	102.53	0.1398	321000000	661	0.16239714371156974	-0.179734	PF3D7_0815800	KTHSNNLEERTNNIPSEKISREEKHLYKEKR
-1.44511	-1.4141	-1.80573	-1.42802	-2.3339	-1.96016	-2.69628	-2.73023	-1.98494	-1.8348	S	4	___1	1	4.93E-06	160.77	117.85	105.54	0.40898	371170000	38	0.10281028512031436	-0.179728	PF3D7_1134300	DSVIISSNKNLSIQLSKGEDDEKNEINEEKS
-0.851078	-0.558144	-1.12504	-0.933021	-1.51683	-1.56553	-1.59207	-1.4708	-1.76924	-1.42824	T	3	___2	0.580556	4.96E-05	132.84	114.7	132.84	0.041018	30676000	447	0.059217422089813385	-0.179703	PF3D7_1227600	LNRSYPRVSMSVRNDTFNSNSLGRNYTNYER
3.93192	3.99614	3.89969	4.01642	4.55861	4.65183	4.46084	4.8972	4.51459	4.70245	T	3	___3	1	4.92E-09	263.08	248.85	138.62	0.35343	2411800000	5116	0.055931566801036475	-0.179678	PF3D7_1021700	KSNKKNLYVNKNNEETETSDYYIEHNENKKN
5.29933	5.11769	4.6872	5.26243	4.0606	4.90132	3.3895	3.03665	4.13097	4.14779	S	4	___3	1	4.65E-05	169.92	133.5	122.14	0.061727	15043000000	410	0.4736730012348254	-0.179658	PF3D7_1022400	SAYKSSSRELKSQDKSNDRLSESKKSYKSQS
0.839476	0.957171	0.382948	0.703823	-0.451801	-0.102043	-0.430014	-0.41057	-0.425684	-0.335461	S	4	___1	1	3.72E-05	256.25	174.15	124.18	-0.089652	126930000	888	0.0522928	-0.179599	PF3D7_1460500	LNVREYLKLKKLLHISNEIQDINQNKKDIQK
-0.368591	-0.452442	-0.946314	-0.492458	-1.52803	-1.134	-1.77109	-1.77927	-1.45654	-1.31447	S	3	___2	0.999985	1.44E-08	193.22	176.15	193.22	0.24873	2589100000	2	0.1673360462746437	-0.179586	PF3D7_1114100	______________MSNIHTLAEYRDDYAEN
-3.98976	-4.13429	-4.33665	-3.84494	-4.39085	-4.37747	-4.72839	-4.48129	-4.83848	-4.54834	T	4	___1	1	2.82E-05	167.57	147.85	167.57	-0.2532	13136000	1898	0.18136115375989667	-0.179563	PF3D7_1219000	DVKSLYDEGSKKRIHTDECIYRIEDEEEEEK
1.03293	1.20724	0.61541	0.878452	-0.246725	0.0560608	-0.124575	-0.0880279	0.103737	0.223974	S	3	___1	1	0.000114195	147.7	120.55	132.13	-0.041524	312330000	278	0.020221885318592633	-0.179387	PF3D7_1329300	DTNSVEDIASSKDIQSVRGAYSIKELEAHND
3.33338	3.2269	2.83941	3.29165	2.1208	2.9092	1.06376	0.662052	2.0549	2.21922	S	2	___1	1	8.72E-06	243.77	194.24	243.77	0.25165	1439500000	1027	0.43708103254971153	-0.179356	PF3D7_0806300	VTIKGDDSSDDEKDNSYDDEKDNSYDDEKDN
-2.04023	-1.77379	-2.04323	-1.93599	-2.49537	-2.30957	-2.4349	-2.55227	-2.51374	-2.05931	S	3	___2	0.999966	7.77E-16	254.25	240.19	140.31	0.29442	216570000	2090	0.1289736003936928	-0.179304	PF3D7_0317700	SHYINKYSISDDDMLSSYDDNDDEVNPLDVQ
-1.47558	-1.41463	-1.85121	-1.66141	-2.646	-2.62436	-2.99605	-2.7761	-2.66397	-2.25982	Y	2	___1	0.592827	0.000135957	127.17	78.091	127.17	-0.5439	7014000	1540	0.0566571	-0.179301	PF3D7_1359600	NKNNLNNDYILGSQEYINDLKNEFPTHTNSR
0.0763207	0.256716	-0.22776	-0.0208969	-0.877491	-0.785591	-1.10728	-0.827692	-0.849796	-0.712221	S	3	___1	0.82892	4.14E-05	223.36	185.71	223.36	-0.18314	179920000	144	0.00486233	-0.179265	PF3D7_0501800	LDDTNNKLNEIKTNTSTEDHQEHNLVNKKNE
-0.59655	-0.417585	-0.837698	-0.664064	-1.62778	-1.23889	-1.38687	-1.48311	-1.63643	-1.38536	Y	3	___1	0.919257	1.61E-05	76.402	71.498	48.422	-0.56083	41812000	45	0.0859874	-0.179264	PF3D7_0933500	INEGLMNYSKDSDEIYNNNNNNNIGDMNKRK
0.953171	1.11862	0.333256	0.708767	-0.188396	-0.134424	-0.246483	-0.215229	-0.255745	0.0143909	S	3	___1	1	9.60E-17	320.77	279.83	65.093	-0.043711	218360000	423	0.051016	-0.179264	PF3D7_1305000	KLLDKNILQKIECNQSDNEDNNISLQGSFND
1.13749	0.835167	0.74148	1.14868	0.939524	1.38233	0.210451	0.229933	0.514183	0.843288	T	4	___1	0.999958	0.000146195	142.78	120.57	142.78	-0.14889	45315000	470	0.27440319864662743	-0.179256	PF3D7_0202400	ESEKDKEESEKDKEKTEEDEEKTEDEKGTEV
-1.79259	-1.61037	-2.18372	-1.88208	-3.13218	-2.96513	-3.14854	-3.12033	-3.12641	-2.90927	S	2	___1	0.681418	5.34E-05	155	133.01	155	-0.52637	21899000	175	0.015614127080967438	-0.179252	PF3D7_0321100	IKFPRLCSSSSSFLASYNTYNKKQIGKIKKY
2.47825	2.52075	2.27164	2.72577	1.42625	1.87754	1.13979	0.937815	1.44792	1.59823	S	3	___1	1	7.39E-05	143.73	87.473	119.68	0.14014	389340000	1953	0.2260535036086695	-0.179251	PF3D7_0704100	INNNIKLFPKEDEEESNKTRELNSDIIDDMK
-1.24236	-1.08588	-1.92642	-1.5497	-0.832569	-0.932424	-0.509377	-0.398689	-0.595735	-0.243956	T	3	___1	0.831514	0.000832177	198.07	157.48	198.07	0.41176	80981000	279	0.10895089954484424	-0.179163	PF3D7_1246200	QPSFLGKEAAGIHTTTFNSIKKCDVDIRKDL
0.714548	0.739418	0.437157	0.587622	0.392017	0.387154	1.14528	1.07811	0.835598	1.62784	T	4	___1	1	1.48E-17	327.88	295.61	42.039	-0.43	86619000000	119	0.31848885178232406	-0.17911	PF3D7_1223100	KKNILNDDGSSDGNDTDVHSMFDRKEIERKV
1.01565	1.20444	0.366611	0.685154	-0.489056	-0.184929	-0.853216	-0.989897	-0.566078	-0.345612	S	2	___2	1	9.53E-09	389.59	383.99	389.59	0.11292	165640000	138	0.0961835	-0.179049	PF3D7_0817300	HAEVSSNEYKDANNDSSDEEDDEYLNQNKNI
-2.81874	-2.66756	-3.33226	-2.9057	-4.33365	-3.90542	-4.49803	-4.62612	-4.35746	-4.34022	S	2	___2	1	0.000772214	105.98	85.073	51.092	0.71894	55368000	355	0.18083471678350488	-0.179022	PF3D7_1425800	NMSNIFEEDKELDLFSSFKDIFNNHKKKIKL
-2.81874	-2.66756	-3.33226	-2.9057	-4.33365	-3.90542	-4.49803	-4.62612	-4.35746	-4.34022	S	2	___2	1	0.0229907	51.436	34.896	51.092	0.71894	13560000	356	0.18083471678350488	-0.179022	PF3D7_1425800	MSNIFEEDKELDLFSSFKDIFNNHKKKIKLI
1.12721	1.1222	0.884966	1.09694	0.761646	0.869303	1.69142	1.18759	0.943943	2.02819	S	2	___1	1	1.59E-10	290.52	252.26	142.85	0.35545	16110000000	529	0.5251633498493182	-0.179008	PF3D7_1251200	VIKTNENENYKENNDSSIQSIRSNSKSIEKN
1.41967	1.59039	2.27162	2.17353	3.0578	3.09173	3.22038	3.70941	2.64931	2.94843	S	2	___1	1	0.000351285	124.45	31.522	72.496	0.063709	536530000	479	0.15451054211991247	-0.178941	PF3D7_0623800	NNKITFVNIFDEKKNSEIIFEKRKGLDQEDK
-1.57011	-1.31319	-1.70419	-1.45395	-2.45655	-2.24805	-2.29888	-2.37824	-2.58082	-2.32259	S	3	___1	0.999999	0.000117875	135.14	118.2	135.14	-0.035776	36912000	1137	0.051709413640246234	-0.178909	PF3D7_1344300	NSNNILNKFNDHKKYSNNNINNNNRTYQFNN
5.19783	5.34609	4.66794	4.92486	4.03619	4.26955	4.07973	4.04657	3.84243	4.13119	S	3	___2	1	4.95E-12	180.95	159.59	172.83	1.2175	3697500000	1688	0.0366137	-0.178827	PF3D7_0704300	KEEKDIYSSEDEQNNSKQEELQYYSNKINGD
-1.29699	-1.46437	-2.40347	-2.05441	-3.00802	-2.36942	-4.17464	-4.29537	-3.36424	-3.17028	T	3	___2	0.900714	0.000941828	76.759	60.819	47.532	1.2417	155850000	31	0.29946486919770404	-0.178701	PF3D7_1351700	QNRVLLQKKLSKDSVTSTKFCDSSEEREGSS
-2.9081	-2.62692	-2.91024	-2.70771	-3.96899	-3.7606	-3.93331	-4.0342	-4.29122	-3.9891	S	3	___1	1	2.93E-05	224.56	193.68	224.56	0.40586	100870000	904	0.0695692	-0.178663	PF3D7_1003000	LSNYIHKTSNLDIKNSNNTASYSNINKRINM
-0.999689	-0.945225	-1.55456	-1.15784	-1.88976	-1.42585	-2.24104	-2.44812	-1.81772	-1.63289	Y	3	___3	0.999712	5.12E-05	206.97	188.22	138.66	-0.12413	511840000	824	0.21426242193062198	-0.17857	PF3D7_1436200	HSSKSYISDSEENIHYESNIKDVNNYSSEHY
-1.80404	-1.57269	-1.73569	-1.43133	-1.97992	-1.8781	-1.7735	-1.45973	-1.9527	-2.01162	S	2	___1	0.534817	0.000393342	115.33	106.75	115.33	-0.10373	15167000	6189	0.0643604	-0.178476	PF3D7_0629700	FFNYEEKGNLLGSNVSKIKMNELLECNVGEE
0.0082798	0.269753	-0.422695	-0.187515	-1.00021	-0.807838	-0.894785	-0.936436	-0.7388	-0.493897	S	3	___2	0.999998	3.23E-06	212.5	200.35	175.95	0.15515	431100000	503	0.033681140024887646	-0.178456	PF3D7_0825000	YHKDYSENYERKSISSENIDIGPTNRSFLVD
1.40916	1.26939	1.16304	1.33486	0.64572	1.08103	0.129284	0.336811	0.424685	0.641998	S	3	___2	0.986235	1.20E-13	207.23	189.7	127.16	0.41409	143060000	122	0.12474058714189205	-0.178439	PF3D7_1121100	GIVSPYMESLKNEKGSSSSNNNPSDNKTEAF
0.169073	-0.0161762	-0.139151	0.249039	-0.0997429	0.217119	-0.191143	-0.372667	0.1654	0.719223	S	3	___3	0.898329	0.00879322	78.902	65.701	43.382	-0.2521	85858000	348	0.30732322252130745	-0.17842	PF3D7_1321700	SSESNSSTDNDKRGTSRSSEEKVYSKYDKMK
0.169073	-0.0161762	-0.139151	0.249039	-0.0997429	0.217119	-0.191143	-0.372667	0.1654	0.719223	S	3	___3	0.998603	0.00879322	78.902	65.701	78.902	-0.14179	85858000	351	0.30732322252130745	-0.17842	PF3D7_1321700	SNSSTDNDKRGTSRSSEEKVYSKYDKMKRRD
-0.163382	-0.162653	-0.270611	-0.0760612	-0.480934	-0.366428	-0.0255604	-0.394413	-0.452126	0.498869	S	4	___1	1	1.57E-20	381.38	347.51	61.337	-0.70049	10625000000	19	0.4551109410591836	-0.178385	PF3D7_0517700	VSDNELSDKELVDFLSEDSDNGDENLLNKKY
0.202206	0.194014	-0.105385	0.118404	-0.540306	-0.308399	-0.27614	-0.366041	-0.53055	0.00346756	S	2	___2	1	0.000107074	289.61	231.34	139.29	0.50172	334400000	463	0.17758782527628023	-0.178324	PF3D7_1435600	NSNNNNNNSNNNKNNSNNSCSSTIGKRHILN
2.06651	1.96788	1.63904	1.66966	2.93596	2.90519	4.13864	3.85352	3.12014	4.39563	S	4	___1	1	2.23E-05	196.41	179.2	137.12	0.40409	7730700000	213	0.5579859026370813	-0.178315	PF3D7_1022400	PKYKKRRRYSNESGLSDRDRSRSRRYSKSSN
-4.13145	-4.24094	-4.05068	-3.94434	-4.2002	-3.81514	-4.53429	-4.25931	-4.42805	-4.19336	S	3	___2	0.876814	5.82E-08	252.01	194.51	252.01	-0.2613	48115000	930	0.10287102574935958	-0.178313	PF3D7_1303500	DKTNFFNDLTGNEDTSDVYTYLNKHSYNNVS
-4.13145	-4.24094	-4.05068	-3.94434	-4.2002	-3.81514	-4.53429	-4.25931	-4.42805	-4.19336	T	3	___2	0.999389	5.47E-06	107.45	68.448	99.711	-0.56131	13683000	924	0.10287102574935958	-0.178313	PF3D7_1303500	VYENLRDKTNFFNDLTGNEDTSDVYTYLNKH
-4.13145	-4.24094	-4.05068	-3.94434	-4.2002	-3.81514	-4.53429	-4.25931	-4.42805	-4.19336	T	3	___2	0.547483	4.99E-06	130.73	111.34	66.447	0.245	2341800	929	0.10287102574935958	-0.178313	PF3D7_1303500	RDKTNFFNDLTGNEDTSDVYTYLNKHSYNNV
-3.39328	-3.23893	-3.07922	-3.09882	-3.33608	-3.34777	-3.89086	-3.81131	-4.34121	-3.65229	S	2	___2	0.534679	1.32E-05	94.882	82.736	94.882	1.8498	3418500	3724	0.24688679808588856	-0.178306	PF3D7_1410300	DFNKDIRKGITFYSASDSLNSDINEFSYKGK
-3.39328	-3.23893	-3.07922	-3.09882	-3.33608	-3.34777	-3.89086	-3.81131	-4.34121	-3.65229	S	2	___2	0.872396	3.73E-06	102.58	89.377	102.58	2.0546	3418500	3726	0.24688679808588856	-0.178306	PF3D7_1410300	NKDIRKGITFYSASDSLNSDINEFSYKGKVK
0.279785	0.394751	-0.102722	-0.0735474	0.250015	0.602621	0.11101	-0.0610237	0.394068	0.960289	S	2	___1	1	5.56E-12	416.64	395.98	416.64	-0.44286	20952000000	36	0.23758523245060556	-0.178187	PF3D7_0821000	NNICRNEKSTAYSENSDISNNKEDYNSDRKE
-0.324509	-0.15192	-0.582674	-0.25576	-1.16725	-1.16581	-1.37307	-1.21247	-1.20113	-0.972254	S	2	___1	0.99372	0.000246132	144.09	105.79	144.09	0.48849	123480000	263	0.028374290377900558	-0.178083	PF3D7_1312100	IQSNDHIKSNDNNLLSQNKYISTILDNLLNT
2.18391	2.22056	1.91252	2.15474	1.73328	1.98053	1.96114	1.83552	1.73949	2.22931	S	2	___2	1	7.60E-05	217.24	160.51	154.69	-0.084515	773640000	942	0.16352686395226737	-0.178062	PF3D7_0704800	IDRNEFNRDLTKSENSISEYEKGKGICIHGC
3.21898	3.32852	2.9798	3.29668	2.60692	2.91272	2.36686	2.47917	2.66401	2.70922	S	3	___1	1	8.27E-06	168.52	142.68	60.628	0.10408	1054100000	1680	0.0332295	-0.177951	PF3D7_0407800	QDKDTDDISFKEFEQSNEKKSSKINTYNNNS
-0.416012	-0.249144	-0.943943	-0.572218	-1.45774	-1.33656	-1.37597	-1.34118	-1.43935	-1.24421	S	3	___1	0.964436	9.97E-08	131.81	121.38	131.81	0.29009	103950000	1775	0.032773792286191525	-0.17794	PF3D7_1018200	SNMSEQSRNSTENVASNNDMDINTVNQISKS
-2.47087	-2.22286	-2.83081	-2.4012	-3.52198	-3.38615	-3.7097	-3.98695	-3.81514	-3.4617	S	2	___3	1	9.78E-20	519.22	497.14	519.22	0.39055	565060000	488	0.22493742706077086	-0.177931	PF3D7_1007200	KSEECKDENNKINNESDEDSNESYSSKESSS
-2.47087	-2.22286	-2.83081	-2.4012	-3.52198	-3.38615	-3.7097	-3.98695	-3.81514	-3.4617	S	2	___3	0.984532	3.32E-05	249.89	235.63	76.768	0.50106	135560000	492	0.22493742706077086	-0.177931	PF3D7_1007200	CKDENNKINNESDEDSNESYSSKESSSKPSS
-2.47087	-2.22286	-2.83081	-2.4012	-3.52198	-3.38615	-3.7097	-3.98695	-3.81514	-3.4617	S	2	___3	0.851907	0.003467	85.636	71.973	76.768	0.50106	35036000	497	0.22493742706077086	-0.177931	PF3D7_1007200	NKINNESDEDSNESYSSKESSSKPSSLDQTS
-0.573965	-0.397417	-0.91165	-0.636032	-1.56907	-1.38918	-1.26483	-1.24844	-1.44729	-1.20609	S	2	___1	1	3.24E-06	205.33	162.72	200.19	-0.97376	28599000	165	0.0161783	-0.177929	PF3D7_0715200	KYDGYILPNDVTKYDSNYLENLLKENNKVSL
-1.31392	-1.13559	-1.57151	-1.31642	-1.5819	-1.5775	-1.844	-1.82448	-1.79211	-1.35992	S	3	___3	0.978446	5.07E-06	169.08	156.89	108.45	0.039128	438410000	502	0.0883221	-0.177903	PF3D7_0529800	NGIKEQKELKDNESFSESMLNENYHNQQNDK
-1.31392	-1.13559	-1.57151	-1.31642	-1.5819	-1.5775	-1.844	-1.82448	-1.79211	-1.35992	S	3	___3	0.997553	5.28E-12	304.42	280.63	108.45	0.039128	461800000	504	0.0883221	-0.177903	PF3D7_0529800	IKEQKELKDNESFSESMLNENYHNQQNDKNE
1.54033	1.22662	1.48452	1.57391	0.683218	1.32343	-0.0182953	0.244293	-0.0132332	0.197699	T	4	___2	1	6.69E-16	398.74	382.85	288.48	-0.10535	2432200000	534	0.3111123690012872	-0.177882	PF3D7_0202400	ETKVEEKKTEKDEEGTDYEEDTDDSDKDEET
1.37119	1.6643	0.812698	1.05821	0.340027	0.56307	1.1495	1.08635	1.03497	1.22553	S	3	___1	1	0.0100005	79.201	29.388	79.201	-0.23142	263750000	3362	0.0466462	-0.177816	PF3D7_0704100	KENKNIYIKTNRRNNSIHIKLNDTSNYLFIN
-1.74863	-1.68379	-1.63139	-1.44585	-1.57623	-1.32955	-1.93427	-1.83356	-1.74455	-1.45353	T	2	___2	1	0.00013377	214.81	198.92	214.81	-0.22449	136450000	4340	0.014020766326425418	-0.177756	PF3D7_1021700	DVTYNNEKDATDDQPTYEDDIIQKEIKQQEK
0.503637	0.468433	0.308176	0.558291	-0.292095	0.176041	-0.725594	-0.853178	-0.492456	-0.159662	S	3	___1	1	2.78E-06	462.72	411.24	462.72	0.29043	191280000	163	0.18879285911604082	-0.177651	PF3D7_0813100	DIRNYNNENKVEYDDSLNNYYEEEEEEEEKD
-4.32322	-4.30181	-4.51635	-4.06784	-4.3711	-4.25983	-4.61453	-4.58299	-4.57044	-4.29499	T	2	___1	0.999952	0.00299783	119.86	115.25	119.86	0.29867	9112600	245	0.0950022	-0.177639	PF3D7_1103700	KYFKKLRKEELQISET_______________
-1.91125	-1.93384	-2.30194	-2.10334	-2.66163	-2.3908	-2.87491	-2.94138	-2.81579	-2.30811	S	2	___1	1	0.000414016	107.12	79.381	107.12	0.040457	25878000	499	0.1639284638124628	-0.177607	PF3D7_1204100	NNCDDLYNYLFKMNDSIDEDKESTKKYNNDE
-0.813793	-0.6406	-1.04942	-0.862774	-2.05356	-1.50505	-2.04516	-2.05622	-1.84722	-1.85651	T	2	___1	0.564944	0.00238525	99.985	59.654	99.985	0.53752	19492000	2917	0.15671519384968827	-0.177598	PF3D7_0508900	FKYRNDTENSMSLKKTISDCEMSKSQNTLTD
2.01809	2.08171	1.46341	1.84756	0.558998	0.944836	0.136806	0.0690994	0.491386	0.613384	Y	3	___2	0.999417	1.58E-05	98.236	84.494	67.076	0.17291	1141900000	84	0.11997825655945281	-0.177581	PF3D7_1435500	FYNELDKRESSSSLLYNNNNNNNMNNINNNI
4.88093	5.02165	4.29723	4.66823	3.36912	3.72497	3.39879	3.35814	3.40386	3.46485	T	3	___2	0.997877	4.87E-05	208.65	173.56	164.79	0.54736	2915400000	787	0.0939231	-0.17758	PF3D7_1004400	VDKKNEEEGYDDDTYTSERDKSMNEKIMKEE
0.0427895	-0.390661	-0.864527	-0.144569	-1.33112	-0.796858	-1.18128	-1.29267	-1.03054	-0.852121	S	3	___2	1	5.40E-05	233.63	192.78	123.36	0.271	9432200000	253	0.44453874167347207	-0.177559	PF3D7_1453700	DEEDEDVEVDNKTLDSDKLKDEENKIPDAAV
0.0427895	-0.390661	-0.864527	-0.144569	-1.33112	-0.796858	-1.18128	-1.29267	-1.03054	-0.852121	T	3	___2	1	0.000102349	123.36	89.677	123.36	0.271	605240000	250	0.44453874167347207	-0.177559	PF3D7_1453700	DDDDEEDEDVEVDNKTLDSDKLKDEENKIPD
2.67911	2.75999	2.2179	2.57505	1.81533	1.87739	1.70669	1.75116	1.51166	1.85485	S	3	___1	0.999782	1.32E-17	375.52	327.13	342.12	-0.22916	1966300000	270	0.0660658	-0.177551	PF3D7_1107800	KLNENNNLYLNCLSDSYDENNVIKKKDATSG
-4.13546	-4.23581	-4.10225	-3.64057	-3.97232	-3.90157	-4.48736	-4.16804	-4.2898	-4.15349	Y	2	___3	0.596255	0.0236783	40.577	32.931	40.577	1.204	1524300	2955	0.14354353528208028	-0.177544	PF3D7_1234100	KLIRKFFCESSSENEYSPKSLSDVEGSSSFY
1.1139	1.29239	0.81731	1.05959	-0.438602	-0.153713	-0.228521	-0.249878	-0.341606	-0.138405	S	2	___1	0.978597	1.64E-08	388.46	371.97	388.46	0.22526	103380000	914	0.028399297536161276	-0.1775	PF3D7_0501800	NDNNDNVEILNEQDASSELKDKKEERFIYTL
-0.115545	0.485533	1.14383	0.920334	2.87254	2.59008	3.11095	3.04662	2.6004	3.45644	S	2	___2	1	8.43E-05	175.66	156.7	157.37	0.32945	25618000000	230	0.4860728199983271	-0.177365	PF3D7_1002400	KKRYDRVRKSTSVSNSERRRYRNSPDRSPRY
-3.01416	-2.6101	-2.73819	-2.74046	-3.09307	-3.04566	-3.13946	-3.30417	-3.37739	-2.77509	S	2	___3	1	0.000461316	119.4	94.185	51.286	0.43237	64011000	1390	0.2771243620438578	-0.177359	PF3D7_0820900	HINDMIGMYKTKELSSNSSNILNENNLIKRK
2.0523	2.26043	1.69352	1.76529	0.928711	0.98287	0.722942	1.0284	1.05743	1.3046	S	3	___2	1	4.31E-05	179.27	155.11	178.32	0.039429	454360000	506	0.0227763	-0.177338	PF3D7_0806500	SIKEKKDNLKTSSNNSLNNHSSSNKGSSEQN
2.15433	2.15483	1.6146	2.13818	0.773035	1.26759	0.523434	0.195709	0.704391	0.900055	S	3	___1	1	1.35E-28	305.1	264.34	305.1	0.46699	226180000	2848	0.327915	-0.177313	PF3D7_1442900	GGISSNDGEDGNIKQSDNEIKDSEPSSENLL
-0.340015	-0.114939	-0.506857	-0.207243	-1.02736	-1.06004	-1.18685	-1.20475	-1.5158	-1.10334	S	3	___1	1	5.15E-05	247.35	224.45	247.35	-0.094485	102260000	786	0.11403728749936044	-0.177313	PF3D7_1328200	VLLKNIDKEIEIDNISEHLIEERNNNSSLEY
4.05542	4.11473	4.01275	4.13319	4.65902	4.75084	4.56029	4.98821	4.61729	4.80427	S	3	___3	0.999948	9.43E-11	361.15	284.45	138.62	0.35343	3384600000	5119	0.0550844	-0.177295	PF3D7_1021700	KKNLYVNKNNEETETSDYYIEHNENKKNIEL
3.33302	3.49739	2.90335	3.0256	2.4891	2.70952	2.47492	2.56846	2.4343	2.72018	S	2	___2	0.999999	4.12E-05	235.37	206.74	235.37	1.881	1625200000	1607	0.00682598	-0.17729	PF3D7_1107800	SNKNISKGNSNSSDGSITYAKDNKLKDDALL
2.10413	2.29262	1.35553	1.7402	0.314251	0.660299	0.307497	-0.00771332	0.642925	0.925339	S	3	___1	0.999973	5.62E-15	241.31	219.85	241.31	0.14933	611270000	881	0.23681659430293994	-0.177282	PF3D7_0527000	NGNENYMIDDLPSNKSNDTLDIKEIERLIVE
-3.67809	-3.82959	-4.40894	-4.27559	-4.26784	-3.8286	-4.00555	-3.89977	-4.1952	-3.83586	S	3	___1	1	1.84E-06	238.28	116.54	170.28	0.025481	154960000	1948	0.16398544933511197	-0.17724	PF3D7_1467600	IVKPNESYSRKGSNESNNINNNNNNNNNKGM
0.64279	0.980551	0.470499	0.629143	0.175472	0.366825	0.255142	0.146822	0.141714	0.448345	S	3	___1	0.710996	2.55E-05	152.81	129.48	152.81	0.058022	155560000	136	0.0881122	-0.177214	PF3D7_1473200	SENSGKSEISGKSEISGNSENARNSENFGNS
-0.424435	-0.206648	-0.618782	-0.241285	-1.80583	-1.74993	-2.32311	-2.26889	-2.30519	-2.12477	Y	2	___1	0.981818	0.000617923	132.01	107.67	132.01	0.35493	50675000	2391	0.041526249786221596	-0.177164	PF3D7_0607700	NIFYSNKYDNNSNYIYEQKIKKNENDVIYKN
-0.142082	-0.384991	-0.592268	-0.290075	-0.5809	-0.211937	-1.52705	-1.63909	-1.0619	-0.492384	T	3	___1	1	0.000686328	101.6	42.921	40.113	0.71459	66277000	490	0.3105922119078841	-0.177145	PF3D7_0202400	EKTEDEKGTEVYKKETDVDEKKEKGEYGEGT
2.58339	2.76378	2.14281	2.64331	1.18801	1.59598	1.0818	0.922247	1.14462	1.10085	S	2	___2	1	0.000109758	182.22	158.17	50.108	-0.027869	546220000	1279	0.2340708435097575	-0.177109	PF3D7_0825000	LKNCNLVKPRVILTNSEKSYEQKCGEHSKRG
2.58339	2.76378	2.14281	2.64331	1.18801	1.59598	1.0818	0.922247	1.14462	1.10085	T	2	___2	1	0.000147548	182.22	158.17	50.108	-0.027869	498910000	1277	0.2340708435097575	-0.177109	PF3D7_0825000	KKLKNCNLVKPRVILTNSEKSYEQKCGEHSK
2.6017	2.76303	2.35055	2.71866	1.9732	2.31999	1.59547	1.5448	1.95125	2.01079	S	3	___1	1	5.05E-05	305.98	265.74	305.98	-0.26985	1601600000	4236	0.09418	-0.17702	PF3D7_0504800	EDQQNNFNKDDVLCNSAEYTLLRKKKIGNNY
2.2693	2.28051	1.68088	2.04368	1.01072	1.42038	0.955034	0.752661	1.06062	1.36389	S	2	___1	0.999999	7.69E-05	172.93	142.95	172.93	-1.1174	1432000000	1098	0.20653591012347244	-0.176916	PF3D7_0829000	NNNNNSNNNSNNKNYSNNSHNINYKKEIKQI
3.88618	3.97261	3.35871	3.62221	2.76454	2.89725	3.00328	2.91011	2.62108	3.11583	S	3	___1	0.999986	0.000123602	172.28	166.46	153.14	-0.066426	12094000000	274	0.14509760237435537	-0.176841	PF3D7_0603400	IHNERGEMLDKGKSYSGDEKINTSDNAKSCS
4.0798	4.14003	4.03702	4.15586	4.68189	4.77312	4.58295	5.0092	4.63975	4.82733	T	3	___3	0.999999	7.79E-10	283.96	259.13	138.62	0.35343	2751800000	5118	0.0548248	-0.17683	PF3D7_1021700	NKKNLYVNKNNEETETSDYYIEHNENKKNIE
1.1919	1.46447	1.00648	1.42294	0.448278	0.617153	0.0391884	0.101171	0.545679	0.50988	S	3	___2	1	0.000263751	138.89	85.337	89.541	-0.2848	118960000	504	0.089004	-0.176818	PF3D7_0723800	TKISSDSNNSEFKKKSVSIDSCIDKKDNDKI
-2.27613	-2.05166	-2.31436	-2.19607	-2.6861	-2.50816	-2.70987	-2.81359	-2.76134	-2.2943	S	3	___2	0.999962	7.77E-16	254.25	240.19	140.31	0.29442	208280000	2091	0.1264698445087057	-0.176804	PF3D7_0317700	HYINKYSISDDDMLSSYDDNDDEVNPLDVQD
-1.38451	-1.33927	-1.74442	-1.64478	-1.08341	-1.03543	-0.629885	-0.578096	-1.15604	-0.517242	S	2	___1	1	7.11E-11	314.1	307.99	314.1	0.17124	87540000	439	0.2022530610702828	-0.176689	PF3D7_0422300	DLAALEKDYEEVGIESNDGEGEDEGYE____
1.34222	1.54967	1.12979	1.37661	1.43816	1.53705	1.42067	1.64031	1.21948	1.33007	S	3	___1	1	0.000246619	115.57	84.347	115.57	-0.23083	112120000	2194	0.00421127	-0.17668	PF3D7_0214300	ENNKKNEGNEILKKYSIENEEKNNYDKEQNE
-0.914019	-0.527432	-1.14132	-1.2559	0.756336	0.608028	1.60795	1.65178	0.767252	1.48302	S	2	___1	0.988364	1.24E-05	176.84	152.83	81.431	-0.073477	196220000	488	0.34394821625941047	-0.176659	PF3D7_0525100	VTDNPPKGELYLRGPSTCNLGYFKLEKETNE
-1.09919	-0.906982	-0.590456	-0.555668	-0.221922	-0.0394554	0.710703	1.06142	0.522421	0.64533	S	3	___1	0.969973	0.000633183	101.32	79.447	101.32	0.033497	71688000	178	0.026976324824581857	-0.176617	PF3D7_1121100	NDENYINNEQKKQKTSTLENKNYNEEVKEEN
1.68579	1.80261	1.4652	1.83174	0.82748	1.23732	0.432438	0.335863	0.847807	0.934015	S	3	___3	0.989648	0.000147094	123.97	99.778	82.007	0.42082	100290000	2554	0.13364088128319643	-0.176563	PF3D7_0704100	NKNIFNSIYGFHKTESDVSSLTENEKKNIII
-3.91614	-3.78334	-3.94302	-3.89317	-3.69263	-3.70646	-4.02488	-3.97884	-4.34253	-3.67459	Y	3	___1	0.530693	0.0073687	45.126	30.512	45.126	-0.44531	7656800	103	0.23080122637205364	-0.176559	PF3D7_1328300	YNKNKQEYYSNVPQIYEIYDTTPKDEGELRT
-2.17964	-2.01997	-2.22537	-2.06181	-2.78988	-2.45922	-3.34869	-3.14515	-2.70573	-2.68051	S	2	___1	0.990419	0.00010164	228.49	219.97	228.49	-0.69069	23687000	1865	0.022564880421693242	-0.176529	PF3D7_1219000	SSLDTSKCVNKLDSVSEMDSTNYTNISYYKM
-1.77646	-1.64266	-2.05779	-1.64149	-3.0334	-2.6164	-3.47299	-3.38966	-3.13745	-3.30541	S	4	___1	0.999937	1.63E-05	167.99	118.65	167.99	0.33579	40549000	245	0.18566282533498168	-0.176495	PF3D7_0904600	KNCHAENYNRPLNDNSNNISKDDIKEKKNNN
-1.73244	-1.59795	-1.87028	-1.69476	-2.11945	-1.87698	-1.9982	-2.15456	-2.22128	-1.73531	S	2	___3	0.911388	7.00E-05	140.82	129.21	74.816	0.26275	27788000	457	0.16228993144456866	-0.176422	PF3D7_0611600	KLYTRSDITTTDSDSSINEKLNISYEIFKSK
-3.35581	-3.11526	-3.50568	-3.30271	-3.63049	-3.40202	-3.89624	-3.72344	-3.60892	-3.57177	T	2	___2	0.985645	0.000398152	82.529	58.186	82.529	0.53664	3087400	341	0.00860802	-0.17639	PF3D7_0111400	REHLMCEDKGEIEIYTIVGSDTEKDNNNNKE
5.19128	5.08114	4.58859	5.12357	3.6629	4.29098	3.25297	3.09234	3.72226	3.71124	S	3	___2	1	3.82E-05	197.84	129.67	192.42	0.16044	1778800000	491	0.3529159357141457	-0.176252	PF3D7_1014900	MKIKENDSKNDSENDSKNDKENDNDFNINKR
-1.28408	-1.0167	-1.38213	-1.08669	-2.22539	-1.89957	-1.79575	-2.07008	-1.87443	-1.60791	S	2	___1	0.881545	9.01E-05	144.1	125.36	144.1	0.76875	30407000	1036	0.1944738752435271	-0.176168	PF3D7_0420000	YDMNKKNISNNNINNSYNDEDKEVTYDDKNV
-2.29786	-2.25774	-2.77999	-2.6502	-2.69937	-2.3854	-2.09992	-2.37304	-2.37983	-1.70987	S	2	___1	0.970627	0.00122116	64.52	49.83	64.52	-0.0031449	5971400	137	0.3213772735445454	-0.176143	PF3D7_0110400	INDDNYFNSEKSSDISEDQDLLNNNFFLKSE
1.1015	1.19812	1.15746	1.49334	0.542671	0.902748	0.0671749	-0.0778885	0.438442	0.671145	S	4	___1	1	1.27E-11	266.69	233.98	266.69	0.46999	109720000	901	0.1305295052978019	-0.176043	PF3D7_1420700	KNEVKGEEHLQGSEQSIEASESSQKDETKET
-1.19391	-1.10213	-1.4117	-1.07774	-1.98238	-1.53581	-2.45142	-2.70917	-2.07613	-1.81051	S	2	___2	1	6.46E-05	202.72	145.13	105.46	0.19328	257760000	645	0.22489134061069607	-0.176035	PF3D7_0719300	SNSTINDMKVNEKDNSDVTEYKENSSNSYDK
-1.19391	-1.10213	-1.4117	-1.07774	-1.98238	-1.53581	-2.45142	-2.70917	-2.07613	-1.81051	T	2	___2	0.999993	0.000160055	132.03	105.43	105.46	0.19328	262050000	648	0.22489134061069607	-0.176035	PF3D7_0719300	TINDMKVNEKDNSDVTEYKENSSNSYDKKMN
-2.63285	-2.63644	-2.63782	-2.22192	-2.797	-2.76775	-2.77163	-2.61169	-3.09798	-2.81938	T	2	___2	1	0.000812686	95.401	76.621	95.401	0.24833	7441300	537	0.0873955	-0.176024	PF3D7_0629700	SNDMCNEDDVIEKICTTEEVNDDEKKKKLSR
-2.63285	-2.63644	-2.63782	-2.22192	-2.797	-2.76775	-2.77163	-2.61169	-3.09798	-2.81938	T	2	___2	1	4.21E-05	107.53	91.392	95.401	0.24833	7441300	538	0.0873955	-0.176024	PF3D7_0629700	NDMCNEDDVIEKICTTEEVNDDEKKKKLSRH
-6.64067	-6.60187	-6.41	-6.12938	-5.71206	-5.87423	-5.72402	-5.44837	-5.78407	-5.33688	S	2	___1	0.999367	0.0219864	44.816	39.093	44.816	-1.5459	7406800	18	0.17428291262074563	-0.176019	PF3D7_1358400	DNNNNYNNNINMDRLSEIFKSTLSLMKNTVH
0.369034	0.52318	0.0635509	0.395351	-0.767284	-0.355221	-1.24495	-1.17271	-0.947277	-1.03749	S	2	___3	0.999922	2.09E-05	245.92	216.64	241.32	0.22668	499870000	1387	0.12226124567422897	-0.176006	PF3D7_1122500	NMYNNMNNSEKDVSYSINSYKEETTDKNMIR
0.369034	0.52318	0.0635509	0.395351	-0.767284	-0.355221	-1.24495	-1.17271	-0.947277	-1.03749	S	3	___3	0.999988	2.09E-05	245.92	216.64	245.92	0.40341	825570000	1390	0.12226124567422897	-0.176006	PF3D7_1122500	NNMNNSEKDVSYSINSYKEETTDKNMIRYSF
-2.41283	-2.24237	-2.80555	-2.43397	-3.63805	-3.60173	-4.34489	-4.2833	-4.32967	-4.08977	S	3	___1	0.854754	0.000153905	101.72	75.781	71.54	1.0301	77282000	1409	0.045276124702782874	-0.175968	PF3D7_1435600	KNIHVLHTGRKRTVSSNSTRNNSILSDYAKK
-0.247967	-0.106768	-0.586954	-0.0604382	-1.54138	-1.25464	-1.58042	-1.35323	-1.17077	-1.47282	S	4	___2	0.968139	9.42E-05	140.55	109.44	140.55	0.54537	118380000	595	0.2641438390452863	-0.175916	PF3D7_0408500	TFNSSTKLKSEDTLKSNSPLKEDSPNSYNNI
1.87344	1.98271	1.65045	2.01121	1.01699	1.41463	0.632889	0.55027	1.03642	1.13074	S	2	___3	1	0.000147094	286.34	255.91	123.97	1.0243	138260000	2557	0.12175279701091572	-0.175874	PF3D7_0704100	IFNSIYGFHKTESDVSSLTENEKKNIIIGQE
1.87344	1.98271	1.65045	2.01121	1.01699	1.41463	0.632889	0.55027	1.03642	1.13074	S	2	___3	1	0.000147094	286.34	255.91	123.97	1.0243	138260000	2558	0.12175279701091572	-0.175874	PF3D7_0704100	FNSIYGFHKTESDVSSLTENEKKNIIIGQEQ
1.07892	1.23924	0.994808	1.30811	0.452318	0.873331	-0.236532	-0.248253	0.627068	0.623396	S	2	___2	0.999707	8.06E-06	195.34	135.17	195.34	0.13954	145040000	884	0.10924204178868686	-0.175851	PF3D7_1212900	YINHMGRINLEHYKSSLISANKVNNSSFSKG
-1.07762	-0.741135	-1.57078	-1.29825	-1.6228	-1.5821	-1.58195	-1.57188	-1.4739	-1.25462	S	3	___1	0.999798	2.66E-05	153.21	135.93	70.259	0.25884	40311000	1035	0.0522987	-0.17581	PF3D7_1239200	KNCDKNKKTNDNNMSSEEIEHNDEKHNENYF
2.65728	2.81989	2.47033	2.88558	1.43421	1.87814	0.937694	0.871756	1.57131	1.49448	S	2	___1	0.999995	0.000835759	140.16	59.476	115.7	-0.28685	1044000000	2498	0.19212785555176773	-0.175804	PF3D7_0704100	IINKNKENYSMESLKSYENNNKLDSEKKKKK
4.55726	4.6912	4.20653	4.47998	3.79111	4.03782	3.81972	3.8117	3.6881	3.92071	S	3	___1	1	8.37E-05	206.8	182.73	100.35	0.030075	3566600000	258	0.0271991	-0.175738	PF3D7_0316500	RYRQKKEDLEDQIVPSPEKLQKYNEELKDHL
1.93644	2.19852	1.22986	1.44726	0.0439034	0.241106	0.107576	-0.031107	-0.124708	0.215885	S	3	___1	0.997839	7.03E-44	571.55	532.98	571.55	-0.20534	1044100000	101	0.0998325	-0.175718	PF3D7_0305600	NNNNSSSSNFCSNNNSPFSHKETKLMVKEEV
-4.69649	-4.7616	-4.77131	-4.61882	-5.15483	-5.32492	-5.86422	-5.26338	-5.52596	-5.16596	S	2	___1	0.508505	0.00296174	98.233	38.865	57.859	0.4848	1211100	1338	0.2784035135148182	-0.175624	PF3D7_0831600	CPVYEESDEDDQKALSSNSKAITQIKSKTTT
-3.06655	-2.92467	-3.36091	-3.02399	-2.76977	-3.11612	-2.5261	-2.47852	-2.55414	-1.85621	S	4	___1	0.999299	6.48E-05	134.66	117.73	134.66	-0.050791	1009400000	749	0.36398666175440236	-0.17559	PF3D7_0629700	FSDDDECKKENKDNISESSKRSNNIGEKKML
1.25186	1.39481	0.522774	0.857569	-0.843956	-0.513704	-1.10804	-1.10471	-0.63538	-0.568773	S	3	___1	1	2.13E-18	552.55	518.02	510.59	-0.029835	812630000	788	0.0606512	-0.175586	PF3D7_1317100	GDNDDDDDISNYLNDSNDAQNKRGSWANVNI
-2.19702	-2.18222	-2.6566	-2.4151	-3.45031	-3.09597	-3.55737	-3.82384	-3.35179	-2.81804	Y	3	___1	0.569784	2.23E-05	186.63	152.35	186.63	-0.046505	25127000	435	0.27483278229926417	-0.175583	PF3D7_0908600	DIFNFYCSDSDEEIKYFNSEDEEVVNNYISS
1.78052	1.95654	1.52238	1.69774	0.973974	1.03027	1.11944	0.894236	0.759424	1.45448	S	3	___1	1	1.70E-24	339.09	320.69	339.09	-0.18462	3933900000	859	0.3044592461062635	-0.175507	PF3D7_1014900	VNQFVDESTNEEERDSDNTTLNDKTKSDNKS
2.37814	2.64468	1.51803	1.37356	3.92766	3.86952	4.71898	4.72025	3.76897	4.58123	S	3	___1	1	5.85E-05	255.93	178.27	47.75	0.15803	6335600000	385	0.3686513983293857	-0.175494	PF3D7_1357100	GKVVEENPKAIKSGDSALVSLEPKKPMVVET
-1.32047	-1.07077	-1.44387	-1.20051	-2.18297	-1.90157	-2.02156	-1.83326	-2.04285	-2.12842	S	4	___3	0.988002	1.59E-05	113.6	102.29	113.6	-0.11045	46170000	2279	0.0587707	-0.175439	PF3D7_0508900	KEQVNYKPSYINDTISNKSTIDSPSIKCEQK
-1.32047	-1.07077	-1.44387	-1.20051	-2.18297	-1.90157	-2.02156	-1.83326	-2.04285	-2.12842	S	4	___3	0.986722	1.59E-05	113.6	102.29	113.6	-0.11045	26113000	2282	0.0587707	-0.175439	PF3D7_0508900	VNYKPSYINDTISNKSTIDSPSIKCEQKKLT
-1.32047	-1.07077	-1.44387	-1.20051	-2.18297	-1.90157	-2.02156	-1.83326	-2.04285	-2.12842	T	4	___3	0.983959	1.59E-05	113.6	102.29	113.6	-0.11045	26113000	2283	0.0587707	-0.175439	PF3D7_0508900	NYKPSYINDTISNKSTIDSPSIKCEQKKLTL
0.252626	0.374552	-0.0978909	0.144035	-0.429712	-0.430647	-0.409187	-0.350918	-0.677553	-0.222198	S	3	___2	0.978433	7.52E-06	149.4	132.6	96.881	-0.31146	112540000	14	0.0957583	-0.175308	PF3D7_0704100	__MKNTSTTDSWDETSDVPDDLSHINQKKQQ
0.252626	0.374552	-0.0978909	0.144035	-0.429712	-0.430647	-0.409187	-0.350918	-0.677553	-0.222198	T	3	___2	0.981386	7.52E-06	114.76	101.03	96.881	-0.31146	99963000	13	0.0957583	-0.175308	PF3D7_0704100	___MKNTSTTDSWDETSDVPDDLSHINQKKQ
-1.29981	-1.20387	-1.89097	-1.61198	-2.24599	-2.02455	-2.42868	-2.54921	-2.37329	-1.97266	S	3	___1	1	5.55E-05	178.51	89.078	178.51	0.080793	355060000	925	0.11941522726008624	-0.175293	PF3D7_1436200	SKNMNYSKDSIAIIKSITSANSEEKKEMKYN
-0.304087	-0.0895481	-0.699427	-0.385998	-1.32748	-1.22494	-1.45133	-1.31096	-1.48466	-1.37907	Y	2	___1	0.999955	7.39E-05	213.63	202.77	213.63	-0.18938	315420000	463	0.011849870934310941	-0.175291	PF3D7_0935200	KTSCSENNDDDEIEEYEKEKQHILQERISRE
3.52469	3.59727	3.34872	3.75813	2.13147	2.61774	1.86504	1.81742	2.21289	2.16829	S	2	___1	1	1.02E-13	350.49	311.73	209.43	-0.65515	3518500000	2605	0.19926168468100144	-0.175208	PF3D7_0704100	KKNNIYKLNNQNDEESVKEQKYDNPEEINSF
1.1795	1.38828	0.913759	1.02687	0.438393	0.397129	0.121492	0.104196	0.137556	0.74967	S	3	___2	1	1.24E-05	159.62	143.22	159.62	0.31787	270190000	649	0.21288925864493466	-0.175089	PF3D7_1428900	SKDYIDNEDIVDGEESTTDDPGERIQEKRRT
1.1795	1.38828	0.913759	1.02687	0.438393	0.397129	0.121492	0.104196	0.137556	0.74967	T	3	___2	1	1.24E-05	159.62	143.22	159.62	0.31787	270190000	650	0.21288925864493466	-0.175089	PF3D7_1428900	KDYIDNEDIVDGEESTTDDPGERIQEKRRTK
1.1795	1.38828	0.913759	1.02687	0.438393	0.397129	0.121492	0.104196	0.137556	0.74967	T	3	___2	1	1.24E-05	159.62	143.22	159.62	0.31787	270190000	651	0.21288925864493466	-0.175089	PF3D7_1428900	DYIDNEDIVDGEESTTDDPGERIQEKRRTKK
0.826466	0.878803	0.367136	0.666811	-0.340103	-0.142061	0.179199	-0.0154686	-0.263836	0.256022	S	3	___2	0.982644	1.83E-06	139.19	126.75	139.19	1.5666	41634000	1231	0.21754440587463075	-0.175049	PF3D7_0511300	TSTEFNGTYKDSDGDSENTENEQKTFLKEKL
-3.50299	-3.25961	-3.59762	-3.35196	-3.8088	-3.4353	-3.75876	-3.94027	-3.87969	-3.68582	T	2	___1	0.5	0.0208239	57.804	47.094	57.804	-0.30787	4954200	436	0.13600275134287607	-0.174981	PF3D7_1223100	VENYKKVLNELGLDTTCIDEN__________
-0.774181	-0.418272	-0.894514	-0.773792	-0.720129	-0.756897	-0.162884	-0.391943	-0.675211	-0.011116	T	3	___1	0.789824	8.95E-05	127.97	104.73	127.97	-0.11286	82749000	491	0.32315762265523384	-0.17498	PF3D7_0805700	SYEQVDVKDNNSLLHTPIGCENKNKSYVNFP
-0.0927925	0.0779247	-0.261938	0.0655003	-0.884007	-0.645937	-0.939411	-0.942551	-0.824787	-0.683271	Y	4	___1	0.913907	4.70E-05	199.12	179.13	199.12	-0.38589	56410000	1743	0.0331768	-0.17492	PF3D7_0917000	KEEINSIKEDTHLDNYQHNNSIKKKIAEMNS
1.7491	1.84229	1.24588	1.57181	0.453714	0.656673	0.0395165	0.145431	0.367146	0.513474	S	2	___1	0.999998	0.000343037	126.71	67.731	126.71	0.3347	178140000	1116	0.014491060024639285	-0.174864	PF3D7_0912000	CCTTPKKSNDSKENISYEEDKIVENIQDHQN
3.03007	3.02783	2.66765	2.96448	1.82409	2.18275	1.61151	1.41169	1.27321	1.69385	S	2	___1	1	1.28E-10	387.24	324.06	364.43	0.024534	17728000000	175	0.2141597979585317	-0.174814	PF3D7_0822900	QSFSQKNSSENYDNGSGSDDEEKKNNNYNEE
1.38302	1.26101	0.660967	0.901903	0.785814	1.06655	2.06778	1.24876	1.27321	2.56586	S	3	___1	1	4.23E-05	213.35	170.54	76.186	-0.036884	1109000000	2054	0.6365746857927385	-0.174658	PF3D7_0615600	DQKSGHHNDDQKSVHSDDQKSVHSDDQKSVH
3.87229	4.20854	3.52617	3.69844	3.20441	3.47332	3.39207	3.40788	3.36903	3.44874	S	3	___1	0.953429	0.00045956	125.68	50.762	109.15	-0.60063	1380700000	388	0.041265502883666295	-0.174588	PF3D7_0723800	YLDEYASDSEFLKRSSLENKMNLDLNYGNDD
1.08499	0.934404	0.70628	1.19465	0.371269	1.03485	-0.233263	-0.272106	0.719078	0.629232	S	3	___2	1	4.95E-06	144.33	119.61	144.33	-0.032053	169520000	394	0.3553509484187352	-0.174535	PF3D7_1452400	NEYHDEELAIVISKNSDEDKISVKNDNRLIE
1.08499	0.934404	0.70628	1.19465	0.371269	1.03485	-0.233263	-0.272106	0.719078	0.629232	S	3	___2	1	0.000135507	144.33	119.61	144.33	-0.032053	740470000	400	0.3553509484187352	-0.174535	PF3D7_1452400	ELAIVISKNSDEDKISVKNDNRLIEEKCIVP
1.21456	1.47355	0.795794	0.847035	1.0802	1.37534	1.33501	1.2763	1.38738	1.71314	T	3	___1	0.852452	0.0140195	58.37	28.897	51.927	0.13912	105340000	865	0.0820732	-0.174482	PF3D7_0311300	EENDDYDVTFKKPSGTIKRISENTGTAYRSM
1.5852	1.56995	1.05063	1.02432	2.4391	2.30853	3.07145	2.79609	1.91073	3.23024	S	2	___1	1	6.70E-05	171.55	160.19	124.81	-0.38892	1669800000	349	0.5800845800008101	-0.174406	PF3D7_1022400	DNRSHSRRRTVSEDRSERRRSLSEDRSNSRK
2.88235	3.03833	2.41395	2.73457	1.56214	2.09371	0.901386	0.783678	1.59037	1.57193	S	3	___2	0.999997	5.28E-12	304.42	280.63	304.42	-0.1926	336310000	500	0.20897887188323705	-0.174403	PF3D7_0529800	LINGIKEQKELKDNESFSESMLNENYHNQQN
2.47773	2.55565	2.10758	2.40915	1.42841	1.70347	1.11058	1.04742	1.17801	1.45821	S	2	___2	1	6.73E-23	277.98	250.95	40.237	-0.67276	1034500000	1661	0.0722723	-0.174319	PF3D7_0318200	NNISSDINTKNEDSISINSSNNEQVKNINSS
0.129919	0.495935	0.291151	0.912964	0.799702	0.651718	0.873955	1.05345	0.810999	0.66313	S	2	___1	0.874682	3.76E-05	258.41	232.3	258.41	-0.15929	59722000	627	0.3073677239627845	-0.174295	PF3D7_1216400	RFRYKSKRENKSELSSSQYNQIGNERFSCAS
0.0209236	0.0566826	-0.485983	-0.0726814	-0.847643	-0.653458	-0.984779	-1.23455	-0.890114	-0.41234	T	3	___3	0.998544	2.38E-06	211.26	195.37	211.26	0.3099	42645000	30	0.25737813760935246	-0.17425	PF3D7_0302100	SSSSSEDATSGKLQYTESDDEGSDEYCEGGY
1.33352	1.52111	0.853636	1.08523	0.498928	0.619902	0.385145	0.45046	0.385325	0.651026	S	4	___3	0.999221	4.30E-09	222.36	207.89	222.36	-0.30001	242430000	442	0.0087534	-0.174233	PF3D7_1212900	STNLGTNNSTPTHNNSNTGKGKGSKNTNSNN
-2.59129	-2.36847	-2.93576	-2.66657	-3.98056	-3.75895	-3.96608	-3.94527	-4.00115	-3.86483	S	3	___2	0.8042	4.29E-09	210.8	176.89	210.8	-0.41046	10660000	686	0.016617064768457427	-0.17415	PF3D7_0904600	NNKQNILISNDENFSSDSSNMYNIINAKHND
-2.59129	-2.36847	-2.93576	-2.66657	-3.98056	-3.75895	-3.96608	-3.94527	-4.00115	-3.86483	S	3	___2	0.586345	4.29E-09	210.8	176.89	210.8	-0.41046	10660000	688	0.016617064768457427	-0.17415	PF3D7_0904600	KQNILISNDENFSSDSSNMYNIINAKHNDKL
-2.2103	-2.03594	-2.41572	-2.1465	-2.48923	-2.5376	-2.93003	-2.52446	-2.44209	-2.3723	T	3	___1	0.676582	0.00675526	56.514	44.599	56.514	-0.10901	12812000	1032	0.0905875	-0.174116	PF3D7_1356800	YMDDKDNAFSSSNRMTDMSKKISKIFNKNGS
-2.75687	-2.72677	-2.65319	-2.48481	-2.46994	-2.44408	-1.98768	-2.03606	-2.77774	-2.08317	S	3	___1	0.999712	5.41E-14	390.85	369.97	390.85	0.96544	50830000	146	0.2659129322093481	-0.174107	PF3D7_1040200	HAMLKSGRYPNDDDESDDSSSCGCTDINNAE
0.728823	0.916029	0.455952	0.495329	0.99408	1.01855	2.11671	1.7333	1.49216	2.49493	S	4	___1	1	1.57E-20	387.02	356.04	61.337	-0.70049	10798000000	22	0.4874101226595273	-0.174085	PF3D7_0517700	NELSDKELVDFLSEDSDNGDENLLNKKYSDK
1.52504	1.54215	1.06276	1.37671	0.706301	0.896383	0.161097	0.0434494	0.690262	1.15711	S	4	___1	1	8.86E-06	184.03	156.93	184.03	-0.25902	786290000	581	0.1686950640255776	-0.174066	PF3D7_0812500	RTSQNSSINNKTEHESYNRKESNKYYENKKR
2.3633	2.55703	1.8121	2.09328	1.13654	1.2755	0.85463	0.853609	0.810543	1.06784	S	3	___1	1	1.34E-43	571.47	547	284.86	-0.060924	807440000	125	0.025881000897544543	-0.174026	PF3D7_1417700	KEENTKNKNVKKDNNSDDQTVCSQTDAVDKN
-2.90181	-2.93289	-3.41364	-3.2263	-3.79273	-3.5342	-4.0205	-4.07396	-4.17781	-3.66922	S	3	___3	0.525689	1.98E-05	75.184	68.073	42.106	-0.55806	4169100	242	0.1671439101910517	-0.173984	PF3D7_0828300	YYEKKNNFKDDDNNNSSDYSSYDSDEPILIR
-2.90181	-2.93289	-3.41364	-3.2263	-3.79273	-3.5342	-4.0205	-4.07396	-4.17781	-3.66922	S	3	___3	0.525689	1.98E-05	75.184	68.073	42.106	-0.55806	4169100	243	0.1671439101910517	-0.173984	PF3D7_0828300	YEKKNNFKDDDNNNSSDYSSYDSDEPILIRS
-2.90181	-2.93289	-3.41364	-3.2263	-3.79273	-3.5342	-4.0205	-4.07396	-4.17781	-3.66922	S	3	___3	0.598138	1.98E-05	75.184	68.073	42.106	-0.55806	4169100	246	0.1671439101910517	-0.173984	PF3D7_0828300	KNNFKDDDNNNSSDYSSYDSDEPILIRSNLK
-2.90181	-2.93289	-3.41364	-3.2263	-3.79273	-3.5342	-4.0205	-4.07396	-4.17781	-3.66922	S	3	___3	0.599417	0.00888111	42.106	39.064	42.106	-0.55806	4169100	250	0.1671439101910517	-0.173984	PF3D7_0828300	KDDDNNNSSDYSSYDSDEPILIRSNLKNKIN
-1.28371	-1.13978	-1.39515	-1.45702	-0.27976	-0.383966	1.0783	0.539137	0.0964699	1.52762	S	3	___2	0.999801	0.00813113	59.426	46.799	59.426	0.52547	105980000	214	0.6293591510609127	-0.173968	PF3D7_0517300	YNSRHRSYSSRSYSRSGKRSYTRSRSRSYSS
-4.3106	-4.33629	-4.57575	-4.2965	-4.62028	-4.18088	-5.52384	-5.46844	-4.78101	-4.65971	Y	3	___3	0.672033	0.004853	64.39	61.949	64.39	-0.082541	20195000	242	0.10457905089136996	-0.173929	PF3D7_0610900	TDGETLTDGEILGDDYSDERRERLQTIDSPK
-0.136253	0.109249	-0.427132	-0.0655994	-1.22413	-1.17352	-1.37388	-1.49667	-1.63067	-1.29595	S	3	___1	0.999994	1.95E-13	437.47	401.41	437.47	-0.085705	127930000	630	0.13181510178322176	-0.173916	PF3D7_1305000	KQNINLNDDNTKDDASNYNYEESAECTMKKL
0.982698	1.20412	0.603348	0.868521	0.237045	0.220501	0.616623	0.809027	0.279831	0.486832	S	3	___1	1	0.00462728	92.538	23.157	43.628	0.15843	114960000	110	0.024042910308624783	-0.173891	PF3D7_0826900	LIEHDNILLRGNRKGSNSLKYYDDNYSNKSY
3.25956	3.23332	3.1709	3.55319	2.99475	3.53572	2.55926	2.33769	2.91362	3.10742	S	2	___3	1	1.53E-24	529.92	505.88	128.03	0.59206	1697200000	116	0.2730647411269715	-0.17385	PF3D7_1222700	SNSDIYSESQKFDNASDKLETGTQLTLSTEA
3.5277	3.618	2.99797	3.27728	2.02398	2.23755	2.2921	2.20354	2.06216	2.43673	S	3	___1	1	4.52E-06	352.73	280.2	142.21	0.65548	7139900000	984	0.096234	-0.173841	PF3D7_1014900	KKRTSTPFSKEFIITSDVDSNEKSNDEKNNS
-1.72856	-1.62167	-2.17369	-1.81824	-3.27802	-3.04684	-3.33283	-3.42191	-3.53948	-3.2751	S	3	___1	1	2.33E-33	326.72	283.52	326.72	-0.73181	48632000	848	0.0865366	-0.173766	PF3D7_1448300	ESLSKDMSEINNIPDSNNNTTTSNNNNNNNN
-0.395103	-0.298792	-0.731743	-0.381702	-1.30911	-1.00437	-1.96342	-1.95756	-1.40403	-1.29224	Y	2	___1	0.999881	0.000100032	178.81	160.37	178.81	-0.17014	91999000	1900	0.057242385377383694	-0.173747	PF3D7_1202600	GLNKSGDDNSYVEDIYGNNKNNMKRNKENDT
-0.0112667	0.268717	-0.0754757	-0.000411987	0.547472	0.562199	0.199938	0.442179	0.00411797	0.260097	T	3	___1	0.999998	1.35E-09	186.96	169.75	150.06	-0.015013	943640000	214	0.03197	-0.173599	PF3D7_1473700	EGKNCLVFEFPIIHNTEEDSTEEDNTEEQNK
-0.951201	-0.830662	-1.20346	-0.885939	-1.89913	-1.53208	-1.99914	-2.03504	-1.79859	-1.70019	Y	3	___3	0.617357	0.00350099	76.363	68.43	76.363	0.85271	18742000	38	0.0798584	-0.17352	PF3D7_0218100	NEYDETLSIYSIDDKYSEDDMLNNYEKTSDI
0.228844	0.436005	-0.206545	0.0257816	-0.393292	-0.20351	-0.47189	-0.763973	-0.214226	0.315866	T	3	___1	1	1.38E-06	212.94	175.26	48.112	-0.4358	304780000	8	0.2592940634278323	-0.173455	PF3D7_0416000	________MNETKEDTSDRADEVSLENLSFE
-1.11262	-0.981476	-1.34999	-1.04726	-2.04547	-1.6945	-2.13713	-2.16384	-1.94655	-1.83787	Y	2	___3	0.565752	0.0262856	72.417	43.077	72.417	0.15663	8488000	32	0.0650057	-0.173362	PF3D7_0218100	DIYKIQNEYDETLSIYSIDDKYSEDDMLNNY
3.25498	3.18228	2.6408	3.26432	2.04865	2.27318	1.74681	1.69213	1.84647	1.9925	S	4	___2	0.985048	1.81E-06	233.08	195.08	155.73	-0.514	547700000	176	0.24156148524467366	-0.173338	PF3D7_0507800	NYEQNKTEEICDTTKSDNSFLDIDQEHEKIK
3.25498	3.18228	2.6408	3.26432	2.04865	2.27318	1.74681	1.69213	1.84647	1.9925	S	4	___2	0.999997	1.81E-06	233.08	195.08	233.08	-0.11045	590360000	179	0.24156148524467366	-0.173338	PF3D7_0507800	QNKTEEICDTTKSDNSFLDIDQEHEKIKIGE
2.14264	2.05341	1.66585	2.1565	0.860163	1.35502	0.778315	0.700329	0.863127	0.911478	S	2	___2	1	4.02E-14	363.18	311.65	113.76	2.0757	1442600000	129	0.2613135688854091	-0.173327	PF3D7_1220900	ENKKNLSLSDNSLKKSDEEDNESVKHENHVN
2.14264	2.05341	1.66585	2.1565	0.860163	1.35502	0.778315	0.700329	0.863127	0.911478	S	2	___2	1	2.80E-18	266.71	246.31	113.76	2.0757	2208900000	136	0.2613135688854091	-0.173327	PF3D7_1220900	LSDNSLKKSDEEDNESVKHENHVNDGNLLNV
2.52383	2.70112	2.59765	2.91742	2.1331	2.41964	1.32497	1.29962	1.77169	1.8797	S	3	___2	0.999996	4.54E-31	450.94	422.2	450.94	-0.2053	537820000	260	0.0501295	-0.173249	PF3D7_0904900	NYQNCNVSEKNENINSNYNSTNNKGDLYDIN
1.74881	1.88315	1.10423	1.34166	0.259268	0.595347	0.427877	0.359842	0.290455	0.516829	S	2	___2	0.999182	2.04E-09	220.48	170.77	220.48	0.10153	261630000	86	0.0641199	-0.17324	PF3D7_1207000	SDIEANKISSDISVTSKNNFKETIKNSIKNG
-0.181995	0.076046	0.151657	0.646866	-0.528725	-0.355038	-0.436947	-0.46204	-0.485046	-0.521032	S	3	___1	0.999972	0.0223368	60.401	29.529	60.401	1.6796	29701000	58	0.15349564687334094	-0.173172	PF3D7_0802100	YLKKVHNNNDNNKIKSNLIEDYKKEEFIENV
0.0068264	0.087429	-0.418472	-0.34527	0.12595	0.112474	0.655508	0.497297	0.309435	1.19265	S	3	___1	1	3.72E-05	190.5	176.03	119.31	-0.33974	6601600000	255	0.397072	-0.173066	PF3D7_0503300	NSSKHSRKEHVSRSISFNSEKDDAKKKNDNT
-1.65535	-1.28263	-2.0406	-1.9586	-2.8254	-2.66793	-2.71815	-2.74248	-2.9139	-2.63684	S	3	___1	0.938063	7.99E-12	275.17	260.04	275.17	0.09297	109190000	1047	0.0690169	-0.172984	PF3D7_1036900	KSNNLTLPKIGASSASNSLSHQQLQTSINNT
-0.38661	-0.246527	-0.764034	-0.515457	-1.25473	-0.995928	-1.246	-1.17256	-1.15385	-1.0099	S	3	___1	1	3.95E-05	134.81	112.16	73.067	0.36531	83148000	348	0.00803842	-0.17297	PF3D7_0933500	EKKNENDNFINNNKNSIILHKNNLVNKSLYA
-1.45964	-1.17755	-1.87361	-1.79841	-2.3901	-2.15781	-1.39522	-1.58262	-1.88142	-1.41882	S	2	___1	0.916014	4.47E-06	223.18	205.38	223.18	0.1479	34687000	366	0.188585	-0.172955	PF3D7_1031600	AWLKSVDEQDPLSTFSNNTLQAQKFQETQSK
1.37242	1.44631	1.03212	1.40918	0.306204	0.669416	0.0255261	-0.0746441	0.1772	0.327503	S	3	___2	1	2.14E-11	266.81	232.57	266.81	0.20642	456610000	183	0.12785312678048918	-0.172858	PF3D7_1241900	SVCKIKTENSLLENNSNENKSETDNENSDKK
-2.71547	-2.61301	-2.70814	-2.57078	-3.09488	-3.08003	-3.56482	-3.27062	-3.33933	-3.02396	T	3	___1	0.5	0.000174865	60.728	48.762	60.728	-0.026957	17594000	1573	0.039785691322394595	-0.172847	PF3D7_0917000	IPRGLGVDINDDRMTTNEILNEINNNNNNDN
-0.185415	-0.0610676	-0.334148	-0.161871	-0.724684	-0.534487	-0.908417	-0.977305	-0.866093	-0.419838	S	3	___2	0.872327	0.000115564	136.33	115.27	89.311	0.030648	83402000	282	0.10398237287950485	-0.172838	PF3D7_1237900	SKKKKKRAHKEDRQSSNSSVSFKSTPSLDVY
-1.27571	-0.921379	-1.61922	-1.33562	-2.38237	-2.34533	-1.81229	-1.91616	-2.19116	-1.89807	Y	3	___1	0.614563	0.000418408	63.726	48.134	63.726	0.21075	9210400	163	0.12081468929363916	-0.172836	PF3D7_0715200	YDKYDGYILPNDVTKYDSNYLENLLKENNKV
0.679371	0.82753	0.5189	0.727533	0.599489	0.665316	0.623249	0.631477	0.358772	0.79195	S	3	___3	0.850025	4.37E-06	97.346	89.058	95.319	-0.38387	146940000	792	0.0785805	-0.172805	PF3D7_1126700	YKIAKEMLLLSDSNSSSTCDDENIYHLKNKY
-3.02868	-2.97385	-3.48107	-3.13763	-1.87723	-1.89866	-1.12825	-1.11529	-1.79235	-1.31813	T	3	___1	0.5	0.000167622	95.347	77.841	95.347	0.070525	24766000	614	0.15676051968650084	-0.172802	PF3D7_0525100	VIKLPEFKADVINDLTSIGKKDGLKGFEQIK
-2.81566	-2.78274	-3.27224	-2.95247	-3.28836	-3.23583	-3.32665	-3.2868	-3.37252	-2.9539	Y	3	___1	0.786346	0.000174307	95.417	72.543	95.417	-0.075746	30807000	1354	0.10221201145362169	-0.172736	PF3D7_1107800	HNNMNKKNSYDYNTDYNSKVSMNDSELSLNN
1.40062	1.4617	1.22138	1.74235	0.983381	1.19301	0.574459	0.552837	0.812565	0.906065	T	3	___2	0.985639	1.95E-09	257.07	234.35	257.07	0.32381	239870000	761	0.1420710636412043	-0.17271	PF3D7_0823300	IFKDKLDFVCNSNTPTCNNINDLEDNKKDDG
0.906916	1.23958	0.631596	0.85165	-0.0157947	0.120066	0.473751	0.334236	0.180235	0.494595	S	2	___2	1	3.50E-05	230.99	209.33	230.99	0.3035	417470000	381	0.11400810230191666	-0.172686	PF3D7_0723800	YNDKNNDYLDEYASDSEFLKRSSLENKMNLD
0.322147	0.525272	0.247908	0.5208	-0.633497	-0.337393	-0.989903	-0.809509	-0.905159	-0.994375	T	3	___2	0.994717	4.01E-06	169.18	148.16	169.18	-0.16166	128440000	390	0.0662577	-0.17266	PF3D7_1334000	FEQQKKENFELYSNKTEPCPTQNNQSTPKAQ
-0.176418	-0.13674	-0.686556	-0.286757	-1.36622	-0.874481	-1.7192	-1.88599	-1.20387	-1.10508	T	2	___2	0.832524	0.000496327	88.134	61.338	88.134	0.34075	49094000	912	0.226111	-0.172644	PF3D7_0504800	DNMKSVHNLKDELSSTEKARISDSMGKIIEK
3.0088	3.04101	2.82263	2.92914	2.78142	2.8959	3.03093	2.91838	2.80794	3.53047	S	3	___1	1	2.48E-09	302.05	253.45	302.05	-0.058661	13364000000	101	0.29496250838004456	-0.172635	PF3D7_1222700	ENKSFEEKHLEDLERSNSDIYSESQKFDNAS
-1.65955	-1.6218	-2.0256	-1.71488	-2.74233	-2.42136	-3.21952	-3.03329	-2.67052	-2.66314	Y	3	___2	0.849281	0.00139433	65.472	50.499	65.472	-0.034079	37352000	1106	0.0587557	-0.172608	PF3D7_0829000	NSNNKNYSNNSHNINYKKEIKQIDDKCSFGH
0.651123	0.901003	0.155506	0.507772	-0.951506	-0.745098	-1.04465	-0.937157	-0.877285	-0.930689	S	2	___1	0.999732	0.00145095	135.16	55.124	135.16	0.12559	140410000	428	0.0662601	-0.172529	PF3D7_1334000	KVHENIKTSRHRKRKSLNSQSSKITDFFKKT
3.50352	3.64086	3.08508	3.37993	2.37657	2.75654	2.29974	2.26345	2.38977	2.47649	S	2	___2	1	2.35E-10	466.27	417.12	122.49	0.28423	1401400000	1483	0.0807731	-0.172519	PF3D7_0529800	IYKNNQKNNLESQITSDEENDAKFPLFYVEE
3.50352	3.64086	3.08508	3.37993	2.37657	2.75654	2.29974	2.26345	2.38977	2.47649	T	2	___2	1	2.35E-10	466.27	417.12	122.49	0.28423	1383700000	1482	0.0807731	-0.172519	PF3D7_0529800	SIYKNNQKNNLESQITSDEENDAKFPLFYVE
0.790047	1.04398	0.887323	0.986975	-0.115219	-0.0368843	-0.381073	-0.297516	-0.509722	-0.162619	S	3	___2	0.999997	5.51E-07	207.6	178.93	206.58	0.62364	423490000	3076	0.0338307	-0.172517	PF3D7_0704100	SLVKDVFQNNSDSYISSNDVNHNSTIQKKKN
1.50704	1.51032	1.28281	1.65091	1.0819	1.73601	0.218069	-0.105213	1.05269	1.21279	S	2	___1	1	0.000289448	154.28	104.24	84.169	0.19245	159910000	521	0.3550447669075273	-0.172458	PF3D7_1237900	DDDYISEREEFKQDESFVGDKDQIFEDDNYV
2.29565	2.14047	2.0355	2.46662	1.45583	2.11771	0.726507	0.496389	1.14943	1.30393	S	2	___2	1	8.72E-06	243.77	194.24	243.77	0.25165	1439500000	1027	0.3671005357704185	-0.172441	PF3D7_0806300	VTIKGDDSSDDEKDNSYDDEKDNSYDDEKDN
2.29565	2.14047	2.0355	2.46662	1.45583	2.11771	0.726507	0.496389	1.14943	1.30393	S	3	___2	0.999997	8.72E-06	238.63	183.5	148.29	0.17701	225580000	1035	0.3671005357704185	-0.172441	PF3D7_0806300	SDDEKDNSYDDEKDNSYDDEKDNSYDDEKDN
-5.87673	-5.59699	-5.83746	-5.82492	-6.53028	-6.03926	-6.11715	-5.93236	-5.90446	-6.01073	S	2	___1	0.929414	0.00694969	80.609	65.07	80.609	0.38477	1789700	2169	0.17285572202831548	-0.172365	PF3D7_0704100	KYLASSQNKKQLQNYSLTDTDFLEYINKYLN
-5.06218	-5.02229	-5.30846	-4.83849	-5.40375	-5.4016	-6.36792	-6.28902	-6.75588	-6.48508	S	3	___2	0.702113	8.30E-07	153.25	134.48	70.213	-0.25766	10017000	408	0.1205651053712454	-0.172342	PF3D7_1143100	ENVYDTIDDEPKQICSDSDTYTYNNMNNNDV
-2.61535	-2.50124	-2.69636	-2.31548	-3.0356	-2.8957	-3.22054	-3.09843	-2.90666	-2.80204	T	2	___1	1	0.000670694	98.531	59.897	98.531	-0.51217	41120000	810	0.030360044803756942	-0.172323	PF3D7_0317200	STLLDEGMKDICDDETISEKDYVTDKKLKNF
2.2968	2.48957	2.20663	2.38431	1.83821	1.87147	1.73207	1.78209	1.63671	2.04413	S	2	___1	0.999932	8.14E-05	161.19	113.48	105.46	0.52834	308260000	2919	0.062156	-0.172229	PF3D7_0508900	YRNDTENSMSLKKTISDCEMSKSQNTLTDEE
0.450146	0.341019	0.0478687	0.324871	-0.239357	0.0411873	-0.478207	-0.543547	-0.108564	0.36943	S	3	___1	1	5.29E-13	451.72	439.51	451.72	0.072278	282440000	305	0.19962095077168404	-0.172215	PF3D7_1346400	DISSKIKDSVYNNLDSNDNNINSNDNNINNN
-2.37126	-2.37337	-2.21917	-1.93433	-2.45931	-2.26649	-2.75257	-2.66485	-2.70163	-2.40383	S	2	___1	0.886814	0.000540815	84.169	60.793	84.169	0.57124	42663000	5044	0.0403983	-0.172211	PF3D7_1021700	NIIKEEENVKNKNATSNNNSSFSKKNIKLNN
-0.332643	-0.0151367	-0.703703	-0.27068	-0.919836	-0.849644	-1.2248	-1.35903	-1.77876	-1.60471	T	2	___1	0.800063	0.000474668	223.03	184.24	124.47	0.14992	91915000	555	0.15502165314074878	-0.172108	PF3D7_1460500	NDKKNRAYTENDNDTTSCSKENVAFYEHNNN
3.21829	3.39001	3.08082	3.31524	2.70556	2.7989	2.13946	2.32492	2.49285	2.66847	T	4	___1	0.985016	3.98E-05	166.06	115.45	152	-0.080636	1788300000	950	0.00161471	-0.172108	PF3D7_0321100	NTQTDYSHDSQKVVTTPRQEQEQEHNEKIVD
-0.759479	-0.594618	-0.531509	-0.470278	-0.363672	-0.039381	0.0509358	0.708145	0.540647	0.193441	S	2	___2	1	2.13E-36	547.96	518.86	547.96	0.17228	8407500000	580	0.35430412116989735	-0.172078	PF3D7_1145400	DTLLSTSSKYYSNMMSDQEYNITGKAAKFVT
-3.01741	-2.9344	-3.28266	-2.96232	-3.68178	-3.48482	-3.62679	-3.68874	-3.77299	-3.45172	Y	3	___2	0.993513	2.49E-05	78.588	60.941	78.588	0.022956	8253200	755	0.0790038	-0.171924	PF3D7_1216900	TLKYSNDSTQSNVNIYNEQNNQENELQSNKW
4.45929	4.61141	3.91341	4.28017	3.00827	3.35824	3.02774	2.96763	3.01254	3.06342	S	4	___2	0.999787	2.32E-05	228.62	182.59	139.26	-0.10728	6559100000	788	0.10776583429445204	-0.17192	PF3D7_1004400	DKKNEEEGYDDDTYTSERDKSMNEKIMKEEY
2.12979	2.32684	1.62067	1.97364	-0.0657234	0.295925	-0.210102	-0.26264	0.265228	0.265539	Y	3	___2	0.998761	9.46E-09	229.6	211.83	213.05	1.0205	518130000	784	0.11747108249527466	-0.171888	PF3D7_1317100	YYNDGDNDDDDDISNYLNDSNDAQNKRGSWA
2.68806	2.65334	2.91246	3.36139	1.83514	2.30075	0.983833	0.839012	1.19902	1.32338	S	3	___1	0.842484	1.14E-05	138.08	119.17	127.38	0.10882	520930000	234	0.23846410952632768	-0.171874	PF3D7_1471100	SKKNIESGKYEFDVDSSETDSTKDDGKPDDD
-2.24068	-2.0849	-1.8586	-1.96052	-1.07339	-1.02956	-1.53055	-0.913841	-1.40722	-1.26277	T	2	___2	0.999998	0.00222868	113.69	75.965	113.69	-0.16917	113670000	464	0.22705183189547606	-0.171769	PF3D7_0403800	SCSSSSNNSMSLNMKTLSSYTLKNKNTQGNS
-2.24068	-2.0849	-1.8586	-1.96052	-1.07339	-1.02956	-1.53055	-0.913841	-1.40722	-1.26277	T	2	___2	0.968898	0.00508531	92.538	72.375	90.827	-0.13051	103900000	469	0.22705183189547606	-0.171769	PF3D7_0403800	SNNSMSLNMKTLSSYTLKNKNTQGNSNHDNN
2.64197	2.85209	2.38347	2.8232	1.4399	1.74726	1.12643	1.00162	1.65607	1.68247	T	3	___1	1	3.07E-11	381.29	331.52	178.53	0.35979	1243800000	55	0.16161251131359308	-0.171759	PF3D7_1319400	FDECNILKEDENLNLTEEEGHEELDEKGNKK
1.74492	1.89458	1.18709	1.5183	0.10248	0.346037	0.167631	0.240896	0.26951	0.33053	S	2	___1	1	0.00016799	271.33	228.52	249.54	0.22264	282290000	383	0.028965170207525787	-0.171742	PF3D7_1140600	NNNNTIYEKYTNQNNSNNIDEKQNCSNLNIL
-4.29998	-4.33644	-4.73954	-4.45309	-5.09595	-5.02675	-4.73409	-4.77531	-5.1079	-4.52734	S	2	___1	0.849433	0.000132371	157.54	134.17	157.54	-0.43226	6863500	20	0.2200232371146637	-0.171707	PF3D7_0812600	AKKRLIRDFRKLQTDSPFGVSGSPIGNDIMK
1.05012	1.22909	0.638369	1.07182	0.140272	0.207981	0.0207233	0.0594521	-0.163952	-0.0244179	S	2	___1	1	3.12E-14	470.58	366.69	135.65	0.017487	320990000	639	0.0703431	-0.171679	PF3D7_1417300	STKEMVKHEKNNQCESNECNLNKNASQNNKE
-1.93625	-1.77229	-2.64556	-2.64628	-1.54284	-1.5907	-0.118258	-0.331427	-0.796261	0.159809	Y	3	___1	0.836402	9.64E-05	96.673	77.295	96.673	-0.093835	102500000	157	0.44972209365384014	-0.171657	PF3D7_0623100	RSRSLASSKYSNEDMYFSKNRNKRRQKRGLS
7.1802	7.27906	7.18145	7.29628	7.42733	7.33493	7.67347	7.76411	6.87006	7.51615	S	4	___1	0.993661	5.26E-05	273.07	234.48	227.67	-0.0045678	33649000000	125	0.24011089701152288	-0.171603	PF3D7_0423700	SEEKLHKSDDRESKSSSSKSTAVPTTV____
0.0307827	-0.0137272	-0.0982113	0.131165	0.557171	-0.0250416	-0.169968	0.322733	0.439203	1.20166	S	3	___1	0.999944	0.00047537	73.983	48.662	54.7	-0.60632	182820000	803	0.4995332168667502	-0.171561	PF3D7_1428500	TILQTNEDKNGNYKDSCENIKNEINHLEKEK
-2.90093	-2.72327	-3.09575	-3.03144	-2.92405	-2.74757	-2.48288	-2.9226	-2.72673	-1.84777	S	2	___2	0.999851	0.000127407	139.77	99.921	130.72	0.19408	296010000	305	0.4607300238723541	-0.171537	PF3D7_1022400	SGDRSYRKKKNKNESSSDVLSKHSSAYRDSD
-3.48062	-3.16578	-3.78102	-3.37066	-3.79194	-3.80161	-3.76573	-3.88391	-3.75878	-3.49868	S	2	___1	0.973319	4.63E-05	337.85	220.37	126.48	-0.056409	48132000	503	0.1632809864185501	-0.171491	PF3D7_1122500	DVEVEKINYINKFNNSSSIVYPYELKYKNAI
1.55071	1.63497	1.19127	1.58345	0.218433	0.749687	-0.279713	-0.387575	0.447374	0.404568	S	4	___1	0.999999	0.000119771	105.41	74.524	99.834	-0.012891	194730000	1620	0.24043515234342366	-0.171405	PF3D7_1138000	YSYENVKYDVYDRRESNKIDDSNIKKEKINN
0.772848	0.673841	0.248981	0.854567	-0.438219	0.226872	-1.05139	-1.22789	-0.206407	-0.344561	S	3	___2	1	1.38E-09	277.1	243.43	177.08	0.22832	4410000000	973	0.4180689459275237	-0.171403	PF3D7_1018200	SNEESFTKQLKDEINSSNEKDDEEKEDSLKK
0.772848	0.673841	0.248981	0.854567	-0.438219	0.226872	-1.05139	-1.22789	-0.206407	-0.344561	S	3	___2	1	2.05E-05	236.96	198.07	177.08	0.22832	2220600000	974	0.4180689459275237	-0.171403	PF3D7_1018200	NEESFTKQLKDEINSSNEKDDEEKEDSLKKT
-0.431925	-0.409855	-0.903759	-0.507828	-0.789738	-0.406359	-1.36881	-1.5999	-1.09047	-0.803888	S	3	___1	0.99906	0.0001521	125.53	86.524	125.53	0.10819	59742000	117	0.2296983565218626	-0.171373	PF3D7_1428100	GYIFNLNEENKNEEISNSEKKSVSSKDDINT
-0.498295	-0.195501	-0.862066	-0.458693	-1.56323	-1.51346	-1.46725	-1.50708	-1.68253	-1.54222	S	3	___1	0.999528	9.49E-05	102.08	80.029	102.08	-0.20593	68201000	1252	0.10217989700848627	-0.171281	PF3D7_1448500	YNNNNNNNNKNNNEYSNDRCTLKHAEDVKID
-3.44312	-3.50603	-3.35214	-3.62566	-3.11075	-2.78234	-2.85437	-2.07385	-2.01638	-1.93267	S	2	___1	1	0.000323302	141.44	93.004	141.44	0.56104	14447000	373	0.39800575676937466	-0.171241	PF3D7_0403800	IMKGIPDSNTLCEKNSVQRNNNIKKNNSSNE
-3.17576	-3.09547	-3.17393	-2.94992	-3.12661	-2.80401	-3.60778	-3.36876	-3.1824	-3.19232	S	3	___3	0.993977	0.00645194	55.841	40.075	55.841	0.40328	36886000	2746	0.0456666	-0.171199	PF3D7_1206300	INTHNKKNLYSFDTTSRNKYESHYSNYYVE_
-3.17576	-3.09547	-3.17393	-2.94992	-3.12661	-2.80401	-3.60778	-3.36876	-3.1824	-3.19232	T	3	___3	0.670437	0.000850197	126.66	111.39	55.841	0.40328	19684000	2744	0.0456666	-0.171199	PF3D7_1206300	NNINTHNKKNLYSFDTTSRNKYESHYSNYYV
-3.17576	-3.09547	-3.17393	-2.94992	-3.12661	-2.80401	-3.60778	-3.36876	-3.1824	-3.19232	T	3	___3	0.991481	0.00645194	55.841	40.075	55.841	0.40328	8248800	2745	0.0456666	-0.171199	PF3D7_1206300	NINTHNKKNLYSFDTTSRNKYESHYSNYYVE
-4.10707	-4.13984	-4.02465	-3.93877	-5.18787	-4.69609	-5.41706	-5.65768	-5.8793	-5.32802	S	3	___3	0.511781	0.00100752	77.925	66.613	77.925	0.39117	3910300	793	0.3249188122674794	-0.171109	PF3D7_0905400	IELYKYMGPLKEQSKSTSAASTSDEISGSEG
-4.10707	-4.13984	-4.02465	-3.93877	-5.18787	-4.69609	-5.41706	-5.65768	-5.8793	-5.32802	S	3	___3	0.511781	7.70E-16	248.62	228.89	77.925	0.39117	3910300	795	0.3249188122674794	-0.171109	PF3D7_0905400	LYKYMGPLKEQSKSTSAASTSDEISGSEGPS
-4.10707	-4.13984	-4.02465	-3.93877	-5.18787	-4.69609	-5.41706	-5.65768	-5.8793	-5.32802	T	3	___3	0.511781	8.95E-06	77.925	66.613	77.925	0.39117	3910300	794	0.3249188122674794	-0.171109	PF3D7_0905400	ELYKYMGPLKEQSKSTSAASTSDEISGSEGP
3.09098	3.34597	2.71509	2.92448	2.57735	2.63638	2.97198	2.89536	2.40575	2.81423	S	2	___1	0.999999	6.89E-75	615.02	537.28	166.91	-0.79128	1311200000	1296	0.10925292242671637	-0.171058	PF3D7_0815800	DSYEISKDNCINDNISESNSGNKKKPNTLYN
-0.730351	-0.589634	-0.915895	-0.789215	-0.343153	-0.158657	-1.3354	-1.70401	-0.827122	-0.0553417	S	3	___3	0.742552	0.00214798	87.509	81.477	87.509	0.62638	41557000	2248	0.39823546022798767	-0.171012	PF3D7_1446500	NSSYDDYTSDCNKSQSNDYSEDSQRGRENKY
-0.730351	-0.589634	-0.915895	-0.789215	-0.343153	-0.158657	-1.3354	-1.70401	-0.827122	-0.0553417	S	3	___3	0.977753	0.000137313	87.509	81.477	81.884	-0.11861	54477000	2252	0.39823546022798767	-0.171012	PF3D7_1446500	DDYTSDCNKSQSNDYSEDSQRGRENKYDVYS
-0.730351	-0.589634	-0.915895	-0.789215	-0.343153	-0.158657	-1.3354	-1.70401	-0.827122	-0.0553417	S	3	___3	0.99985	0.000137313	87.509	81.477	87.509	0.62638	54477000	2255	0.39823546022798767	-0.171012	PF3D7_1446500	TSDCNKSQSNDYSEDSQRGRENKYDVYSDRR
-3.58088	-3.447	-4.06117	-3.64881	-4.6054	-4.32243	-4.21773	-4.26795	-4.4895	-4.41372	S	2	___1	0.626847	0.00018856	138.77	111.8	138.77	0.45526	4564300	1782	0.10145741593910476	-0.170956	PF3D7_0910200	EKLNKNIAYINALELSSNKYHNRSYDYYVQK
3.4755	3.54052	3.00566	3.35529	2.55332	3.02007	2.41112	2.41153	3.07586	3.04871	S	3	___1	0.999661	0.00296434	103.26	62.531	103.26	-0.56588	538460000	863	0.16173739243753188	-0.170932	PF3D7_0311300	EEEENDDYDVTFKKPSGTIKRISENTGTAYR
-1.80302	-1.64477	-2.18082	-2.01541	-2.74323	-2.41845	-2.59024	-2.70794	-2.87296	-2.5492	S	2	___1	0.993384	0.000291258	147.87	101.87	147.87	0.126	19023000	257	0.10185594272335198	-0.170901	PF3D7_1344100	FIKDNIFIVQKNKITSQYPQNYIVKDLISIE
-1.2444	-1.26827	-1.52631	-1.22713	-1.88059	-1.41998	-2.30619	-2.37061	-2.04214	-1.85918	S	4	___2	1	4.84E-15	239.68	204.93	239.68	-0.48596	128190000	1399	0.15760036422474308	-0.170892	PF3D7_1466900	EQYPQPNLSDEDPPISDVWNDKIDIDNFELE
-1.7669	-1.37027	-1.90064	-1.62441	-2.07943	-2.39987	-2.1022	-2.0203	-2.39566	-1.97551	S	3	___1	1	5.34E-33	368.92	351.76	368.92	-0.60795	737720000	500	0.27927269998612403	-0.170891	PF3D7_1133800	ATQDKNSSEDNNCNFSENNISNNASPINETH
0.225102	0.25856	-0.0375919	0.130188	-0.777437	-0.730541	-0.882599	-0.955938	-1.37335	-0.694059	S	2	___2	0.998679	0.000148641	256.71	225.98	90.15	-0.58078	70963000	516	0.2675627721571977	-0.170817	PF3D7_0806000	YDNIMFFEEKFQSDSSYELINFKTNQFQKKK
-0.985275	-0.803484	-1.44365	-1.2054	-2.36185	-2.08488	-2.56856	-2.3005	-1.95776	-2.06892	Y	2	___2	0.526544	0.000653437	98.156	80.239	98.156	0.062183	38368000	37	0.0778226	-0.170781	PF3D7_1005500	CISKDTNKKKIKEENYFSEDTQQKFNDDKDT
-0.295774	-0.127964	-0.499619	-0.436018	-0.119823	-0.0543842	0.891167	0.516966	0.361984	1.29305	S	4	___1	1	1.45E-05	197.83	181.29	43.936	0.0057576	847580000	125	0.46545515220593936	-0.170743	PF3D7_1220900	TNKLENKKNLSLSDNSLKKSDEEDNESVKHE
1.99664	2.07184	1.37312	1.6317	0.552788	0.850141	0.401613	0.240536	0.266657	0.650129	S	3	___2	1	1.62E-13	199.33	167.69	158.89	0.2184	415300000	855	0.15328969570484652	-0.170704	PF3D7_0730500	PLILLQQIKEKQNSLSDSSEVDKKKNKKEKE
-1.45523	-1.35246	-1.81818	-1.36024	-1.80509	-1.45987	-2.51211	-2.64611	-1.8153	-1.73413	S	2	___1	0.887925	6.64E-05	119.47	105.06	119.47	-0.39555	21607000	861	0.1778865445247768	-0.17062	PF3D7_0719300	NTLKSNYNNNCIYIDSDYDYKEEFSNFIIDD
2.02499	1.96588	1.62192	1.9165	1.09389	1.44645	0.758751	0.785664	1.13584	1.37397	T	3	___1	1	3.25E-05	242.41	189.41	181.41	-0.062324	239440000	281	0.0984538	-0.170617	PF3D7_0708400	EEDDNKTDHPKVEDVTEELENAEKKKKEKRK
-1.81749	-1.76985	-2.24735	-1.9476	-2.3997	-2.10324	-3.113	-3.15555	-2.58116	-2.32997	S	3	___3	1	3.86E-22	384.8	363.33	384.8	0.17286	258430000	1130	0.0730436	-0.170499	PF3D7_0905100	ESVDDNDKSVDDNDQSDYNNDQSYDDNVENN
-1.81749	-1.76985	-2.24735	-1.9476	-2.3997	-2.10324	-3.113	-3.15555	-2.58116	-2.32997	S	3	___3	1	3.86E-22	287.3	262.83	287.3	0.097707	165380000	1137	0.0730436	-0.170499	PF3D7_0905100	KSVDDNDQSDYNNDQSYDDNVENNINTRKMV
-1.81749	-1.76985	-2.24735	-1.9476	-2.3997	-2.10324	-3.113	-3.15555	-2.58116	-2.32997	Y	3	___3	0.776003	7.35E-10	183.25	176.14	183.25	0.026377	125680000	1132	0.0730436	-0.170499	PF3D7_0905100	VDDNDKSVDDNDQSDYNNDQSYDDNVENNIN
-1.81749	-1.76985	-2.24735	-1.9476	-2.3997	-2.10324	-3.113	-3.15555	-2.58116	-2.32997	Y	3	___3	0.725612	7.68E-09	164.79	158.29	118.9	0.28326	32760000	1138	0.0730436	-0.170499	PF3D7_0905100	SVDDNDQSDYNNDQSYDDNVENNINTRKMVR
2.72441	2.88239	3.27428	3.34868	2.48747	2.42724	2.55626	2.69331	2.32223	2.86537	S	4	___1	0.843968	1.03E-07	183.58	174.48	146.34	0.51446	2520100000	225	0.16557340663672904	-0.17047	PF3D7_1033200	KDAESSTGQIPTPTESSHGISDGKKDTSTND
0.741102	0.899271	0.191208	0.541477	-0.261154	-0.0231514	-0.713673	-0.832632	-0.448542	-0.224321	T	2	___1	0.956615	0.000223824	169.66	134.7	113.76	-0.085391	142520000	1269	0.0962443	-0.17034	PF3D7_1447800	KNDIWSSKYEDNDSNTDYTKLINDTYNNDDN
-0.378403	-0.146137	-0.643444	-0.544098	-1.49898	-1.39744	-1.66952	-1.86277	-1.94016	-1.32841	T	2	___1	0.999996	7.44E-10	387.29	339.67	224.89	0.91729	235780000	670	0.26185558288974226	-0.170332	PF3D7_1148000	YFYKIDQSDENNLDTTEYGKLLENFSKEPVN
3.24943	3.39218	2.79929	3.15609	2.03454	2.4934	1.47475	1.36579	2.02411	2.02598	S	3	___2	0.997553	5.28E-12	304.42	280.63	108.45	0.039128	461800000	504	0.18383068357828966	-0.170265	PF3D7_0529800	IKEQKELKDNESFSESMLNENYHNQQNDKNE
-3.92138	-3.95887	-4.43154	-3.97806	-4.40329	-4.10481	-4.94394	-4.98966	-4.48457	-4.30202	T	4	___2	0.693941	6.43E-14	227.37	204.03	73.341	0.45704	60690000	333	0.1527454984665445	-0.170262	PF3D7_0323700	FLYNDNTEEDNQESDTTNKYDESKRKEKILR
-2.60499	-2.52422	-2.5559	-2.53565	-2.47343	-2.40649	-2.95331	-3.13731	-3.32629	-2.45911	S	2	___3	0.916451	1.80E-05	120.57	110.79	120.57	0.65762	11159000	3306	0.3992820896762741	-0.17023	PF3D7_0930800	KEEKEYLDYNSSSGDSDNVLFEKSLSYNGTT
-2.77537	-2.41269	-2.53669	-2.63913	-2.4663	-2.32118	-3.42483	-3.14296	-2.37311	-2.20922	S	2	___2	1	7.13E-06	338.48	230.79	338.48	0.12269	2540300000	6725	0.0971866	-0.170221	PF3D7_1021700	ENNSFTSSLYNKTNVSNDISEDKNVICFLNQ
-2.77537	-2.41269	-2.53669	-2.63913	-2.4663	-2.32118	-3.42483	-3.14296	-2.37311	-2.20922	T	2	___2	0.999385	0.00357894	65.565	56.376	65.565	0.40255	5376100	6722	0.0971866	-0.170221	PF3D7_1021700	TGEENNSFTSSLYNKTNVSNDISEDKNVICF
0.880941	0.96562	0.438599	0.900228	-0.180998	0.365936	-0.583239	-0.708637	-0.124458	-0.241316	S	5	___1	1	2.14E-06	228.8	193.42	136.33	-1.2431	175430000	551	0.29719690335452414	-0.170197	PF3D7_1021800	NVINEDNIKEEDDKESVVHLDNDEDKKEEMY
0.476353	0.441261	0.138956	0.345816	-0.0160103	0.0919457	0.692434	0.380543	0.0222778	0.905403	S	4	___1	0.999967	1.82E-09	274.46	255.97	274.46	0.3628	6737000000	567	0.43956098462780624	-0.170192	PF3D7_1007200	SKNSFLSEKTDEQDDSYEDSEKEEEGKKSKK
-1.77138	-1.55577	-1.95249	-1.69798	-2.92856	-2.5391	-3.01056	-2.861	-3.06703	-3.22525	Y	2	___2	0.927892	0.000218168	129.54	113.78	129.54	0.4576	9709000	669	0.13472539322232052	-0.170187	PF3D7_0619000	DNETNTVKNNNMIDQYNSDSNFIKENDLKDY
0.935581	0.554676	0.859981	1.21968	0.493008	0.763914	0.576662	0.841686	0.490164	0.826052	T	2	___1	0.909231	9.24E-12	404.41	342.31	404.41	-0.16743	265680000	1702	0.2880366623118816	-0.170123	PF3D7_0418600	GSEPIHKKNNDDNNSTCAVRKSASNSVQIIE
-2.00512	-2.21411	-2.53225	-1.9383	-2.83987	-2.40551	-3.42203	-3.55966	-2.96503	-2.79617	S	3	___3	1	3.09E-05	237.14	182.37	57.745	0.70092	1860300000	464	0.3373147138593416	-0.170111	PF3D7_1362200	FSELPKEELSVKEEDSSEEKRELHEKNSENS
-2.00512	-2.21411	-2.53225	-1.9383	-2.83987	-2.40551	-3.42203	-3.55966	-2.96503	-2.79617	S	3	___3	1	5.53E-05	174.23	148.23	57.745	0.70092	766840000	465	0.3373147138593416	-0.170111	PF3D7_1362200	SELPKEELSVKEEDSSEEKRELHEKNSENSS
-2.00512	-2.21411	-2.53225	-1.9383	-2.83987	-2.40551	-3.42203	-3.55966	-2.96503	-2.79617	S	3	___3	1	3.09E-05	237.14	182.37	57.745	0.70092	1512600000	458	0.3373147138593416	-0.170111	PF3D7_1362200	YQNEFMFSELPKEELSVKEEDSSEEKRELHE
2.38779	2.34171	2.15098	2.67046	1.94297	2.14372	1.67522	1.63586	1.71542	1.93098	S	3	___1	1	2.34E-15	289.18	260.52	289.18	0.11275	161480000	1329	0.17682702463690061	-0.17007	PF3D7_0831600	EFLNDRCDICPVYEESDEDDQKALSSNSKAI
4.01497	4.16396	3.4162	3.73766	2.58149	2.92794	2.66841	2.64329	2.72765	2.78612	T	3	___2	0.999986	0.000126871	208.65	173.56	208.65	-0.34267	1895900000	785	0.0788022	-0.170051	PF3D7_1004400	FLVDKKNEEEGYDDDTYTSERDKSMNEKIMK
6.42761	6.51051	5.89454	6.15614	5.17302	5.44283	5.18	5.09334	4.98456	5.30712	S	2	___2	1	5.24E-18	512.27	469.74	368.4	-0.13824	6851400000	1681	0.0884655	-0.170041	PF3D7_0704300	TKSNDIKKEEKDIYSSEDEQNNSKQEELQYY
-0.187908	-0.0210133	-0.216023	-0.0332279	-0.180757	0.120066	-0.373749	-0.13682	-0.245524	-0.282938	S	3	___1	0.930722	0.000405616	70.96	53.26	70.96	-0.94869	10803000	1587	0.0404594	-0.170005	PF3D7_1123100	KCEDLKEPISNVDKISYQKSTSDKDLSKKKN
0.193136	0.57686	-0.0974884	0.165407	-1.20161	-1.07777	-0.880878	-1.07263	-0.966801	-0.69553	S	2	___2	0.999797	2.49E-37	301.03	265.61	301.03	0.042522	116640000	222	0.1623541287389169	-0.169997	PF3D7_1468100	LTHSKNTNYNNMKRASGTSNLQDTTTTNLIK
0.193136	0.57686	-0.0974884	0.165407	-1.20161	-1.07777	-0.880878	-1.07263	-0.966801	-0.69553	T	2	___2	0.961646	2.49E-37	301.03	265.61	301.03	0.042522	0	230	0.1623541287389169	-0.169997	PF3D7_1468100	YNNMKRASGTSNLQDTTTTNLIKNKYNNLEY
1.39195	1.52333	1.38821	1.56147	0.990452	1.14794	1.09864	0.93786	0.890324	1.4389	S	3	___2	0.999995	3.44E-07	294.33	243.18	248.18	-0.040955	1767700000	816	0.2062368420766304	-0.169985	PF3D7_1436200	YDQKSLNYHSSKSYISDSEENIHYESNIKDV
-2.55803	-2.39261	-2.65579	-2.55294	-2.48709	-2.50739	-2.14373	-2.12387	-2.48204	-1.90008	S	3	___1	1	9.16E-05	152.88	118.83	152.88	0.16576	21150000000	126	0.19045030151465245	-0.16996	PF3D7_0503300	NPDNKIRRRYISKSNSRYGSYSRDKIRRRER
0.28616	0.266153	0.00846291	0.207081	-0.843067	-0.734344	-1.01065	-1.09683	-1.42482	-0.776733	S	2	___2	0.999992	0.000148641	256.71	225.98	119.32	0.59377	90351000	513	0.259565	-0.169847	PF3D7_0806000	NMKYDNIMFFEEKFQSDSSYELINFKTNQFQ
3.23941	3.42968	2.98399	3.21694	2.63259	2.76246	2.56695	2.60165	2.48868	2.75009	T	3	___2	1	3.04E-05	202.86	183.79	89.565	0.33804	2612800000	340	0.0136545	-0.16984	PF3D7_0824400	NSVGIKSSSNNTNNMTSNEIGDHKILQESHS
-3.01327	-2.78638	-3.33764	-3.0829	-4.16919	-4.04241	-4.1839	-4.18645	-4.0804	-3.83728	S	4	___1	0.971638	9.74E-05	61.526	56.767	61.526	0.13215	36034000	2358	0.025180098584318713	-0.169794	PF3D7_1239800	NNNNNNHNVDNHFNNSAAEYTYLKFQVNTIT
1.95698	1.89909	1.55171	1.90948	1.12052	1.47808	1.04654	0.838104	1.28351	1.68334	S	2	___2	0.99999	3.84E-05	194.98	154.25	100.72	0.19062	585750000	24	0.2496802743831586	-0.169767	PF3D7_1415400	EYILEEENNVFEDYKSYISDSVENKSIDFKN
1.44332	1.39935	0.772327	1.04106	0.262751	0.557783	-0.161566	-0.189169	0.221689	0.578281	S	3	___1	0.99224	0.000131204	217.22	168.94	217.22	0.21558	228290000	699	0.1169768884205531	-0.169759	PF3D7_0313400	SIESDHYSSSDFSEKSSHDTDLFKNSTKQKN
2.20496	2.43138	1.84055	2.04154	1.41971	1.47012	1.43919	1.44309	1.41157	1.77855	S	2	___1	1	1.44E-05	231.21	182.98	71.085	0.95417	1900300000	1303	0.059655158908634764	-0.169742	PF3D7_0613800	NNVHNNNFIKCIEKESNDGNTPHASPLIIKH
-2.43787	-2.34656	-2.69587	-2.33766	-3.13516	-2.91333	-3.39708	-3.35408	-3.10339	-2.96903	T	3	___1	1	0.00324561	57.293	42.607	57.293	0.42666	26113000	534	0.037807	-0.169741	PF3D7_1209300	EKNIENQEDDENEEETHEGKHTNSNSENYYE
4.04717	4.24177	3.88054	4.04083	3.33958	3.56521	3.36292	3.40578	3.29382	3.51905	S	2	___1	0.999999	6.06E-14	502.33	464.78	502.33	-0.12715	4177300000	379	0.00746898	-0.169725	PF3D7_0723800	INYNDKNNDYLDEYASDSEFLKRSSLENKMN
0.594421	0.896315	0.37735	0.275942	2.32595	2.26308	2.76505	2.80847	2.13474	2.8022	T	3	___1	1	2.58E-05	175.88	153.55	175.88	-0.32769	635100000	31	0.30091072016030646	-0.169696	PF3D7_1117700	GDGGVGKTTFVKRHLTGEFEKKYIPTLGVEV
0.482897	0.627142	-0.230314	-0.0772762	1.18605	1.26032	1.85156	1.9005	1.42643	1.85426	S	4	___1	1	5.75E-05	148.62	126.62	69.619	2.1375	567320000	34	0.0659231	-0.169663	PF3D7_1246200	KAGVAGDDAPRSVFPSIVGRPKNPGIMVGME
-0.760452	-0.603407	-1.02958	-0.789642	-1.17776	-1.14096	-0.979326	-0.939171	-1.04625	-0.671904	S	2	___1	0.991126	0.000281671	175.74	134.46	175.74	-0.22326	37941000	131	0.0564449	-0.169659	PF3D7_1247400	LLFEIELLSFREAKKSIYDYTDEEKVQSAFD
-0.375086	-0.247662	-0.0912342	-0.0555534	-0.268551	-0.33288	-0.375931	-0.24876	-1.14572	-0.523407	S	2	___1	0.999928	5.55E-05	224.15	195.19	212.76	0.010546	738850000	1890	0.22573027770757834	-0.169651	PF3D7_0724700	DETKYIYDLYKNPYDSYEDDSYDDEKRKDRK
-0.258297	-0.106373	-0.708727	-0.561731	-1.17026	-1.0474	-1.57966	-1.37868	-1.31262	-1.08752	T	2	___1	1	4.82E-08	154.85	9.6772	154.85	-1.8336	0	858	8.379185868898694e-4	-0.169571	PF3D7_0920600	KKKITTIDKIPRDNETEIFNNNKKKNCNSPC
-1.48713	-1.32594	-1.77847	-1.55178	-1.10269	-1.05782	-1.63121	-1.35653	-1.99043	-1.85015	T	2	___1	0.997206	0.000529562	220.64	174.48	80.238	-1.7309	37916000	698	0.012437551810443528	-0.169542	PF3D7_1362700	DNKKNSLINSNIDDCTEPYSDVNKTYQYKNE
-1.5502	-1.55553	-1.98909	-1.6251	-2.58084	-2.34559	-2.05821	-2.19297	-2.32876	-1.94033	S	2	___1	1	0.000705923	122.96	96.857	121.02	-0.095491	170030000	388	0.1759872747042692	-0.169515	PF3D7_0626400	DADVIKKNVHKDMVKSMSIDSLKQISSDNLK
-1.72506	-1.62511	-2.1392	-2.12896	-2.30634	-2.23133	-1.78985	-1.89802	-2.24645	-1.47597	Y	2	___2	0.995567	0.000338157	79.652	55.093	68.171	-0.060017	64057000	364	0.33420311374132494	-0.169503	PF3D7_0403200	KERTKRYIRSNSSSIYNDRERKKYEDRKRKK
-2.04496	-1.85929	-2.03453	-1.76918	-2.77571	-2.61605	-2.63148	-2.52786	-2.86342	-2.73031	T	3	___3	0.624059	3.88E-15	238.21	226.13	238.21	0.047119	45755000	941	0.00355468	-0.169482	PF3D7_1107800	NLSKLNSKDSDNMYSTCSHSSVQDNISSANL
1.81971	1.81255	1.61244	1.79776	1.62669	1.75754	2.03521	1.95013	1.58279	2.20614	S	2	___2	1	8.07E-05	171.95	121.6	171.95	1.068	476330000	944	0.2411118876259394	-0.169456	PF3D7_0704800	RNEFNRDLTKSENSISEYEKGKGICIHGCHD
-0.247318	0.138439	-0.00836182	-0.355766	0.423696	0.541506	-0.582987	-0.559584	0.508318	1.17603	S	3	___3	1	0.000307833	130.1	92.552	61.127	-0.51717	1813700000	354	0.3782985538604193	-0.169455	PF3D7_0515700	NPRASYAKSRQGTQASKPFLSSADNEEDEES
1.31699	1.62759	1.02576	1.26276	0.392448	0.557735	0.86825	0.724018	0.617617	0.896019	S	2	___2	0.999999	6.06E-14	502.33	464.78	502.33	-0.12715	4177300000	379	0.10799024070731153	-0.169412	PF3D7_0723800	INYNDKNNDYLDEYASDSEFLKRSSLENKMN
-1.611	-1.5006	-2.0139	-1.50469	-3.06018	-2.6114	-3.79428	-3.71882	-3.27472	-3.57186	S	2	___1	1	0.000176661	73.928	56.561	73.928	0.56287	8929100	511	0.30921706598077886	-0.169341	PF3D7_0505000	IKVVKSNDDDGDVPKSNNNNNNNDDNNDDDE
-4.5332	-4.24456	-4.51088	-4.27882	-4.21642	-3.95949	-4.71615	-4.83319	-4.13272	-3.94681	S	2	___1	0.998838	0.000940937	88.021	75.394	88.021	0.90421	6944400	271	0.0827142	-0.169298	PF3D7_1440800	NNNINNVDDIKHDEDSEGNTKAFNEENKTED
1.40121	1.57393	0.700098	1.03818	-0.171961	0.139225	-0.513937	-0.707241	-0.231335	-0.0137005	S	2	___2	1	9.53E-09	389.59	383.99	389.59	0.11292	181080000	139	0.1510539292151056	-0.169264	PF3D7_0817300	AEVSSNEYKDANNDSSDEEDDEYLNQNKNII
1.93355	1.87232	1.28117	1.56108	0.821768	1.1521	1.23229	1.08655	1.09148	1.53434	T	2	___1	1	1.26E-06	447.97	370.85	447.97	-0.38217	253180000	163	0.21574750658097264	-0.169225	PF3D7_1343000	WLKPTGTLLITDYCATEKENWDDEFKEYVKQ
-2.94606	-2.60835	-2.67135	-2.53618	-3.48372	-3.19766	-3.32589	-3.39172	-3.39512	-3.2422	S	3	___1	0.499977	2.31E-08	149.16	136.35	149.16	-0.036454	58679000	1942	0.0736727	-0.169209	PF3D7_1014900	NKKNSNVQVLNNIGQSSFNDQHVNSQIGTLN
-0.827005	-0.700577	-1.07655	-0.760063	-1.78446	-1.41069	-1.88199	-1.94563	-1.67472	-1.58185	S	3	___3	0.955426	1.64E-06	148.84	140.25	148.84	0.087712	25671000	30	0.0994756	-0.169185	PF3D7_0218100	QYDIYKIQNEYDETLSIYSIDDKYSEDDMLN
-0.827005	-0.700577	-1.07655	-0.760063	-1.78446	-1.41069	-1.88199	-1.94563	-1.67472	-1.58185	S	3	___3	0.996131	1.64E-06	148.84	140.25	148.84	0.087712	25671000	33	0.0994756	-0.169185	PF3D7_0218100	IYKIQNEYDETLSIYSIDDKYSEDDMLNNYE
-0.75758	-0.666132	-1.01065	-0.644758	-1.4654	-1.38013	-1.52158	-1.40914	-1.46765	-1.27698	T	4	___1	0.595859	6.99E-06	109.09	100.33	109.09	-1.4576	48987000	3239	0.032525428267379704	-0.169142	PF3D7_0613800	DDTQPVTNSEPMNINTCPIKSPELLKDNKEN
3.95692	4.03618	4.06287	3.97215	4.60898	4.85992	4.51676	4.9836	4.63791	4.77713	T	3	___1	0.999983	0.000121119	283.49	222.07	184.03	0.57422	2278800000	365	0.14212705923671662	-0.169108	PF3D7_0813100	TNPYDKIYLNEKKEDTYEYSPVVEKNEEYIK
0.716105	0.979917	0.677404	0.53706	2.0901	1.94986	3.04691	2.75869	2.29473	3.44487	S	4	___2	0.999996	8.00E-06	258.78	195.99	128.98	0.14749	2758000000	335	0.5538499867738003	-0.169029	PF3D7_1468800	DSRDRNKFSYHSRSISSDEEHYSKNKKRTKR
-2.78138	-2.68696	-2.65489	-2.4391	-3.20183	-2.94449	-3.57351	-3.41834	-3.12541	-3.00314	S	4	___2	1	1.06E-21	190.97	175.99	149.37	0.019511	426670000	25	0.00485263	-0.168997	PF3D7_0528400	KKKNMTDEESNVISMSEGKDSNDDKKKKKKK
4.55578	4.5823	4.01804	4.31925	3.75425	4.20627	3.35521	3.13178	3.89612	4.18421	S	4	___2	0.919991	7.50E-05	202.33	179.69	105.52	0.23253	1158600000	271	0.23077476153668355	-0.16888	PF3D7_0503300	FNSEKDDAKKKNDNTSERDNSNDWKGSEQRK
1.0189	1.1827	0.59437	0.957264	0.0025444	0.251661	-0.0143814	-0.149279	0.268274	0.471655	S	2	___2	0.99941	2.65E-05	227.46	212.77	227.46	0.1398	662490000	577	0.11145582410019117	-0.168859	PF3D7_1209300	YPKLDEKNEDNYEQSSDEYHDIQKVNDDINV
-1.45971	-1.36343	-1.43191	-1.21716	-1.43491	-1.43922	-1.58746	-1.32176	-1.54208	-1.2703	S	3	___2	0.712095	0.0035646	54.234	38.112	54.234	-0.68712	11987000	4677	0.0343991	-0.168838	PF3D7_0628100	SYSEEKHYNIITYDNSQITSSDKNNDPNREK
-2.95778	-2.86298	-3.09588	-2.75466	-3.44137	-3.29528	-3.79428	-3.86112	-3.92009	-3.59126	S	3	___1	0.999997	1.47E-14	236.47	206.09	236.34	-0.047012	37605000	1107	0.0917663	-0.168822	PF3D7_1436200	NEEEYIPLNQNMRVESIPNLYQSFENINSNY
-0.165733	0.0855598	0.0606022	0.363584	-0.435156	-0.42305	-0.0726681	-0.131472	-0.501429	-0.165398	S	3	___1	1	5.34E-13	207.86	187.88	111.33	-0.51888	901890000	1746	0.1036821512006903	-0.168722	PF3D7_0720700	NNSYKNMQNNFNDKSSDSDDIVANKLGKKGQ
-0.97439	-0.837734	-1.21014	-0.907133	-1.91909	-1.55928	-2.00873	-2.06631	-1.80991	-1.70819	S	3	___3	0.991806	1.64E-06	148.84	140.25	148.84	0.087712	13449000	39	0.0864949	-0.168721	PF3D7_0218100	EYDETLSIYSIDDKYSEDDMLNNYEKTSDIE
-0.779997	-0.731588	-1.20479	-1.02624	-1.47284	-1.33728	-1.21969	-1.25242	-1.63333	-1.11953	S	3	___1	0.853152	5.14E-07	176.7	164.49	176.7	0.43523	150460000	3351	0.14590444996618424	-0.168719	PF3D7_0305500	KNVVRYVSSSSDKDESSVYNISVDEENSLKT
0.35619	0.280861	-0.174316	0.1621	-1.02289	-0.579001	-1.21991	-1.31105	-0.985344	-0.755791	T	3	___1	1	0.000570327	84.566	63.507	84.566	-0.60132	65845000	998	0.1943826214894092	-0.168679	PF3D7_0619000	NKENCSIIQEKEINKTGDEDKEINKTGDEDK
2.4279	2.61968	2.13286	2.49233	1.00244	1.34209	0.932898	0.951759	1.32662	1.26017	S	3	___2	1	0.000114195	147.7	120.55	132.13	-0.041524	312330000	278	0.1176631738810667	-0.168663	PF3D7_1329300	DTNSVEDIASSKDIQSVRGAYSIKELEAHND
2.4279	2.61968	2.13286	2.49233	1.00244	1.34209	0.932898	0.951759	1.32662	1.26017	S	3	___2	0.999368	0.000121547	132.13	101.58	96.666	0.059588	202270000	284	0.1176631738810667	-0.168663	PF3D7_1329300	DIASSKDIQSVRGAYSIKELEAHNDLDIVND
1.72474	1.93868	1.30063	1.56862	0.492958	0.697304	0.453119	0.482445	0.565165	0.692779	S	3	___1	1	5.89E-12	432.48	360.16	432.48	-0.014312	325670000	412	0.015186390006546396	-0.168643	PF3D7_1322300	KKKKKERNEVEEDDNSYDDNNENNNKLKNND
-0.69833	-0.371622	-0.686192	-0.741226	-1.17928	-0.873039	-0.576948	-0.450665	-0.558653	-0.421276	S	3	___1	0.999996	2.77E-33	347.8	325.71	292.54	0.17387	1712800000	427	0.0727357	-0.168315	PF3D7_1014900	LEHDNNVLDEYNSRNSSDEIDQIFSKYKIEV
-0.503847	-0.546081	-0.594307	-0.43914	-0.777193	-0.476696	-0.812366	-0.843159	-0.775583	-0.316709	Y	3	___2	0.999978	8.01E-06	143.95	123.75	107.74	-0.074569	3546100000	106	0.15592333767745148	-0.168302	PF3D7_1222700	EEKHLEDLERSNSDIYSESQKFDNASDKLET
1.39615	1.6134	1.37871	1.61047	0.409117	0.675566	0.403587	0.375149	0.258253	0.412661	S	2	___1	1	0.00319675	109.42	79.165	109.42	-0.024623	202910000	1320	0.0325771	-0.168287	PF3D7_0704300	INDKVKDIHQNKDAFSNNKSILDNISSVIPN
-0.00557709	-0.130615	-0.157045	0.0218124	-0.389671	-0.0688705	-0.96603	-0.628878	-0.8193	-0.689653	S	3	___3	1	4.97E-29	490.94	464	440.76	-0.41524	1131700000	182	0.11407440756748659	-0.168284	PF3D7_0416200	DNDDNISLEELQKIDSDENDESLAPPVDTKN
-0.00557709	-0.130615	-0.157045	0.0218124	-0.389671	-0.0688705	-0.96603	-0.628878	-0.8193	-0.689653	S	2	___3	1	1.28E-14	214.37	193.51	158.58	-1.0857	1054500000	188	0.11407440756748659	-0.168284	PF3D7_0416200	SLEELQKIDSDENDESLAPPVDTKNFLVVKE
-0.00557709	-0.130615	-0.157045	0.0218124	-0.389671	-0.0688705	-0.96603	-0.628878	-0.8193	-0.689653	S	3	___3	1	4.97E-29	466.88	376.62	146.89	0.063749	1554800000	173	0.11407440756748659	-0.168284	PF3D7_0416200	GNYKKNNKNDNDDNISLEELQKIDSDENDES
0.722145	0.935171	0.650764	0.91095	-0.253626	-0.130581	-0.0253029	-0.0464726	-0.215555	0.0506668	S	3	___1	0.984974	5.32E-05	140.82	88.949	92.935	-0.19055	1232500000	2588	0.0353516	-0.168262	PF3D7_0704100	QFYESFVYKNIPSMDSTKKNNIYKLNNQNDE
2.86905	3.02458	2.51136	2.84387	1.99319	2.31051	1.38933	1.38346	1.90275	1.94455	S	3	___1	1	7.43E-05	217.61	155.23	76.586	-0.44702	645690000	1586	0.0717674	-0.168259	PF3D7_1435600	NMNDSEHVYTNRKKQSNGNMDLPENNKNEMF
-0.551058	-0.493633	-0.817173	-0.590944	-0.803875	-0.878948	-0.850662	-0.674673	-0.73773	-0.281029	T	2	___1	0.995379	0.00488074	94.363	64.619	94.363	-0.095255	65395000	2	0.13139762290441437	-0.168254	PF3D7_1247400	______________MTTEQEFEKVELTADGG
-2.6005	-2.52071	-2.78842	-2.67254	-3.07591	-2.81797	-3.08103	-3.1307	-3.34362	-2.90635	S	2	___1	1	0.000188918	140.74	117.73	140.74	0.15084	15246000	1548	0.11325194823665094	-0.168241	PF3D7_1435600	EIKYNQIDILNEDNLSKDINELNNIDIVNMY
-2.77962	-2.69698	-3.26356	-2.99017	-3.24612	-3.04655	-3.13221	-3.23429	-3.15041	-2.76281	S	2	___1	0.705837	0.000195199	118.52	90.123	118.52	0.017454	9854300	121	0.11522945863253961	-0.168227	PF3D7_1212700	KENVVLNKEKIEQEESNVDVTEKILMASLDI
5.45973	5.42621	5.2184	5.64363	4.02888	4.33223	4.20486	3.9783	3.75461	4.12723	S	4	___1	1	1.87E-11	331.16	304.96	274.46	0.3628	9107600000	571	0.25594995917692925	-0.168224	PF3D7_1007200	FLSEKTDEQDDSYEDSEKEEEGKKSKKENLK
2.40005	2.29627	2.16339	2.39657	1.95501	2.19034	1.65109	1.78688	1.88977	2.23036	Y	2	___2	0.99693	0.000154611	142.1	124.88	142.1	0.49287	2255600000	561	0.0892771	-0.168224	PF3D7_1121100	PRHDKYNDSDFSHDNYINYDKDYFAQKEKDF
-2.81919	-2.55747	-2.74538	-2.64622	-3.24478	-3.08756	-3.26216	-3.02527	-3.26049	-3.17438	S	3	___1	0.853764	1.18E-05	105.17	83.801	105.17	-0.017796	11770000	765	0.00897575	-0.168219	PF3D7_1247500	NINRNNEHDKNAITCSNEYYNLSLFYDPWNN
-1.79914	-1.80903	-1.87306	-1.52912	-2.54191	-2.10823	-2.68801	-2.93837	-2.24368	-1.92008	T	2	___2	1	0.00101482	133.23	89.33	133.23	0.73076	54304000	3406	0.2620241783217223	-0.168193	PF3D7_1021700	SRYLREKKKEMEEAKTYNNNNNKNNINNNNN
-1.79914	-1.80903	-1.87306	-1.52912	-2.54191	-2.10823	-2.68801	-2.93837	-2.24368	-1.92008	Y	2	___2	1	0.00101482	133.23	89.33	133.23	0.73076	54304000	3407	0.2620241783217223	-0.168193	PF3D7_1021700	RYLREKKKEMEEAKTYNNNNNKNNINNNNNN
0.585449	0.854471	0.554062	0.398541	2.01749	1.87356	2.99739	2.70398	2.22877	3.39351	S	4	___2	0.999999	8.00E-06	258.78	195.99	128.98	0.14749	2690700000	336	0.5620092387580331	-0.16818	PF3D7_1468800	SRDRNKFSYHSRSISSDEEHYSKNKKRTKRR
4.58641	4.61303	4.04837	4.34896	3.78666	4.23611	3.38685	3.16295	3.92763	4.21559	S	2	___2	1	7.50E-05	202.33	179.69	202.33	0.61272	1393300000	276	0.23158582577949585	-0.168145	PF3D7_0503300	DDAKKKNDNTSERDNSNDWKGSEQRKEEEDE
0.660793	0.898876	0.21748	0.497431	-0.0865345	-0.0216255	-0.0142098	-0.164049	-0.180992	0.226589	S	2	___1	0.996753	0.00146536	121.93	99.35	121.93	0.11148	48507000	1205	0.15661977585960857	-0.168137	PF3D7_0825000	LQECSDNFFHNNKISSSSIYKSPSHSFDNEL
3.93132	4.09913	3.59006	3.83248	2.8677	3.08044	2.67145	2.6696	2.79754	3.01711	T	4	___2	1	1.42E-05	323.48	284.24	323.48	0.23235	2252500000	284	0.019019529534255536	-0.168135	PF3D7_1031300	DNENQHFKENHTEDETDHEQNYEKYNVKLKN
0.35255	0.575825	0.218966	0.524237	-0.778406	-0.534384	-0.675802	-0.628746	-0.791891	-0.771223	S	2	___1	0.98817	4.61E-05	233.37	200.18	205.8	0.13107	175950000	849	0.0411199	-0.168058	PF3D7_1107800	TNKNAISLSNNGNVGSTPVVNKNNNNNNNNN
-3.54732	-3.72847	-3.97207	-3.56263	-4.56001	-4.3966	-4.33721	-4.32626	-4.44719	-4.00958	Y	3	___3	0.99996	0.0372454	42.172	21.438	42.172	-2.6318	25799000	617	0.22688228266420662	-0.168052	PF3D7_0913300	CRYIDIKTCTNNTIVYIDGIYNIKIQPNDSI
-3.54732	-3.72847	-3.97207	-3.56263	-4.56001	-4.3966	-4.33721	-4.32626	-4.44719	-4.00958	Y	3	___3	0.99996	0.0372454	42.172	21.438	42.172	-2.6318	25799000	622	0.22688228266420662	-0.168052	PF3D7_0913300	IKTCTNNTIVYIDGIYNIKIQPNDSIILHIK
-1.2505	-1.15205	-1.42281	-1.08536	-2.01601	-1.83801	-2.5815	-2.48737	-2.31541	-2.18321	S	2	___3	1	2.22E-05	122.33	92.986	86.944	0.29645	6385600	1792	0.020129096215902663	-0.16805	PF3D7_1446500	MINMNNYSDDKDGFFSSSQIGNKISPIKDAT
-1.2505	-1.15205	-1.42281	-1.08536	-2.01601	-1.83801	-2.5815	-2.48737	-2.31541	-2.18321	S	2	___3	1	0.000121729	161.23	133.21	86.944	0.29645	38208000	1793	0.020129096215902663	-0.16805	PF3D7_1446500	INMNNYSDDKDGFFSSSQIGNKISPIKDATI
-1.2505	-1.15205	-1.42281	-1.08536	-2.01601	-1.83801	-2.5815	-2.48737	-2.31541	-2.18321	S	2	___3	1	0.00312046	86.944	51.938	86.944	0.29645	6385600	1794	0.020129096215902663	-0.16805	PF3D7_1446500	NMNNYSDDKDGFFSSSQIGNKISPIKDATIK
-0.218475	-0.0181103	-0.513491	-0.315767	-0.824528	-0.843725	-1.18374	-1.12	-1.0396	-0.642065	T	2	___2	1	9.59E-05	211.33	175.52	211.33	-0.30595	97502000	1461	0.0768132	-0.168034	PF3D7_1122500	NMKNEHMNNIKDLSNTSNEMNDEIPKNDQLH
3.08346	3.20802	2.62774	2.87966	2.18792	2.32671	2.26754	2.33772	2.18835	2.44296	S	2	___1	0.99986	0.000307958	162	131.84	136.24	-0.11897	1005000000	1735	0.0101417	-0.168015	PF3D7_1435600	TNKNEKKIIRTLSDNSPTKKGVNNIYTQTKV
-3.7234	-3.47369	-3.42473	-3.4759	-3.61871	-3.64457	-3.6984	-3.48991	-3.75641	-3.29759	S	3	___1	0.625561	0.00992104	41.914	28.857	41.914	1.1657	6056000	743	0.14999065833383873	-0.168	PF3D7_1356100	DQDNDGKNKTNANDNSNNLPIDNSSNIEPEE
-1.25146	-1.3856	-1.92696	-1.34136	-2.55957	-1.9315	-2.87207	-3.03525	-1.67037	-1.74739	S	3	___3	1	2.19E-18	321.38	299.68	290.36	0.34749	413360000	1079	0.4035139098932971	-0.167868	PF3D7_1014300	CEKEDLEDDDDTYEYSDEDSTHKDRNKKRRR
2.53146	2.61776	1.89379	2.35008	1.06259	1.28818	0.865757	0.881672	0.933247	0.988384	T	3	___1	0.997877	4.87E-05	208.65	173.56	164.79	0.54736	2915400000	787	0.10480872716496341	-0.16785	PF3D7_1004400	VDKKNEEEGYDDDTYTSERDKSMNEKIMKEE
2.4708	2.63915	1.86283	2.29393	0.673935	0.952915	0.131054	0.194067	0.878597	0.775871	S	2	___1	1	0.00246873	134.84	40.535	134.84	0.39038	710840000	757	0.13926943912979337	-0.167743	PF3D7_1014600	DNDGGNKNNSGKYNNSVNKNDNNNNNNSTDG
-3.41249	-2.25721	-3.4377	-3.86519	-2.22258	-2.86932	-3.0919	-3.42429	-1.96159	-0.871525	S	4	___2	0.954666	0.0118877	52.527	18.686	52.527	-3.1521	63931000	455	0.6916966059734309	-0.167742	PF3D7_1038800	DINDDINIFHQSKKYSRIPRYDTSNLKGYNK
-1.59266	-1.35665	-2.12164	-2.10295	-0.148634	-0.370769	0.703278	0.996019	-0.449308	0.0640869	S	3	___2	0.988264	4.30E-06	130.9	97.971	69.122	-0.15234	66963000	392	0.2516721652089671	-0.167741	PF3D7_0922500	SLVEQQNKKNEISHVSTGGGASLELLEGKEL
-1.59266	-1.35665	-2.12164	-2.10295	-0.148634	-0.370769	0.703278	0.996019	-0.449308	0.0640869	S	3	___2	1	2.96E-11	305.34	258.72	305.34	-0.19169	1281100000	398	0.2516721652089671	-0.167741	PF3D7_0922500	NKKNEISHVSTGGGASLELLEGKELPGVLAL
2.29964	2.62004	1.90845	2.05246	1.44662	1.53804	1.82477	1.71686	1.4565	1.84727	S	3	___1	1	7.57E-06	401.9	357.65	230.12	0.15035	992120000	63	0.12981753542754498	-0.167736	PF3D7_1458500	QNNFFCAAKEIYSNNSENVQGDNNDIIKKEI
0.1465	0.34096	-0.311321	-0.0539303	-0.41643	-0.319515	-0.539644	-0.841703	-0.311514	0.280449	S	3	___1	1	4.04E-07	221.86	183.62	48.112	-0.4358	707300000	9	0.3086836069427171	-0.167734	PF3D7_0416000	_______MNETKEDTSDRADEVSLENLSFEK
-0.138361	-0.0586948	-0.405083	0.0163708	-0.712921	-0.649637	-0.989986	-0.895216	-1.23802	-1.05904	S	2	___2	0.999726	1.23E-06	271.26	247.59	271.26	-0.29386	131260000	721	0.0653473	-0.167631	PF3D7_0922100	LIKNSNECYSGGIEDSYFSKNNYANIVPFND
1.80558	1.89442	2.1228	2.00278	2.00477	1.97161	2.14256	2.03611	1.56555	2.57435	S	2	___2	1	1.03E-10	216.71	202.1	146.11	0.27423	3192000000	46	0.4764030864653382	-0.167599	PF3D7_1206200	PIVSAQAERWAAIDSSSSEEEERVIKTYEGK
2.23729	2.41577	1.56794	1.92754	0.5636	0.785698	0.600227	0.413328	0.806028	1.07063	S	3	___1	1	1.01E-27	503.31	464.66	380.32	-0.63458	970360000	782	0.14772414998479447	-0.167578	PF3D7_1317100	ENYYNDGDNDDDDDISNYLNDSNDAQNKRGS
0.328192	0.479696	-0.229345	0.290283	-1.00887	-0.668617	-1.34396	-1.56052	-0.86507	-0.822079	S	2	___2	1	3.37E-06	237.45	206.9	180.31	0.35563	170450000	248	0.25405843492231917	-0.167564	PF3D7_0612200	KYLHIINKNKREKNDSCSDDAYMNNFISNKT
2.05107	2.1847	1.65504	1.9555	0.795223	1.02472	0.453672	0.403278	0.506302	0.730173	S	3	___1	1	0.000676829	142.08	106.54	49.3	-0.21534	240260000	554	0.050594	-0.167414	PF3D7_1415400	IDGTRYVYLKDEPNHSNKLLYNKITLKKHYT
3.16365	3.32662	2.79508	3.05838	2.22695	2.49111	2.00355	1.93759	2.00563	2.21818	S	3	___1	0.999725	3.32E-07	326.76	255.61	254.68	0.32574	689330000	1267	0.0523152	-0.167405	PF3D7_1447800	NKKNDIWSSKYEDNDSNTDYTKLINDTYNND
1.32997	1.35407	0.940971	1.39015	0.400673	0.662245	0.0119019	0.0140362	0.252977	0.352833	S	3	___2	1	2.77E-06	184.55	164.3	184.55	-0.15481	202970000	31	0.11670304468643976	-0.167366	PF3D7_0110700	DEACLELSEEVENDVSHEKIDEDEEEDVETQ
-2.64855	-2.85132	-2.7293	-2.39578	-2.60143	-2.37579	-3.5473	-3.35942	-3.13031	-2.83781	S	2	___2	0.998174	0.000102895	164.57	155.14	164.57	-0.36647	11651000	519	0.15603551163928986	-0.167353	PF3D7_0719900	NKNNCEINDEGNKYNSIDYMSNCDEEEKKGQ
-2.64855	-2.85132	-2.7293	-2.39578	-2.60143	-2.37579	-3.5473	-3.35942	-3.13031	-2.83781	S	2	___2	1	7.16E-05	282.85	243.55	282.85	-0.3046	212350000	524	0.15603551163928986	-0.167353	PF3D7_0719900	EINDEGNKYNSIDYMSNCDEEEKKGQGNDEH
-1.60158	-1.36211	-1.95934	-1.77698	-2.32849	-1.91446	-2.42329	-2.74362	-2.2254	-1.90428	S	3	___2	1	3.18E-17	334.27	301.19	334.27	0.067073	102700000	78	0.26124081496661217	-0.167333	PF3D7_1021800	VDDSNKEDSEKNSLKSYLDDGASTILSKPDE
-4.26716	-4.02993	-4.27607	-4.2841	-4.0241	-3.67486	-3.82128	-3.95239	-3.97833	-3.58956	T	3	___1	0.675747	3.05E-05	73.371	61.057	73.371	-1.1291	5776100	406	0.17545557360120492	-0.167218	PF3D7_0619400	MKLSPDVKLEELASNTHGFVGADLAQLCTEA
3.72965	3.6859	3.63676	3.82738	3.94747	4.08428	4.43387	4.16861	4.07586	4.89344	S	3	___1	1	1.54E-06	293.08	271.18	43.799	0.25115	25422000000	35	0.40814099171425833	-0.167201	PF3D7_0932000	KADKSFCSEKSAEILSESKSFENKGGYGIVN
-1.06204	-1.17097	-1.16295	-0.976955	-2.08371	-1.45567	-1.55139	-1.65268	-0.776348	-0.544224	S	2	___1	0.99736	0.0142322	62.466	16.114	62.466	0.42815	70393000	526	0.28370381280785284	-0.167191	PF3D7_0609300	TEQDISHDILNDDIRSREKCEYMEKEIKKLE
-0.886265	-0.791483	-1.35156	-1.01883	-1.88202	-1.856	-2.00423	-1.97931	-2.03063	-1.67354	Y	4	___1	0.776095	0.00207135	55.127	46.08	55.127	2.0344	27186000	2150	0.0862125	-0.167112	PF3D7_1442700	IKYVNNNNYNDGDRNYEENHSDYTKGDDTII
-1.33492	-1.46953	-1.96893	-1.94529	-1.9951	-1.61762	-1.74962	-1.77924	-1.91778	-1.31918	S	3	___1	1	2.77E-33	334.44	308	292.54	0.17387	1645800000	428	0.2925365947199706	-0.167097	PF3D7_1014900	EHDNNVLDEYNSRNSSDEIDQIFSKYKIEVS
0.200539	0.382462	-0.0793591	0.287453	-1.01144	-0.646273	-1.52013	-1.49308	-0.873671	-0.979307	S	3	___2	1	0.00785842	79.201	43.549	79.201	-0.66924	75553000	946	0.14717318238956187	-0.167062	PF3D7_1449400	INMDIKKGILERNNHSVSKENDYHQISDDDN
0.200539	0.382462	-0.0793591	0.287453	-1.01144	-0.646273	-1.52013	-1.49308	-0.873671	-0.979307	S	3	___2	1	0.00254994	81.525	59.394	79.201	-0.66924	89367000	948	0.14717318238956187	-0.167062	PF3D7_1449400	MDIKKGILERNNHSVSKENDYHQISDDDNDD
2.30576	2.47893	1.45844	1.9686	0.520744	0.84577	0.0318794	-0.216719	0.781715	0.856768	T	2	___1	1	0.000501252	219.74	141.64	155.24	-0.38309	319360000	536	0.2597811466344618	-0.166963	PF3D7_1221000	KIDDIISDHNKIDGNTPNNNKIDDNTSNNNK
-0.97378	-0.898193	-1.34232	-1.09986	-1.68603	-1.49521	-1.64055	-1.76229	-1.67179	-1.22422	S	3	___1	1	7.65E-05	197.31	142.34	169.85	-0.29098	428770000	1596	0.1503796938155081	-0.16694	PF3D7_0917000	NNNNNNDNDNNNKDNSPVNRSLENMIKMRDV
-3.5811	-3.55544	-3.96608	-3.72535	-4.68963	-4.33047	-4.4817	-4.17605	-4.39187	-4.48838	S	3	___1	0.723571	0.00466612	56.569	43.589	56.569	0.19386	5887000	802	0.12709851174213724	-0.166936	PF3D7_0612200	HISYNVSRNSSNIMSSQNSWKKNQECIKLKS
-1.0042	-0.909325	-1.52091	-1.38766	-1.76382	-1.56566	-1.70637	-1.73065	-1.86422	-1.43176	S	2	___1	0.999995	8.37E-05	181.94	161.01	153.06	0.12292	627830000	811	0.0919296	-0.166894	PF3D7_1435600	CYSQVSNLKYFNTNHSICSSYGKNDEHLILA
1.03973	1.26135	0.757297	1.03308	0.0458908	0.167911	-0.0722256	-0.118236	-0.216753	0.0442696	S	2	___2	1	8.91E-05	206.74	191.58	179.41	-0.14192	104220000	662	0.0488163	-0.166887	PF3D7_1148000	NHEQSKYGYFYKIDQSDENNLDTTEYGKLLE
-2.97654	-2.82365	-3.0838	-2.85807	-3.83451	-3.56046	-3.58569	-3.57486	-3.51452	-3.34408	S	3	___1	1	0.000156326	82.007	69.624	82.007	1.157	33392000	2142	0.019902165854937356	-0.166789	PF3D7_1328000	NETDNSLNTFNSKRLSNSNISVNENRKIRRY
-0.323595	-0.160517	-0.575604	0.351892	-1.07546	-0.949179	-1.495	-1.3761	-0.497961	-0.999784	S	4	___1	1	4.51E-05	220.63	185.46	74.953	-0.18565	318800000	501	0.5030695808894042	-0.166786	PF3D7_1305000	HTKRKSKRNDDDIFNSFSIDHKKEEYLYNNY
-0.460264	-0.197943	-0.843887	-0.464359	-1.65924	-1.63819	-1.45809	-1.40112	-1.66281	-1.54874	S	2	___1	1	5.77E-05	151.15	123.41	88.681	0.83412	69943000	3344	0.0682204	-0.166785	PF3D7_0404600	KNNIKNNNNNNIVSCSEDEGKNKNHKNDEND
-0.575323	-0.511742	-0.81704	-0.466179	-1.35478	-1.07857	-1.47472	-1.39192	-1.23384	-1.17363	S	3	___2	1	6.09E-05	99.387	80.009	99.387	0.11925	44844000	916	0.052760769770637844	-0.166732	PF3D7_0926800	NIKNEDILNVHNDQLSFDTIKLNNSRNDYHE
-0.575323	-0.511742	-0.81704	-0.466179	-1.35478	-1.07857	-1.47472	-1.39192	-1.23384	-1.17363	T	3	___2	1	6.09E-05	99.387	80.009	99.387	0.11925	44844000	919	0.052760769770637844	-0.166732	PF3D7_0926800	NEDILNVHNDQLSFDTIKLNNSRNDYHENNL
3.10483	3.31869	2.63065	2.84353	2.12217	2.69722	1.76503	1.7956	2.51234	2.31356	T	2	___1	1	4.68E-05	184.02	140.03	184.02	0.33674	1008300000	1650	0.2599213944628889	-0.166715	PF3D7_0704300	DTEIIEPFYEYKKQETEIIEVNKEEVIQIEL
0.89661	0.970352	0.461853	0.673174	-0.189606	-0.0241699	0.276911	0.174431	-0.106588	0.378931	S	2	___1	0.999921	5.63E-05	317.95	233.9	140.84	-0.13459	978480000	997	0.15783603894061438	-0.166708	PF3D7_0317200	DFSFQRHRKPERNQYSPSLETVQRNNRYSNF
1.01741	1.09198	0.649424	0.674465	0.232113	0.326485	0.240398	0.392248	0.210348	0.697577	S	3	___1	1	5.47E-07	284.9	257.05	203.84	0.18089	1235900000	880	0.11415090343972943	-0.166613	PF3D7_0302100	DESYSINNDRNMKNNSNSNNFIYDGHNSSKN
2.00326	2.23297	2.08152	2.09542	2.61883	2.58711	3.37351	3.27024	2.64093	3.36524	T	2	___1	0.99998	1.93E-10	262.79	244.5	153.09	-0.65033	869290000	56	0.32925480861827666	-0.166584	PF3D7_0818900	ANDQGNRTTPSYVAFTDTERLIGDAAKNQVA
0.197517	1.29751	0.19482	0.0229473	1.84612	1.28502	1.2626	1.12492	0.77564	1.37868	S	2	___1	0.99969	0.00231852	114.76	75.754	77.644	4.445	38538000	1809	0.6083647091665412	-0.166475	PF3D7_0110500	VQEKTKDFMNKSCNISNDDKICIHIKKNNNI
-0.805859	-0.517513	-0.737618	-0.359776	-1.6602	-1.16988	-2.91936	-3.07123	-1.96253	-2.13483	S	3	___1	0.999996	4.54E-31	450.94	422.2	450.94	-0.2053	537820000	260	0.2939678568056038	-0.166468	PF3D7_0904900	NYQNCNVSEKNENINSNYNSTNNKGDLYDIN
1.94961	2.17886	2.02918	2.04558	2.56926	2.53892	3.30755	3.19223	2.54969	3.28188	T	2	___1	0.99998	1.93E-10	262.79	244.5	153.09	-0.65033	861020000	74	0.33621455460539634	-0.166434	PF3D7_0831700	ANDQGNRTTPSYVAFTDTERLIGDAAKNQAS
-4.65788	-4.35383	-5.00474	-4.84203	-5.10012	-4.98641	-5.04824	-4.76237	-5.11992	-5.1542	S	3	___1	1	1.02E-05	146.1	124.97	136.91	-0.37155	97716000	880	0.0543994	-0.166413	PF3D7_1239800	FVSSSSGSSYEKLNQSNDDLLSANENTNTQL
-0.0849323	0.114008	-0.680763	-0.660677	0.681765	0.772064	1.36989	1.27001	0.76927	1.39174	S	3	___1	1	6.71E-05	212.39	179.89	47.75	0.15803	829080000	389	0.25053759047993057	-0.166384	PF3D7_1357100	EENPKAIKSGDSALVSLEPKKPMVVETFTEY
2.6068	2.85514	2.39708	2.80199	2.10556	2.05439	1.8441	1.8854	1.71751	1.90593	T	3	___3	1	3.04E-05	202.86	183.79	89.565	0.33804	2612800000	340	0.1051739393587653	-0.166363	PF3D7_0824400	NSVGIKSSSNNTNNMTSNEIGDHKILQESHS
1.40362	1.60057	0.870043	1.04837	0.421268	0.467531	0.408922	0.381331	0.344139	0.781795	S	2	___2	0.98169	4.15E-05	216.98	170.95	63.565	0.37637	485630000	257	0.10489360293363624	-0.16632	PF3D7_0112200	EISRDFLSIGKNASSSSSGIKNNNKNIDNNK
-1.43466	-1.24124	-1.82983	-1.80659	-1.79221	-1.64733	-1.41809	-1.5697	-1.63103	-1.00957	S	2	___2	1	2.06E-05	206.74	200.89	188.44	0.25555	944710000	516	0.26511148669513585	-0.166278	PF3D7_0922100	NKHKKKKYYDSNSSISPNEDAYVERIRRDDR
-1.44934	-1.25324	-1.36983	-1.18401	-1.51744	-1.21557	-2.18922	-2.24726	-1.67787	-1.47228	S	3	___2	0.975002	0.000505423	106.32	79.537	106.32	0.39185	51249000	465	0.0497948	-0.166267	PF3D7_1438400	KIIDNNTSNAKSEGNSTLHKIYNFIFPSSVK
-3.02296	-3.1771	-3.31078	-3.04029	-3.50461	-3.25832	-3.67006	-3.54133	-3.77969	-3.43974	T	2	___2	0.636498	3.97E-05	166.35	140.23	65.225	0.34263	4069400	58	0.12870047951856906	-0.166265	PF3D7_0102900	VCGLRKMEKDDVVSSTPAATEEAVMNDKKKE
-1.46999	-1.31343	-1.87078	-1.58135	-2.57843	-2.51248	-2.75308	-2.64445	-3.01953	-2.80903	S	3	___1	0.776977	3.75E-07	167.78	152.17	63.277	-0.089008	73137000	50	0.013170169578666395	-0.16621	PF3D7_0927600	VFFKSEADLNNSFLNSYNGDLDNSNVGINLK
0.911529	1.11696	0.761068	1.25808	0.203087	0.470272	-0.216053	-0.317085	0.12385	0.0859757	S	2	___3	1	3.56E-05	228.62	196.37	156.6	-0.08653	432990000	33	0.19952189490984037	-0.166145	PF3D7_1138000	GYDDYMKKKESKGYESHSDISCKIGYTDSES
0.911529	1.11696	0.761068	1.25808	0.203087	0.470272	-0.216053	-0.317085	0.12385	0.0859757	S	2	___3	1	6.49E-05	156.6	136.76	156.6	-0.08653	463550000	35	0.19952189490984037	-0.166145	PF3D7_1138000	DDYMKKKESKGYESHSDISCKIGYTDSESEG
0.911529	1.11696	0.761068	1.25808	0.203087	0.470272	-0.216053	-0.317085	0.12385	0.0859757	S	2	___3	1	6.49E-05	228.62	196.37	156.6	-0.08653	158040000	38	0.19952189490984037	-0.166145	PF3D7_1138000	MKKKESKGYESHSDISCKIGYTDSESEGVAS
-0.148743	0.20425	-0.594534	-0.413036	-0.466587	-0.525705	-0.452295	-0.453003	-0.412695	-0.0572319	S	3	___1	0.999798	2.42E-06	238.87	208.33	70.259	0.25884	79785000	1034	0.127295	-0.166026	PF3D7_1239200	RKNCDKNKKTNDNNMSSEEIEHNDEKHNENY
-2.65848	-2.52769	-3.4134	-3.11585	-4.01641	-3.57556	-3.74425	-3.66675	-3.69434	-3.81129	S	3	___1	1	0.00393985	73.233	67.272	73.233	0.095997	12138000	2906	0.15689153582830423	-0.165949	PF3D7_0710200	NKNKKRDSVRQYELRSRRKE___________
0.54756	0.482748	0.397732	0.824202	-0.863649	-0.761135	-1.02652	-1.11325	-1.30581	-0.853823	S	2	___1	0.999366	2.02E-05	224.57	215.75	224.57	0.21106	85423000	3076	0.22712865634539858	-0.165886	PF3D7_1149000	LEKEGSATEEIVQDGSGTNDFVGKQGSVIEE
-0.915533	-0.632036	-1.24532	-0.839092	-1.85063	-1.6663	-2.10252	-2.20546	-2.32951	-2.27146	S	2	___1	0.849746	0.00017187	121.68	103.06	121.68	0.030557	48124000	474	0.13348100526585738	-0.165833	PF3D7_0615400	HYSGLYVDKKSCVLTSSTPNVKVIPNKSNLL
-1.17784	-1.16423	-1.67886	-1.50879	-2.5193	-2.21592	-2.40352	-2.48881	-2.676	-2.24862	S	2	___1	1	9.27E-05	126.1	113.88	123.28	0.51347	42287000	2815	0.14967055358125558	-0.165831	PF3D7_1346400	KNKNINNNNNNNNNNSNNKSSINCKENTSIN
-0.973045	-0.800156	-1.00797	-0.729713	-1.45614	-1.1529	-2.03785	-1.97655	-1.54452	-1.53124	S	2	___2	1	0.00225277	94.191	54.274	83.137	0.63442	67030000	60	0.044515446887669397	-0.165791	PF3D7_1351700	SSNTSSNVSFKILEESNITKNLNEDKSYSFE
-0.973045	-0.800156	-1.00797	-0.729713	-1.45614	-1.1529	-2.03785	-1.97655	-1.54452	-1.53124	T	2	___2	1	0.00296412	83.137	37.88	83.137	0.63442	15685000	63	0.044515446887669397	-0.165791	PF3D7_1351700	TSSNVSFKILEESNITKNLNEDKSYSFECDK
3.57348	3.50051	3.5178	3.72701	3.1961	3.43916	2.77677	2.93692	2.86023	3.14947	S	3	___3	1	2.16E-06	274.39	249.61	190.28	0.075826	1481400000	141	0.0588998	-0.165741	PF3D7_1321500	ILNNARKNIQEIDEESPLTSNSLRTYKEGIS
4.90052	5.05619	4.60924	4.71643	4.77567	4.84573	5.51452	5.31023	4.85875	5.55846	S	2	___2	1	5.56E-12	416.64	395.98	416.64	-0.44286	20952000000	36	0.32401669323207133	-0.16567	PF3D7_0821000	NNICRNEKSTAYSENSDISNNKEDYNSDRKE
3.30864	3.23371	3.24629	3.45715	2.85348	3.10949	2.49044	2.63987	2.56588	2.85284	S	3	___3	1	2.16E-06	274.39	249.61	190.28	0.075826	481210000	145	0.061942271135380166	-0.165663	PF3D7_1321500	ARKNIQEIDEESPLTSNSLRTYKEGISEDNR
3.3887	3.17538	2.27902	2.67485	1.5884	2.21103	1.11797	0.829184	1.96475	2.27655	S	3	___1	0.999998	0.000407467	151.55	99.62	151.55	-0.44928	502290000	180	0.4046514669585068	-0.16563	PF3D7_0717200	VDHSKNESVDHSKNESEDHSKNEPVDHSKNE
3.02402	2.91509	2.74733	3.12614	1.94923	2.04161	1.85528	2.11223	1.80619	2.01511	S	2	___1	1	3.88E-37	556.31	469.37	338.97	0.72009	711350000	441	0.11539345466607742	-0.165622	PF3D7_0310500	AERRNNKNENWCEINSNELYEKDGDMPIYNA
2.11599	2.07951	1.7946	2.01637	1.37744	1.67485	1.53646	1.55784	1.36426	1.68825	T	3	___1	0.981393	3.37E-05	208.72	190.29	208.72	0.57964	416970000	73	0.0865328	-0.165614	PF3D7_1466800	DEGREIFEGENTDDDTKLSKKKQKEVLNLKK
3.36516	3.54058	3.24153	3.46961	2.48923	2.70546	2.14021	2.19957	2.39509	2.54406	T	2	___1	0.999998	0.000192354	166.07	139.56	149.41	0.28665	3857500000	12	0.00532482	-0.165611	PF3D7_1027700	____MINRKSESVSYTPRAITNRPISSNRRR
-2.65624	-2.4342	-2.38103	-2.15961	-3.18493	-3.02402	-2.7145	-2.74431	-2.82802	-2.57477	Y	3	___2	0.613541	7.35E-05	154.49	118.79	86.982	0.54858	16684000	183	0.0316416	-0.165563	PF3D7_1343100	NSPYYKFRHSNKKPSYGSESTNEFFNNYDFE
0.249943	0.426798	0.377869	0.943119	-0.525257	-0.164097	-0.849314	-0.996942	-0.0906448	-0.21854	S	3	___1	1	7.68E-05	156.17	133.94	156.17	0.12417	137350000	4239	0.29728162197621283	-0.165548	PF3D7_0629700	ADDNINCKENTLQNESPKKDDELRENDLKTT
3.15302	3.3332	2.9368	3.15904	2.64316	2.77276	2.54433	2.58223	2.42918	2.68681	S	3	___2	1	1.32E-07	294	255.98	162.01	-0.078766	6416500000	341	0.012548920950998802	-0.165509	PF3D7_0824400	SVGIKSSSNNTNNMTSNEIGDHKILQESHSK
-3.99109	-3.9066	-4.26025	-4.07462	-4.36799	-3.92225	-5.63454	-5.74342	-4.82407	-4.60424	S	2	___3	0.838042	0.000119159	142.42	136.64	73.809	3.1913	7122800	217	0.14162451448738717	-0.165361	PF3D7_0521000	NLSDEDDNKNDKEQTSNYESLSDDNVSDQGK
0.866451	1.16505	0.407847	0.595596	-0.319824	-0.243267	-0.290892	-0.29594	-0.291187	-0.0223179	S	3	___1	0.804201	0.00020411	136.6	100.93	136.6	0.17551	259830000	8	0.044985091745282244	-0.165346	PF3D7_1427300	________MLKRDSLSNLHSKETRRFSIHNK
-0.257971	-0.149311	-0.774788	-0.687471	-1.01158	-1.01649	-0.154146	-0.475765	-0.908466	0.0486698	S	3	___2	1	8.23E-20	438.06	423.02	293.15	-0.13579	2796100000	2	0.4798671923747147	-0.165316	PF3D7_1205600	______________MSEEEVIANDSSNTNVD
1.69394	1.86834	1.24822	1.4669	0.982164	1.16134	1.56624	1.46716	1.0848	1.4381	S	4	___1	1	1.45E-13	266.03	245.01	266.03	-0.34113	2879000000	1052	0.0880772	-0.165295	PF3D7_0529400	IASCVVPLSDESLKESLEKSKESLSGGENDK
1.66566	1.4975	1.14457	1.49728	0.549553	1.09617	0.0390243	-0.259157	0.732239	1.12571	S	3	___1	1	1.84E-15	513.66	470.9	69.071	0.0665	970600000	361	0.3786317963211511	-0.165291	PF3D7_1466300	TPQEENNDADNKENESNAITNEQQDENNNEK
1.97094	2.06234	1.82693	1.96492	1.6343	1.77911	1.55437	1.98628	1.53481	1.55513	T	3	___2	0.999926	3.33E-08	240.42	206.87	240.42	0.12527	285440000	197	0.0783057	-0.165284	PF3D7_1121100	NKNYNEEVKEENVLNTSYENISQLNKSTGMD
1.95778	2.21783	1.50531	1.7022	0.598461	0.665451	0.999788	0.94977	0.656725	1.00828	S	2	___1	0.995717	1.59E-08	358.85	318.78	358.85	0.30853	162890000	44	0.0805408	-0.165094	PF3D7_1343100	ENPEFYKNLNDLDDQSYTNEFVKVVDFNNFN
2.91005	2.97677	2.56794	2.8341	1.96499	2.18736	1.81776	1.74788	1.80393	2.14393	S	2	___2	1	7.81E-08	294.93	244.57	40.237	-0.67276	1185200000	1664	0.0889904	-0.165072	PF3D7_0318200	SSDINTKNEDSISINSSNNEQVKNINSSPVS
-0.188221	0.0408459	-0.494741	-0.264633	-1.38308	-1.14042	-1.4582	-1.39918	-1.45972	-1.39546	S	2	___3	0.974308	9.81E-05	108.49	96.697	108.49	-0.080092	90937000	1159	0.017499187490866527	-0.165023	PF3D7_0825000	KKKRKNLFEDYSSDGSYYKYMYRNLYEETCN
0.0844326	0.338406	0.229509	0.269945	-0.854408	-0.713781	-1.07574	-1.03027	-1.24593	-0.901806	S	3	___2	0.999986	5.51E-07	207.6	178.93	182.6	0.084662	175200000	3071	0.0498283	-0.164926	PF3D7_0704100	QSNFSSLVKDVFQNNSDSYISSNDVNHNSTI
-1.56492	-1.40954	-1.27174	-1.08552	-1.92056	-1.66671	-1.94198	-1.83884	-1.79584	-1.66982	S	3	___1	1	2.85E-05	226.04	203.73	226.04	-0.0094111	185220000	86	0.00327865	-0.164921	PF3D7_1416200	RINEKDNDTDREDAASLNVDYNKNVMKKYNT
-0.449883	-0.579062	-0.24876	-0.229849	-0.0338631	0.258078	-0.877148	-0.684256	-0.439583	0.010376	S	3	___2	0.99904	8.26E-05	114.99	100.3	64.83	-0.032283	207310000	682	0.17949881334164988	-0.164905	PF3D7_0623800	EHNKQEVSYNSTDHHSKNNLITNVIYQKDNN
-3.70746	-3.51206	-3.73329	-3.51649	-3.67264	-3.35515	-4.28592	-4.18414	-3.74415	-3.75175	Y	2	___2	1	0.0309975	43	22.671	43	4.4238	14574000	504	0.0402467	-0.164777	PF3D7_1026600	DIDYFMYIKEKNAIKYKDYMNKPKTICQDKS
-3.70746	-3.51206	-3.73329	-3.51649	-3.67264	-3.35515	-4.28592	-4.18414	-3.74415	-3.75175	Y	2	___2	1	0.0309975	43	22.671	43	4.4238	14574000	507	0.0402467	-0.164777	PF3D7_1026600	YFMYIKEKNAIKYKDYMNKPKTICQDKSSIE
4.92811	4.44743	4.26766	4.78316	3.7353	4.69222	2.79859	2.45502	3.10291	3.27856	S	3	___3	1	6.69E-16	425.12	381.18	398.74	0.18483	2182800000	543	0.5705538815976645	-0.164761	PF3D7_0202400	EKDEEGTDYEEDTDDSDKDEETKVEEKKTER
4.92811	4.44743	4.26766	4.78316	3.7353	4.69222	2.79859	2.45502	3.10291	3.27856	T	4	___3	1	6.69E-16	398.74	382.85	288.48	-0.10535	2432200000	534	0.5705538815976645	-0.164761	PF3D7_0202400	ETKVEEKKTEKDEEGTDYEEDTDDSDKDEET
4.92811	4.44743	4.26766	4.78316	3.7353	4.69222	2.79859	2.45502	3.10291	3.27856	T	3	___3	1	6.69E-16	398.74	382.85	398.74	0.18483	1739900000	540	0.5705538815976645	-0.164761	PF3D7_0202400	KKTEKDEEGTDYEEDTDDSDKDEETKVEEKK
3.89749	4.01503	3.44159	3.59549	2.97644	3.17425	3.02691	3.00101	2.91413	3.29456	S	2	___2	1	4.12E-05	283.98	238.07	235.37	1.881	1587400000	1604	0.0661995	-0.164753	PF3D7_1107800	HHHSNKNISKGNSNSSDGSITYAKDNKLKDD
1.2466	1.20314	0.550272	0.866987	0.00670624	0.0627193	0.0173168	0.0833702	0.0196819	0.448103	S	2	___1	1	4.67E-12	394.38	334.58	394.38	-0.20707	155900000	143	0.13698780974461958	-0.164747	PF3D7_1348300	SNDIQSNDIKSNDIQSNDIQSNDKQSNDKQS
4.02582	4.19139	3.68516	3.92166	2.97626	3.18436	2.77037	2.76335	2.90415	3.12448	T	2	___2	1	1.42E-05	323.48	284.24	293.72	-0.38667	2556000000	280	0.0208298	-0.1647	PF3D7_1031300	KYDKDNENQHFKENHTEDETDHEQNYEKYNV
1.14864	1.26917	1.53179	1.50063	1.99205	1.78616	1.69204	2.41248	1.57111	1.79054	S	3	___2	0.996131	1.29E-09	264.44	226.44	264.44	-0.015755	481990000	319	0.3519172621708975	-0.164668	PF3D7_0403800	NKIPKIKKDVNSYYYSSMEGIGSSTQNICKV
1.81655	1.94516	1.52405	1.84163	1.12728	1.21327	1.05997	1.07394	0.97743	1.2545	S	3	___1	1	1.31E-06	253.29	226.24	95.153	-0.22904	2231000000	594	0.0458631	-0.164642	PF3D7_1436200	NNNNKNCHNMDNGTDSVDNLSVCKEYVNDMK
1.32845	1.30294	1.12642	1.37321	0.551388	0.842859	0.240042	0.422987	0.230698	0.358129	S	2	___2	1	6.86E-12	383.79	351.3	265.64	-0.08909	575810000	1889	0.040416192360020545	-0.164627	PF3D7_1202600	NYDNHNVNDKEGLNKSGDDNSYVEDIYGNNK
1.44093	1.65519	1.05941	1.36885	0.584467	0.840065	0.213938	0.185072	0.094862	0.167408	S	3	___1	0.99663	1.72E-13	391.59	341.48	211.75	-0.43104	122010000	558	0.057464	-0.164595	PF3D7_1460500	KNRAYTENDNDTTSCSKENVAFYEHNNNNLK
1.51757	1.48734	1.07768	1.32441	-0.219942	0.172934	-0.621445	-0.506281	-0.324938	-0.226543	S	2	___2	0.998811	0.000470212	216.77	183.08	216.77	-0.173	331700000	619	0.0841913	-0.164589	PF3D7_0801800	EKTISDDGVVDSYDVSKKKDKKKVSLEYEKG
2.62735	2.82633	2.03009	2.3328	0.859968	1.09667	0.967356	0.953482	1.00235	1.10027	S	2	___1	0.991652	1.41E-05	268.2	192.5	227.92	0.28803	342700000	579	0.041548411785087835	-0.164489	PF3D7_1224700	VKSYHTLKNQTTNESSISKNNKVDSHTVINL
-2.81251	-2.8309	-2.92243	-2.7661	-3.62874	-3.34755	-3.75013	-3.60014	-3.73696	-3.48372	S	2	___1	0.998951	1.13E-10	310.11	234.34	310.11	-0.088483	25837000	1932	0.0351781	-0.164472	PF3D7_1356800	VLRNIPTFYMSSFSGSLENINKMTNEKIDID
1.14728	1.3648	0.767923	1.03826	0.221472	0.336889	0.497852	0.477909	0.497566	0.736239	S	3	___1	0.770762	0.000189172	122.46	86.5	122.46	0.053838	190510000	2561	0.0359249	-0.1644	PF3D7_1239800	YINKNDYINKNEKKNSLSTNEKKETQSLINK
-1.79208	-1.77021	-2.06074	-1.64422	-1.77105	-1.71094	-2.09653	-2.05511	-2.23821	-1.95628	Y	3	___1	0.999033	3.98E-05	194.06	172.81	99.441	0.26978	149750000	754	0.10482247922637682	-0.164369	PF3D7_1313500	NKSHHKNIHNNNTVEYNSEEDGNSKSKLSKD
3.0046	3.19115	2.75703	3.09834	1.50761	1.74203	1.51486	1.53702	1.50141	1.53878	S	2	___1	0.999164	1.13E-07	458.49	404.29	458.49	-0.61007	620600000	1767	0.053020199156900545	-0.16436	PF3D7_0613800	SHDISNEKGENINNMSNSLCQYKRTHMHNYI
-4.88394	-4.86208	-5.08168	-4.81173	-4.70286	-4.86527	-4.66258	-4.61113	-5.08852	-4.44794	S	5	___2	1	1.42E-05	180.47	106.59	88.24	-0.38612	503120000	47	0.29796763408654414	-0.164285	PF3D7_0308300	VSLCGIEDVLHNRDRSSLIDKEKINTLMELY
-4.88394	-4.86208	-5.08168	-4.81173	-4.70286	-4.86527	-4.66258	-4.61113	-5.08852	-4.44794	S	5	___2	1	1.14E-10	356.89	344.36	131.56	-0.31229	4291700000	33	0.29796763408654414	-0.164285	PF3D7_0308300	ELSCCKNKKFHVDNVSLCGIEDVLHNRDRSS
0.228609	0.300556	0.0341434	0.390146	-0.298174	-0.0838051	-0.61447	-0.628349	-0.46546	-0.272718	S	2	___1	0.989923	5.42E-21	264.97	234.72	223.97	-0.58152	4019200000	309	0.0606038	-0.164236	PF3D7_1334500	NKKRTNIYDSDEESESSEETSKDPYSSGPYT
-0.36871	-0.151676	-0.392605	-0.350613	0.349165	0.196663	1.22658	1.28794	0.431156	1.08445	S	2	___1	1	0.000303453	121.76	84.569	44.612	-0.098737	427650000	414	0.2925310834623667	-0.164236	PF3D7_0922500	LELLEGKELPGVLALSNK_____________
-2.2993	-2.28684	-2.38499	-2.29461	-2.71146	-2.41254	-3.38841	-3.6805	-3.883	-3.17162	S	3	___1	0.994547	3.62E-28	301.05	273.64	245.6	0.078534	61240000	126	0.3797579388844407	-0.164211	PF3D7_1317400	TNNKSRSIFLNNVSNSNETETTTMTNVDNNI
-0.605686	-0.49074	-0.731743	-0.597156	-1.13619	-1.00437	-1.36909	-1.41542	-1.33164	-0.845825	S	3	___2	0.9969	0.000133405	136.33	115.27	136.33	0.12612	59169000	285	0.13290835913602445	-0.164166	PF3D7_1237900	KKKRAHKEDRQSSNSSVSFKSTPSLDVYNVP
1.45525	1.67407	1.08403	1.40359	0.525028	0.729591	0.435366	0.379887	0.545757	0.679115	S	2	___2	1	3.34E-05	211.92	197.46	114.03	0.060332	284630000	272	0.0582205	-0.164165	PF3D7_1329300	DTFSLKDTNSVEDIASSKDIQSVRGAYSIKE
-3.23337	-3.04591	-3.77135	-3.24016	-4.13883	-4.25722	-4.10029	-4.34403	-4.40219	-3.93818	S	2	___1	0.982298	0.000196267	88.561	61.232	88.561	0.10981	14851000	1755	0.3453154647188611	-0.164107	PF3D7_0628200	NNNNNNNNNKNNNNISNNNSNSNSKSNRFLS
-2.19648	-2.04152	-2.37055	-1.99194	-3.04148	-2.89666	-3.01559	-2.93105	-3.28205	-3.22448	T	2	___1	0.996047	0.000246783	111.63	93.898	111.63	-0.15056	46454000	1327	0.0442256	-0.164099	PF3D7_0730500	LRNKSCSKENLKSNSTQIQNNNKLYDPMECY
-4.52398	-4.39905	-4.85239	-4.90666	-5.33897	-4.98285	-4.9644	-4.95927	-5.17621	-4.78798	S	2	___1	0.999161	0.00276068	63.283	49.514	63.283	0.53866	4886600	1576	0.1420821643497774	-0.164027	PF3D7_1436200	SFFIRNKLIYNNNNNSNNNNICKNKNNIQKI
0.887516	1.07597	0.391504	0.622688	-0.280104	-0.138514	-0.235937	-0.285172	-0.38648	-0.0784512	S	2	___1	1	6.43E-05	64.845	40.929	63.486	0.11028	1032700000	2	0.0520818	-0.164006	PF3D7_1440000	______________MSDDDFFHIKSDCSLQY
2.29784	2.51228	1.94281	2.00236	1.18219	1.24093	1.01378	1.27454	1.33381	1.56035	S	3	___2	0.978595	6.50E-05	178.32	151.49	178.32	0.039429	422820000	503	0.019568506644949985	-0.164003	PF3D7_0806500	KINSIKEKKDNLKTSSNNSLNNHSSSNKGSS
2.42668	2.67087	2.10958	2.42633	1.41884	1.59653	1.07925	0.982067	1.27577	1.45403	S	2	___1	0.999842	4.35E-07	291.91	233.83	227.46	0.1398	1121200000	576	0.0795886	-0.16394	PF3D7_1209300	DYPKLDEKNEDNYEQSSDEYHDIQKVNDDIN
-0.113569	0.00403404	-0.55427	-0.223587	-1.54897	-1.28015	-2.06123	-2.02847	-2.13826	-2.06875	S	3	___1	0.968832	0.000282651	147.02	111.58	118.61	0.79706	313060000	1408	0.0473587	-0.163876	PF3D7_1435600	NKNIHVLHTGRKRTVSSNSTRNNSILSDYAK
3.70278	3.82892	3.32755	3.66748	2.61641	2.99148	2.13376	2.12631	2.48151	2.46694	S	3	___1	1	7.71E-56	594.86	579.12	413.16	-0.17323	1193900000	320	0.12008232823692766	-0.163823	PF3D7_0813100	NNNNDDDDDDDDNIHSNNKTEQTDSKDTQNT
-2.3688	-2.14507	-2.69753	-2.43887	-3.29092	-3.19556	-3.41241	-3.15563	-3.12441	-3.14046	T	3	___1	1	0.000860266	101.71	35.662	66.871	-2.0648	276150000	450	0.0386734	-0.163697	PF3D7_0314800	SNLKNFNLSIFRRFSTNNHCNNKNTLKENDR
2.07777	1.8635	1.74709	2.19993	1.13116	1.45148	0.182615	0.127625	0.425878	0.740301	T	2	___1	0.793304	0.00664325	102.41	78.252	102.41	0.12736	275150000	944	0.26632575517529317	-0.163667	PF3D7_1321100	SDENTINDKTKEGSTTLKTAMGYITKFKDFI
4.60269	4.60182	4.08963	4.41489	3.01695	3.32193	2.97262	2.99544	2.8768	3.04291	S	3	___1	1	4.15E-16	273.55	203.73	173.28	-0.073246	2625600000	450	0.0743524	-0.163659	PF3D7_1245500	FTNMIENNTKMREDGSNNINEEEKKK_____
2.77634	2.73285	2.37405	2.72303	1.75516	2.32543	1.4534	1.33193	1.83563	1.89961	S	2	___2	0.999982	4.50E-05	240.07	170.73	170.89	-0.036438	369260000	910	0.27398733326412056	-0.163654	PF3D7_0504800	EEDNMKSVHNLKDELSSTEKARISDSMGKII
2.02306	2.03134	1.52843	1.75876	0.474386	0.731188	0.349323	0.386114	0.426048	0.711975	S	2	___1	1	6.05E-11	388.84	219.45	388.84	0.97687	253000000	163	0.0488214	-0.163625	PF3D7_1348300	SNDKQSNDKQSNDIQSNDIQSNDKQSNDIKS
1.83672	1.79407	1.169	1.91005	0.605593	0.791746	0.357162	0.274713	0.464909	0.480627	S	2	___2	0.994412	0.000141087	205.78	168.06	205.78	0.11485	139050000	31	0.3409920543086063	-0.163566	PF3D7_1449800	EKQDDNEKQNIGSFTSSCEEEKIEEHALYVP
-2.89426	-2.62997	-3.0679	-3.10852	-3.24626	-2.96736	-2.37556	-2.70453	-2.95106	-2.30709	T	3	___1	1	2.74E-06	229.7	196.74	229.7	0.19411	168670000	86	0.375417	-0.163514	PF3D7_1021800	SEKNSLKSYLDDGASTILSKPDELENYNKQN
1.57406	1.31937	1.33117	1.50194	1.3488	1.59274	0.971783	1.48043	1.38265	1.53154	S	3	___1	1	0.000540604	132.17	74.823	132.17	0.27078	387660000	2096	0.25326928958416944	-0.16351	PF3D7_1004200	TCIDMITNKDKEIIRSDEKNVQTEEYRNRRN
-0.0729828	-0.04249	-0.452604	-0.311062	-0.292269	-0.118957	-0.0264168	-0.150133	-0.374193	0.221283	S	3	___2	0.999613	5.06E-05	304.24	282.99	139.9	-0.0051716	2539200000	1650	0.24446577613913445	-0.163421	PF3D7_0307700	EEMNRNNKKNTRSSVSESEGQHSEKEFPKIH
-0.883787	-0.825577	-1.0367	-0.876886	-1.80138	-1.56044	-1.87815	-1.8928	-1.91437	-1.54165	S	3	___2	0.819083	6.24E-06	106.51	92.917	95.794	-0.20872	63158000	264	0.0742439	-0.163408	PF3D7_0504800	LSDMNNYITEEYLNSSIHKIRKLSCSDGAIL
-0.330576	-0.447325	-0.27706	-0.165651	-0.267612	-0.0465317	-0.524067	-0.139172	-0.297791	-0.0816841	S	3	___2	1	0.000124399	192.55	150.69	98.796	0.61779	298290000	341	0.1190283813139052	-0.163348	PF3D7_1013200	NSNGVKDASKEDETISDIKQNCNVSLKSNET
-0.330576	-0.447325	-0.27706	-0.165651	-0.267612	-0.0465317	-0.524067	-0.139172	-0.297791	-0.0816841	T	3	___2	0.998364	0.000474253	98.796	63.887	98.796	0.61779	39646000	339	0.1190283813139052	-0.163348	PF3D7_1013200	KENSNGVKDASKEDETISDIKQNCNVSLKSN
1.81919	1.95025	1.51331	1.78719	1.30242	1.2653	0.725134	0.789082	1.13526	1.51974	T	4	___1	0.5	0.000185745	166.06	115.45	165.66	0.076234	817480000	949	0.0948232	-0.163247	PF3D7_0321100	KNTQTDYSHDSQKVVTTPRQEQEQEHNEKIV
3.20104	3.47359	2.72853	2.94878	1.91667	2.21727	1.69641	1.70162	1.95199	1.96945	S	3	___1	1	6.84E-05	208.62	185.74	208.62	0.11587	781700000	737	0.061590731943650515	-0.163215	PF3D7_1004400	NEKKGKTKDELYDDISEIKLQEGSVCRSTKD
3.76108	3.9185	3.5341	3.83294	2.52003	2.88906	2.43835	2.43541	2.43709	2.43061	S	2	___2	0.998488	0.000197809	311.66	259.16	287.88	0.3042	1580100000	1962	0.10001645298105426	-0.163176	PF3D7_1138000	SCDNIVKINYDELNDSTQTKELNEGKSNNGK
-0.876667	-0.598949	-0.823406	-0.81171	-1.85372	-1.48815	-1.54234	-1.62181	-1.637	-1.39679	S	2	___1	0.933182	3.61E-05	195.27	171.66	195.27	0.23231	45525000	3211	0.12477231710222028	-0.163144	PF3D7_1325400	NNITELRSLSYNTSTSNTNFTTFKNNNPFNH
0.192816	0.167835	-0.194803	0.0535717	-0.466881	-0.0686455	-0.652992	-0.422436	-0.294275	-0.330881	S	2	___1	0.90818	0.00781413	84.734	48.317	84.734	-0.62422	42812000	1930	0.12533437758937516	-0.163116	PF3D7_1207000	YNINNISTNIKMGKSSFNDTLNNKNSPSRLN
-2.37537	-2.33941	-2.47375	-2.26756	-2.59898	-2.21419	-2.88258	-3.03266	-2.52675	-2.1881	T	3	___1	0.616639	1.92E-06	126.99	115.67	54.934	0.018826	15075000	1483	0.1748390830014179	-0.163103	PF3D7_0731500	NLDKLSNMFNQQVQETNINDFSEYHEDINDI
-1.49207	-1.4238	-1.75912	-1.75316	-1.37841	-1.04057	-2.2196	-2.18444	-1.98852	-1.62033	S	2	___1	0.999237	0.000152551	186.14	136.7	102.73	0.0607	33312000	1661	0.10572404740295785	-0.163081	PF3D7_1474000	WLIRNMFHDFPRNANSQTDGNVKREVEENVQ
0.90954	0.959816	0.512121	0.797832	0.0985203	0.374737	-0.17585	-0.224588	0.150513	0.40238	S	3	___1	1	4.54E-17	301.78	273.13	301.78	1.0825	455980000	1392	0.0753882	-0.163066	PF3D7_1466900	NLTHKSSEQYPQPNLSDEDPPISDVWNDKID
1.28039	1.35573	0.508905	1.05773	-0.364128	-0.117716	-1.13533	-1.2824	-0.334005	-0.242195	T	2	___1	0.987549	0.000730432	192.6	146.26	192.6	1.2471	93295000	122	0.22934279639550822	-0.163063	PF3D7_1419000	NNHVVFNTKGHHIIKTSENEQSNKTILKGSN
-0.579952	-0.430893	-0.690308	-0.501287	-0.726555	-0.65222	-0.565941	-0.663391	-0.898289	-0.398331	S	2	___3	0.988347	7.00E-05	140.82	129.21	99.991	0.3218	22954000	454	0.1698996155135322	-0.162984	PF3D7_0611600	YTQKLYTRSDITTTDSDSSINEKLNISYEIF
-0.579952	-0.430893	-0.690308	-0.501287	-0.726555	-0.65222	-0.565941	-0.663391	-0.898289	-0.398331	T	2	___3	0.961013	0.000118744	99.991	89.619	74.816	0.26275	22954000	452	0.1698996155135322	-0.162984	PF3D7_0611600	KQYTQKLYTRSDITTTDSDSSINEKLNISYE
-0.471228	-0.186529	-0.910521	-0.672831	-1.8464	-1.87903	-1.72348	-1.71516	-1.9349	-1.61812	T	3	___1	0.830588	0.000122847	132.22	113.85	80.632	-0.55025	212270000	3243	0.0890072	-0.162969	PF3D7_1322200	NDTFLQVQGQRNISNTSNRSNNNHINNRNNI
-0.491352	-0.442825	-0.563787	-0.242454	-1.44285	-1.27954	-1.67258	-1.57336	-1.90413	-1.72168	S	3	___1	0.999985	7.13E-05	135.68	125.22	135.68	0.63008	163000000	2354	0.024223657032080247	-0.162968	PF3D7_1312800	GILGNKGSNDSYSSNSIKEDEKT________
0.659292	0.906694	0.296604	0.609367	-0.518654	-0.533451	-0.872024	-0.578608	-0.656042	-0.680487	S	3	___1	0.92707	0.00231862	81.95	60.205	81.95	0.40469	83084000	2421	0.0964761	-0.162868	PF3D7_0704100	MIECMFEKHNDIKEKSPSNKITQNNDSKHKH
-3.13079	-3.0983	-3.55207	-3.32737	-3.4715	-3.67231	-3.42546	-2.98586	-3.65549	-3.33721	Y	3	___2	0.984546	0.00202388	71.879	38.47	71.879	0.091458	8264100	192	0.22180870977104997	-0.162852	PF3D7_0826900	INNCRRNRSMSNTLLYKQSKQQNKQQHQRQG
-2.98057	-2.96723	-3.67677	-3.0369	-3.75718	-3.48138	-4.37789	-4.43557	-3.68863	-3.74575	S	2	___2	1	2.52E-05	185.08	92.244	59.067	-0.166	51938000	9	0.29142226621272255	-0.162841	PF3D7_1451300	_______MSRRKKEISDETEKHAEDETVDEI
-2.98057	-2.96723	-3.67677	-3.0369	-3.75718	-3.48138	-4.37789	-4.43557	-3.68863	-3.74575	T	2	___2	1	0.00174057	148.94	78.688	59.067	-0.166	7712500	12	0.29142226621272255	-0.162841	PF3D7_1451300	____MSRRKKEISDETEKHAEDETVDEIPYF
-1.49631	-1.4003	-1.86256	-1.60718	-2.51125	-2.37862	-2.73134	-2.4416	-2.63942	-2.5991	S	3	___2	1	1.07E-22	284.3	265.89	284.3	0.52133	18761000	1804	0.0265259	-0.162817	PF3D7_1453400	NENSENDINDEYNENSDNDIIKIKRNLLNTS
5.03742	5.21397	4.62725	4.96884	4.10511	4.1545	4.13596	4.14663	4.00443	4.24007	S	4	___1	1	2.01E-18	349.67	324.75	272.55	0.25045	3287900000	418	0.054912	-0.162767	PF3D7_0612200	SKKKKKKNNFVHNGESDDERNEAGRYVDCEG
1.09207	1.22498	0.892107	1.28161	-0.32753	-0.113066	-0.577576	-0.531141	0.0136814	0.0440292	S	2	___1	1	0.000125494	182.55	123.48	135.02	-0.21504	87837000	1216	0.068134	-0.162732	PF3D7_0309200	KSNSIPPIIKKIERKSNDNDNDNIKNNDNIN
1.55683	1.46578	0.974232	1.28059	0.373348	0.757156	0.515211	0.327099	0.519707	0.922333	Y	3	___2	0.998612	0.00174768	95.428	76.596	95.428	0.12479	234050000	217	0.26421502439571964	-0.162725	PF3D7_1006900	NYLKKKYEDSNSSDDYKG_____________
-2.017	-1.8071	-2.35805	-2.35941	-0.232523	-0.355496	0.796989	0.820545	-0.364636	0.339768	S	2	___2	0.996938	0.000124661	226.88	167.34	226.88	-0.13173	175870000	93	0.3261608271151727	-0.162704	PF3D7_0818900	VFDAKRLIGRKFTESSVQSDMKHWPFTVKSG
5.26742	5.38976	4.76827	5.15521	3.54976	3.92219	3.3543	3.15749	3.66616	3.79454	S	4	___1	1	2.07E-05	187.76	113.49	74.278	-1.5544	4741400000	1163	0.20098015427155083	-0.162659	PF3D7_0411900	DYEKNIHSDAEKNIHSDDDKNIHSDDEKNYD
-0.537487	-0.338738	-0.909815	-0.669947	-1.70492	-1.53314	-1.57805	-1.56562	-1.7231	-1.5327	S	3	___2	0.706713	1.22E-07	120.4	112.41	120.4	-0.0054324	77726000	1769	0.0142323	-0.162645	PF3D7_1018200	NKYGVVSNMSEQSRNSTENVASNNDMDINTV
-0.537487	-0.338738	-0.909815	-0.669947	-1.70492	-1.53314	-1.57805	-1.56562	-1.7231	-1.5327	S	3	___2	0.964436	9.97E-08	131.81	121.38	131.81	0.29009	103950000	1775	0.0142323	-0.162645	PF3D7_1018200	SNMSEQSRNSTENVASNNDMDINTVNQISKS
-0.537487	-0.338738	-0.909815	-0.669947	-1.70492	-1.53314	-1.57805	-1.56562	-1.7231	-1.5327	T	3	___2	0.6748	1.22E-07	120.4	112.41	120.4	-0.0054324	77726000	1770	0.0142323	-0.162645	PF3D7_1018200	KYGVVSNMSEQSRNSTENVASNNDMDINTVN
6.06309	6.23097	5.54097	5.86598	4.52157	4.90209	4.38983	4.29143	4.55209	4.59014	S	4	___1	0.999787	2.32E-05	228.62	182.59	139.26	-0.10728	6559100000	788	0.14084537901822902	-0.162614	PF3D7_1004400	DKKNEEEGYDDDTYTSERDKSMNEKIMKEEY
-0.744238	-0.736475	-1.20146	-0.763832	-1.57874	-1.25509	-2.1597	-2.25226	-1.71525	-1.57869	Y	2	___2	0.999881	0.000100032	178.81	160.37	178.81	-0.17014	91999000	1900	0.17174334486268514	-0.16261	PF3D7_1202600	GLNKSGDDNSYVEDIYGNNKNNMKRNKENDT
-3.67482	-3.23997	-4.03336	-3.96772	-4.73359	-4.26821	-3.93459	-4.38649	-4.45302	-4.15396	S	3	___1	0.853163	2.46E-05	122.53	105.25	122.53	-0.40044	13147000	2524	0.39052644528643865	-0.162606	PF3D7_1207000	NNTSNTKFLSNIKSNSHNNNNNMNAPNEQKN
-0.775648	-0.637283	-0.997284	-0.678747	-1.17495	-1.2301	-1.43729	-1.24795	-1.78309	-1.56141	Y	2	___2	0.995783	0.000151428	151.55	133.47	151.55	-0.0023691	18641000	722	0.058314384333753584	-0.162554	PF3D7_0922100	IKNSNECYSGGIEDSYFSKNNYANIVPFNDI
-3.44401	-3.38499	-3.48317	-3.27679	-3.80316	-3.63024	-3.78741	-3.98356	-4.05861	-3.48816	T	3	___1	0.94747	3.00E-05	151.23	134.08	151.23	0.0076453	25200000	308	0.26033137329939177	-0.162524	PF3D7_1146000	NNSKNNSKRNISPNNTQNNTTSTNCSYFVRS
-0.00576019	0.00183487	-0.589212	-0.341406	-1.00958	-0.881054	-0.878988	-0.851511	-0.908381	-0.507225	S	3	___1	1	0.000135761	144.25	129.22	108.17	0.010661	275060000	1797	0.0910689	-0.162513	PF3D7_0516800	ESINKMVVDKDNKEDSSDDINSRIVGVHYDR
1.41386	1.41003	1.53332	1.78666	1.14977	1.3823	-0.198175	-0.253338	-0.589483	-0.203808	T	4	___3	0.762789	1.79E-05	136.49	116.77	75.275	-0.057352	170150000	280	0.12206322838063297	-0.16251	PF3D7_0401800	PSTGSTSGSTTRLPSTGSTIRFPSTGSSRLE
-0.262012	-0.294371	-0.358307	-0.0251636	-0.428759	0.0420227	-1.08082	-1.0848	-0.435873	-0.391161	Y	2	___1	0.740985	0.000996756	91.584	64.911	91.584	0.31098	294920000	104	0.18274755150475513	-0.16246	PF3D7_1232300	KEKTKIIENKIEYINYSDEEIKKEEKEPQES
-2.14545	-2.04522	-2.4859	-2.22673	-3.11497	-3.01833	-3.31345	-2.90629	-3.2005	-3.25145	Y	3	___2	0.824786	3.97E-06	82.808	80.401	82.808	0.16653	8884900	1800	0.10702854790400361	-0.162452	PF3D7_1453400	EDEYNENSENDINDEYNENSDNDIIKIKRNL
-3.25987	-3.133	-3.42974	-3.36081	-3.77567	-3.63237	-3.93885	-3.65432	-3.78114	-3.59255	S	2	___1	0.999998	0.000180074	125.54	94.992	125.54	0.17115	4884400	392	0.0107527	-0.162443	PF3D7_1031300	IINNHQKNYISYYNNSFKYPSRSHIFTERFS
-1.93978	-1.69981	-1.63698	-1.63011	-0.180035	-0.317285	0.921299	0.948042	-0.00976944	0.666102	S	3	___1	0.999565	0.00672069	78.692	30.754	78.692	-0.0069574	53084000	925	0.31580661873783944	-0.16244	PF3D7_0404100	NLTHINHQKEDEKNISKLDSIKNIHSYEKCM
-0.084837	0.120848	-0.635838	-0.340467	-1.18352	-1.12719	-1.0319	-0.953981	-0.848723	-0.671904	S	3	___2	0.999865	0.000171818	138.55	117.65	138.55	0.13647	146490000	1192	0.020494293771610366	-0.162424	PF3D7_0729100	NTKEMFEYMSRGSRVSLNSVKVNNSNDNRII
-0.084837	0.120848	-0.635838	-0.340467	-1.18352	-1.12719	-1.0319	-0.953981	-0.848723	-0.671904	S	3	___2	0.999999	0.00427696	80.706	65.504	80.706	-0.18777	72802000	1195	0.020494293771610366	-0.162424	PF3D7_0729100	EMFEYMSRGSRVSLNSVKVNNSNDNRIIKQD
-0.841925	-0.837866	-0.991716	-0.564285	-1.30328	-1.15379	-0.807909	-0.818331	-1.04493	-0.8036	T	3	___1	1	1.17E-05	155.28	123.27	50.053	0.47573	1105400000	843	0.11586029542456906	-0.162377	PF3D7_1435600	KEIKDWMEKIEDKVSTISACEKSDVNVTTNG
-0.922607	-0.963444	-1.41086	-1.04827	-1.65584	-1.48436	-1.82655	-1.90735	-1.61091	-1.21148	Y	3	___3	0.997401	7.81E-06	115.58	106.37	102.69	1.1683	200830000	40	0.17699042543601473	-0.162374	PF3D7_0302100	GKLQYTESDDEGSDEYCEGGYHPVKINEIYN
0.421751	0.62619	0.0296631	0.329334	-0.796236	-0.581997	-1.38491	-1.37837	-1.11753	-1.03063	S	2	___1	1	8.01E-05	151.18	125.06	131.4	0.00091774	113090000	483	0.0346669	-0.162359	PF3D7_1453000	IDNRKKDQYDKGENASNNILGLQGPYYNKND
-0.401838	-0.321194	-0.745655	-0.462089	-0.524851	-0.267693	-0.610094	-0.819794	-0.490137	-0.0901051	S	2	___2	1	1.39E-05	290.1	257.58	290.1	0.28921	2052300000	580	0.20084486176122088	-0.16234	PF3D7_0616900	NNEPKEEEHVKNKEYSDDDLFSLSREKDKEL
-0.401838	-0.321194	-0.745655	-0.462089	-0.524851	-0.267693	-0.610094	-0.819794	-0.490137	-0.0901051	S	3	___2	0.999006	7.28E-05	162.15	140.92	162.15	0.044534	29284000	586	0.20084486176122088	-0.16234	PF3D7_0616900	EEHVKNKEYSDDDLFSLSREKDKELYSLDNN
-1.58632	-1.66664	-1.57386	-1.46918	-1.45039	-1.32831	-1.22767	-0.91626	-1.28595	-0.932201	S	2	___1	1	9.25E-05	130.95	110.49	130.95	0.60895	29298000	215	0.10693699847480106	-0.16232	PF3D7_0714200	NDSFKTQTNSQIVEQSIELLKHLMNQDRRSI
0.290941	0.572668	0.259876	0.248346	0.581396	0.679636	0.698358	1.07747	0.79002	0.854027	T	2	___1	0.5	0.000306155	150.33	102.3	150.21	0.37251	115920000	398	0.0888754	-0.16231	PF3D7_0813100	EYGENKNKLKEYNDSTLLKKLNKEEIQKKNS
-3.47219	-3.21828	-3.38276	-3.18349	-3.22195	-3.13856	-3.06101	-3.13814	-2.86301	-2.51097	S	3	___1	0.999959	2.64E-05	73.805	66.93	68.101	1.1267	13341000	1203	0.0931364	-0.162299	PF3D7_1307700	KSDQDEDEDENEDEDSNDINFDEIDEITKAI
-1.44022	-1.03686	-1.95704	-1.65761	-2.49214	-2.25695	-2.62274	-2.34589	-2.24351	-2.64695	S	2	___1	0.971494	7.07E-05	226.74	183.72	226.74	-0.0013073	61381000	541	0.32314544493785347	-0.162279	PF3D7_1138000	NIRSNTTTVYANSTLSNEKNMNLLNSNISED
-0.0434399	0.334158	0.255604	-0.0617275	0.711063	0.80323	-0.384146	-0.364281	0.605248	1.24421	T	3	___3	1	0.000316972	112.73	77.503	61.127	-0.51717	972020000	351	0.3748357732022479	-0.162252	PF3D7_0515700	KRKNPRASYAKSRQGTQASKPFLSSADNEED
3.94862	3.99858	3.61296	3.98427	3.02297	3.20762	2.79641	2.82617	2.79997	2.97548	S	3	___1	1	2.56E-17	359.12	317.64	359.12	-0.045283	2063700000	23	0.056543	-0.16224	PF3D7_0110700	KKRKSNALDEACLELSEEVENDVSHEKIDED
1.23293	1.39559	0.662912	0.916239	0.154774	0.43223	0.184097	0.0978203	0.0500927	0.253805	S	2	___1	0.789873	0.000291263	136.02	119.87	76.228	-0.093576	98629000	1702	0.0677085	-0.162176	PF3D7_1140600	FINLLSQTNKNKVLSSNSCVKYKLSDFSNKY
-1.12853	-1.11438	-1.13457	-0.980003	-1.31209	-0.896954	-1.9606	-1.80523	-1.37882	-1.30721	T	2	___1	1	0.000161631	183.79	160.56	183.79	-0.3092	30711000	650	0.0774235	-0.162167	PF3D7_0930500	QNKDIHEKDDAYEDITEENKNKIEQNHKKKE
1.6833	1.75808	1.24747	1.58282	0.457068	0.638313	0.546955	0.529219	0.349543	0.586504	S	2	___1	0.99503	1.23E-05	260.67	239.16	260.67	0.26791	191670000	9	0.0581385	-0.162122	PF3D7_0410300	_______MSMRTSESSNNIDCKNECSKYVYG
0.592546	0.511993	0.0436497	0.683413	-0.487764	-0.105732	-0.792753	-0.858452	-0.548313	-0.613337	S	3	___3	1	5.98E-09	260.82	231.95	131.59	0.35646	426110000	556	0.3353035824208616	-0.162104	PF3D7_0914900	FQKISEYNTKFLDEISEANRSACDLEEPKSD
0.592546	0.511993	0.0436497	0.683413	-0.487764	-0.105732	-0.792753	-0.858452	-0.548313	-0.613337	S	3	___3	1	5.98E-09	260.82	231.95	131.59	0.35646	391270000	561	0.3353035824208616	-0.162104	PF3D7_0914900	EYNTKFLDEISEANRSACDLEEPKSDFFDSS
0.592546	0.511993	0.0436497	0.683413	-0.487764	-0.105732	-0.792753	-0.858452	-0.548313	-0.613337	S	4	___3	1	6.90E-06	192.58	166.78	149.66	0.052083	408420000	570	0.3353035824208616	-0.162104	PF3D7_0914900	ISEANRSACDLEEPKSDFFDSSNIKKELNEM
1.22342	1.35625	1.01929	1.12567	0.410129	0.563362	0.400274	0.454458	0.210447	0.574291	S	2	___1	0.974911	8.75E-05	195.89	157.1	59.426	-0.1838	284950000	1370	0.0379259	-0.162093	PF3D7_1426800	NDAAWKKNINKNDSSSNHEMEYMKGSTDSLV
0.544186	0.614002	0.268881	0.61104	-0.372898	-0.140011	-0.188072	-0.30912	-0.524309	-0.237705	Y	3	___2	0.903923	7.92E-06	123.2	114.46	80.102	0.122	245160000	796	0.12637477873044048	-0.162084	PF3D7_1219000	CSNDENIDNNNNNSDYNSDDDDDEKHLCECS
-2.43881	-2.37764	-2.45361	-2.47315	-2.09386	-2.1128	-2.48844	-2.20755	-2.26213	-1.75532	S	3	___2	0.99482	9.04E-08	355.75	316.75	49.559	0.072483	769800000	5049	0.18795217755941418	-0.162078	PF3D7_1021700	EENVKNKNATSNNNSSFSKKNIKLNNVSIKK
-2.59686	-2.63666	-2.8076	-2.5346	-3.77547	-3.43763	-4.12895	-3.80819	-3.99791	-4.07981	S	2	___3	0.999362	0.00211558	92.211	73.136	92.211	0.36904	3087300	1327	0.15253173197050968	-0.161978	PF3D7_0820000	NMNRYNSRNSRNSSLSNIFSSNTSKMNSFQL
-3.17041	-2.93536	-3.4211	-3.17767	-3.95192	-3.72308	-3.95272	-3.81479	-4.20514	-4.24051	S	3	___2	0.776977	3.75E-07	167.78	152.17	63.277	-0.089008	73137000	50	0.0375874	-0.161977	PF3D7_0927600	VFFKSEADLNNSFLNSYNGDLDNSNVGINLK
-3.17041	-2.93536	-3.4211	-3.17767	-3.95192	-3.72308	-3.95272	-3.81479	-4.20514	-4.24051	S	3	___2	0.998921	4.70E-07	164.62	140.7	105.07	0.20352	59256000	58	0.0375874	-0.161977	PF3D7_0927600	LNNSFLNSYNGDLDNSNVGINLKIKNMCIKE
-2.8425	-2.80968	-2.71158	-2.45291	-2.64617	-2.51689	-2.97538	-2.90905	-2.92716	-2.60451	Y	2	___2	0.985501	0.00481783	124.67	109.98	124.67	0.29843	8421500	4341	0.0437993	-0.16195	PF3D7_1021700	VTYNNEKDATDDQPTYEDDIIQKEIKQQEKE
-3.47889	-3.31907	-2.92311	-2.79769	-3.01292	-2.82967	-2.93956	-2.72282	-3.07242	-2.94796	S	3	___1	0.821615	0.000570233	57.144	48.65	51.758	0.90996	7820900	44	7.764166691215879e-4	-0.161938	PF3D7_1464700	EYKKLTEADTLEDLKSVLEDTDYGTFMMDEP
-1.57998	-1.44101	-1.9066	-1.66211	-2.80895	-2.6321	-3.06566	-2.88227	-2.89742	-2.83145	T	2	___1	0.884704	0.000268212	157.22	118.93	157.22	0.0040195	78798000	1238	0.00527163	-0.161934	PF3D7_1308400	SINQSNSKQLIIKSNTSNMNNNIKFNSFKEK
1.64028	1.56405	1.05663	1.6035	0.602381	0.841583	0.709932	0.586586	0.437597	0.660624	S	3	___3	1	4.62E-05	172	143.04	172	-0.26629	75611000	34	0.25402057747815326	-0.161905	PF3D7_1415400	FEDYKSYISDSVENKSIDFKNDLSSSCSKNI
1.74429	1.62985	1.50951	1.70132	1.01653	1.36316	0.471083	0.653872	0.841619	1.04427	S	3	___2	0.978198	0.000168177	305.82	263.07	129.02	0.045663	387410000	124	0.0980751	-0.161886	PF3D7_1121100	VSPYMESLKNEKGSSSSNNNPSDNKTEAFGS
-0.703522	-0.554903	-0.816643	-0.638849	-0.824402	-0.757381	-0.657497	-0.753904	-0.983938	-0.471838	S	2	___3	0.608879	0.000118744	99.991	89.619	85.837	0.89682	19249000	456	0.17987795305293391	-0.161825	PF3D7_0611600	QKLYTRSDITTTDSDSSINEKLNISYEIFKS
1.18778	1.12496	0.823265	1.18165	0.450197	0.698849	0.0880718	0.0612545	0.251438	0.54287	S	2	___2	1	0.000318225	145.29	103.42	65.03	0.037061	785870000	1806	0.13420210715074704	-0.161766	PF3D7_0615400	NDEDIFNFISKQDDESVESKERRKKNSKYTQ
1.18778	1.12496	0.823265	1.18165	0.450197	0.698849	0.0880718	0.0612545	0.251438	0.54287	S	2	___2	1	0.00050602	147.26	96.908	65.03	0.037061	289550000	1809	0.13420210715074704	-0.161766	PF3D7_0615400	DIFNFISKQDDESVESKERRKKNSKYTQKEK
-0.78224	-0.572054	-0.80295	-0.583893	-0.950958	-0.895355	-0.682676	-0.70738	-1.01042	-0.661932	S	2	___1	1	2.99E-05	165.85	155.45	160.43	0.80314	636150000	630	0.0697894	-0.161725	PF3D7_1031300	CKKEKIKLEKQFSFDSKDSDDNYVRGKNNMY
-2.37892	-2.24383	-2.31194	-2.05896	-2.94722	-2.6259	-2.93614	-2.81564	-2.71518	-2.73713	S	4	___1	0.999996	0.000168781	111.31	86.383	111.31	-0.089726	21827000	1356	0.052310973089463496	-0.161585	PF3D7_1104900	DNMSKNERTEKIRYDSRNEEKYIINDDHYDY
1.06812	1.19257	0.54137	0.970139	-0.416998	-0.0392342	-0.252586	-0.466404	-0.238751	-0.148171	S	3	___1	1	0.000546406	110.39	75.855	99.283	-0.21791	190550000	1027	0.23349049254385842	-0.161549	PF3D7_1429900	SYNYYDRNKYAPREESKSNETYSYEHYTGTE
0.741539	0.685125	0.5334	0.871988	0.188011	0.674131	-0.815517	-0.782072	0.0244198	0.0296097	T	3	___3	0.999994	1.20E-05	121.39	111.33	108.64	-0.20329	287510000	494	0.20281398639361173	-0.161386	PF3D7_1314700	EGEENTGKSYEGEENTGKSNEGEENTGKSYE
-0.221876	-0.413666	-0.533791	-0.178637	-0.884136	-0.487188	-1.49597	-1.544	-0.783586	-0.489134	S	3	___2	1	1.84E-15	513.66	470.9	69.071	0.0665	970600000	361	0.24390501265083409	-0.161349	PF3D7_1466300	TPQEENNDADNKENESNAITNEQQDENNNEK
-0.221876	-0.413666	-0.533791	-0.178637	-0.884136	-0.487188	-1.49597	-1.544	-0.783586	-0.489134	T	3	___2	1	1.81E-10	320.78	283.67	69.071	0.0665	526540000	365	0.24390501265083409	-0.161349	PF3D7_1466300	ENNDADNKENESNAITNEQQDENNNEKEDKD
0.326082	0.281344	0.196461	0.202652	-0.282511	-0.0634022	-0.434897	-0.286631	-0.6	-0.122124	S	3	___1	1	6.72E-19	477.67	433.49	280.94	0.0012808	20414000000	117	0.15524524797098166	-0.161341	PF3D7_1140200	ESKNNNLKKKRKIIESEEETNINSDDEEEEE
2.21602	2.49205	1.75861	2.12128	0.370941	0.575848	0.228882	0.465025	0.532673	0.259546	S	3	___2	0.999898	1.14E-05	195.29	153.46	127.78	0.052356	511620000	1831	0.2224691664982847	-0.161327	PF3D7_0604100	LLGEDNNKINEKTIHSNSIYKNCNGSSDDAN
2.21602	2.49205	1.75861	2.12128	0.370941	0.575848	0.228882	0.465025	0.532673	0.259546	S	3	___2	0.999846	0.000322295	129.37	71.51	127.78	0.052356	374060000	1833	0.2224691664982847	-0.161327	PF3D7_0604100	GEDNNKINEKTIHSNSIYKNCNGSSDDANVP
-1.30524	-1.21168	-1.34705	-1.23744	-1.47916	-1.28292	-1.91573	-1.73514	-1.80606	-1.5797	S	2	___2	0.998284	1.04E-06	284.98	278.38	140.2	1.1239	143640000	196	0.00323573	-0.161274	PF3D7_1233800	QTCASSEEKRIPEEFSDSENTDSDED_____
-0.367531	-0.190884	-0.441443	-0.176962	-1.29739	-1.00036	-1.68698	-1.45952	-1.58422	-1.74359	S	3	___2	0.976287	4.01E-06	169.18	148.16	169.18	-0.16166	68948000	387	0.12271167678179651	-0.161248	PF3D7_1334000	DKNFEQQKKENFELYSNKTEPCPTQNNQSTP
-2.13587	-1.74512	-2.33097	-2.34801	-2.07629	-2.15322	-1.58541	-1.61695	-2.08548	-1.54451	S	3	___1	1	7.66E-12	337.55	279.19	75.71	0.015896	2688700000	155	0.2730325128360653	-0.161243	PF3D7_1207000	NSLLIKIKDNDSVIDSDNHSFNNLKQKNRNY
-2.00603	-1.91358	-2.22295	-1.89418	-2.95372	-2.72762	-2.71738	-2.6226	-2.88391	-2.81984	S	2	___1	1	0.00185093	95.483	53.145	95.483	0.26464	10051000	786	0.032991957059846505	-0.161233	PF3D7_1318300	IQNNELDYFWNNKDVSNILNKESNTVIKSFE
1.31571	1.25453	1.03462	1.38353	0.721958	1.25421	0.433746	0.298262	0.682362	0.803785	S	3	___1	0.999999	4.94E-05	145.75	116.31	118.16	-0.13677	149100000	385	0.26639641771167566	-0.161186	PF3D7_1249300	INIRNTSNVSEVVKESEEKNELQDDYNNEKK
-1.65831	-1.47808	-1.90381	-1.77554	-1.77547	-1.64786	-1.55395	-1.09225	-1.49035	-1.58229	Y	3	___1	0.931799	0.00796521	59.067	39.97	59.067	-0.25636	30748000	191	0.1429841167725803	-0.161175	PF3D7_1334200	QKEAFSKIFEKASGLYDDREKEIMRKKKEKY
-0.486742	-0.416508	-1.02032	-0.584635	-2.2112	-1.9382	-2.25508	-2.40415	-1.99102	-1.81524	S	2	___1	0.967115	0.000542657	118.71	90.699	118.71	-0.11405	71483000	325	0.17595502805315427	-0.161125	PF3D7_0614700	SRHAKKKKKNKQIDTSPTKKEKNIEHIHNTY
-1.87523	-1.50568	-2.11408	-1.88908	-2.70748	-2.47246	-2.85827	-2.84709	-2.55219	-2.58738	T	3	___1	0.995704	0.000865134	84.507	66.24	84.507	0.27381	40672000	1198	0.0997628	-0.161111	PF3D7_1443000	ILTKDLLKNKNPNTSTPRKRNNNNNEIYYDV
-1.1378	-0.866106	-1.34091	-0.936186	-1.45943	-1.44429	-1.60532	-1.78353	-1.69349	-1.40169	S	2	___2	0.996739	0.00481138	88.561	42.589	88.561	0.16706	10740000	565	0.20365114204710727	-0.16103	PF3D7_1449400	NKILKKKKKSINNEESIDSKSVSILSDNYEE
-1.1378	-0.866106	-1.34091	-0.936186	-1.45943	-1.44429	-1.60532	-1.78353	-1.69349	-1.40169	S	2	___2	1	0.00481138	88.561	42.589	88.561	0.16706	10740000	568	0.20365114204710727	-0.16103	PF3D7_1449400	LKKKKKSINNEESIDSKSVSILSDNYEERKK
5.05805	5.0308	4.86376	5.1945	4.35013	4.65584	3.77376	3.72598	3.78426	4.02794	S	2	___1	1	8.33E-55	448.61	426.77	223.97	-0.58152	10138000000	303	0.12219600138136784	-0.161019	PF3D7_1334500	RNKKRNNKKRTNIYDSDEESESSEETSKDPY
-0.401115	-0.0847874	-0.435234	-0.125944	-1.18807	-1.40481	-1.60543	-1.33029	-1.29562	-1.17458	S	3	___2	0.644122	8.33E-05	111.34	73.323	111.34	0.37582	100750000	674	0.18560649340689958	-0.161013	PF3D7_1208900	KNNNNNNYSGNKQFCSSNRTIDDNNKTLIDE
2.20389	2.35274	1.85278	2.1582	0.452938	0.704611	-0.104439	0.0747108	0.122694	0.0423451	S	2	___1	0.999783	0.000173515	234.71	205.41	206.66	0.015135	356870000	1324	0.0720507	-0.160948	PF3D7_0730500	SNELRNKSCSKENLKSNSTQIQNNNKLYDPM
0.186417	0.234535	-0.1835	0.142321	-0.649391	-0.551163	-0.75839	-0.835268	-0.690491	-0.28153	S	3	___1	1	1.55E-12	276.19	252.63	276.19	0.89579	398130000	37	0.14835189874249613	-0.16085	PF3D7_0302100	ATSGKLQYTESDDEGSDEYCEGGYHPVKINE
0.326664	0.601856	0.204044	0.414562	-0.510466	-0.456331	-0.711742	-0.678089	-0.771959	-0.541214	T	2	___1	1	4.53E-05	280.15	250.83	174.52	0.19721	238750000	4608	0.030399805211233605	-0.160849	PF3D7_1308400	TNCMNIKKEIYTDEDTIDSIDSLKQAEIFKN
-1.30413	-1.28648	-1.72776	-1.26893	-1.66346	-1.62774	-2.1056	-2.15365	-1.6568	-1.31673	S	2	___1	0.622703	0.00018948	119.53	95.147	119.53	0.19667	8609600	536	0.1836348027534466	-0.160844	PF3D7_1247500	NDKKNKSDEISENITSSGDKQNSVPDQSENQ
0.396673	0.58511	0.0174694	0.205797	-0.937887	-0.758469	-1.05819	-0.97801	-0.983532	-0.815781	S	2	___1	1	0.00339669	110.39	31.239	110.39	0.071358	65276000	1637	0.00142971	-0.160823	PF3D7_0920400	ENLINEDKIYEYRNISNDNKTLISYNNNNNN
-1.60023	-1.30366	-2.12996	-1.99538	-2.8816	-2.79202	-2.57416	-2.54507	-2.64579	-2.39177	T	2	___1	0.998466	0.00188272	203.03	172.64	203.03	0.52278	24316000	289	0.0326477	-0.16077	PF3D7_1007700	DDYYDCLMRTKLTEETPNSLKYMINLKNETL
-2.81386	-2.60607	-2.93197	-2.91262	-2.25856	-2.32896	-1.84134	-1.99095	-2.18901	-1.39231	Y	3	___2	0.941365	0.00371967	63.091	40.893	63.091	0.18732	67295000	341	0.3972580342055361	-0.160768	PF3D7_1468800	KFSYHSRSISSDEEHYSKNKKRTKRRKSRHN
0.89514	0.743372	0.203457	0.503656	-0.546802	-0.181599	-0.719482	-0.830395	-0.192858	0.208179	S	3	___1	1	3.74E-05	199.76	148.21	199.76	0.45129	157610000	493	0.2531092955042458	-0.160752	PF3D7_1359100	NNKNDDNNKNENNNDSNNIDKKNYYYNRKTS
-1.37123	-1.27647	-1.62033	-1.43833	-2.06841	-1.66013	-2.27055	-2.33666	-1.91363	-1.72881	S	3	___3	0.8345	8.47E-06	109.11	82.486	67.586	-0.7111	75235000	1014	0.10462842672542058	-0.160749	PF3D7_0606000	SIDNNYNVLCNKSTSSSIILNNMNDANETII
-1.37123	-1.27647	-1.62033	-1.43833	-2.06841	-1.66013	-2.27055	-2.33666	-1.91363	-1.72881	S	3	___3	0.972429	1.32E-08	247.36	177.16	81.406	1.167	127880000	1015	0.10462842672542058	-0.160749	PF3D7_0606000	IDNNYNVLCNKSTSSSIILNNMNDANETIIQ
3.71534	3.60358	3.05168	3.64358	2.13953	2.69865	1.65313	1.4518	2.15417	2.11998	S	4	___2	1	8.02E-05	192.12	87.454	44.052	0.87863	813870000	483	0.40156237173975434	-0.160747	PF3D7_1014900	KENNNNNNMKIKENDSKNDSENDSKNDKEND
-0.861269	-0.704521	-1.413	-1.22723	-1.54637	-1.42556	-1.61375	-1.63388	-1.85577	-1.49536	S	3	___2	1	8.62E-05	262.58	243.31	40.986	0.036673	576230000	753	0.0583278	-0.160721	PF3D7_1031300	LKKKININKDVRSKNSSTDDINSVDKMNNVD
-0.861269	-0.704521	-1.413	-1.22723	-1.54637	-1.42556	-1.61375	-1.63388	-1.85577	-1.49536	S	3	___2	1	8.62E-05	262.58	243.31	40.986	0.036673	350710000	760	0.0583278	-0.160721	PF3D7_1031300	NKDVRSKNSSTDDINSVDKMNNVDKMNNANN
0.663099	0.716042	0.194952	0.66515	-0.848026	-0.496445	-1.52634	-1.45073	-1.03333	-1.1804	T	3	___1	0.946343	0.000315554	112.84	88.773	66.989	0.17002	168970000	1214	0.2208853630282855	-0.160653	PF3D7_1430300	TDELQKKDKDQHQRDTSKNFNMCKYDTKQNF
-2.98815	-2.69769	-2.95864	-2.85395	-3.41539	-3.24802	-3.2558	-3.1444	-3.29807	-3.16976	S	4	___1	0.997333	8.19E-05	123.42	108.15	123.42	0.19538	28392000	708	0.00944185	-0.160447	PF3D7_1312100	NKIMSTPIHTKTTHWSYENLQLHGKKYSSFN
-0.716625	-0.620922	-0.882971	-0.624184	-1.23814	-1.11013	-1.32652	-1.10404	-1.34098	-1.24396	S	2	___2	0.99997	1.48E-11	337.43	319.63	203.81	1.0048	217400000	507	0.00895648	-0.160403	PF3D7_0606000	SKKLIEISKKCLSGYSDVASNNMNDLYINKK
3.53637	3.4639	3.55029	3.68884	2.86139	3.00945	2.84161	2.87325	2.59947	3.1557	T	3	___1	1	0.000105042	125.14	91.728	80.979	0.23513	982730000	393	0.2075313248833473	-0.1604	PF3D7_0500800	VNDGASENSEDPKKLTEQEENGTKESSEETK
-0.375914	-0.161831	-0.74025	-0.496054	-1.75023	-1.48572	-1.62976	-1.6404	-1.67245	-1.58274	S	3	___2	0.997203	4.63E-19	292.18	265.49	147.97	0.019525	239510000	569	0.037721453442084295	-0.160371	PF3D7_0612200	CPNDRDEEESFYEDDSSNEYTYIMEKMGKSF
-2.50118	-2.43159	-2.98754	-2.26705	-3.75881	-3.58489	-4.56793	-4.50462	-4.28176	-4.50724	S	2	___3	0.750576	0.000367211	119.94	83.511	119.94	0.24632	38440000	576	0.35926959195036395	-0.160369	PF3D7_0914900	SACDLEEPKSDFFDSSNIKKELNEMKNSKMI
-1.60352	-1.50037	-1.82641	-1.62764	-2.20482	-1.83717	-2.43749	-2.51725	-2.13237	-1.92045	S	3	___3	0.603809	1.32E-08	247.36	177.16	126.99	-0.069195	72833000	1013	0.0945632	-0.160349	PF3D7_0606000	NSIDNNYNVLCNKSTSSSIILNNMNDANETI
-0.844461	-0.52574	-1.29577	-1.12512	-2.17088	-2.01769	-1.83508	-1.98407	-1.85168	-1.54355	T	3	___1	0.752903	7.44E-06	177.08	159.71	177.08	0.045188	82123000	1780	0.1305744176584571	-0.160339	PF3D7_1145200	NDDATQKNIPSYNIHTYNNNNESIKYDIKED
2.49706	2.6637	1.85609	2.19141	0.723286	1.00264	0.251753	0.128094	0.848633	0.992586	S	2	___1	1	0.000937744	162.49	86.579	162.49	0.14383	509060000	858	0.11325185810007493	-0.160324	PF3D7_0321700	INSEEQNDITDEGKKSVVDYDKELSTDVDID
-0.0119095	0.0287285	-0.515314	-0.162424	-0.548147	-0.171249	-1.80654	-1.99903	-1.45011	-1.2266	S	2	___1	0.990044	0.000177296	136.33	115.43	124.39	1.0971	52746000	696	0.20670493382329402	-0.160289	PF3D7_0403700	NVDGDDNDDSEDNDGSEDNDDSKDNDDSEDN
3.44717	3.3827	3.1107	3.38199	2.57782	2.81169	2.41365	2.41301	2.23992	2.60115	S	2	___1	1	6.44E-10	281.76	248.33	143.64	0.176	1873800000	497	0.12239706599458355	-0.160256	PF3D7_1314700	ENTGKSYEGEENTGKSNEGEENTGKSYEDEE
3.33627	3.40173	3.02471	3.36043	2.25076	2.59352	2.01305	1.96114	2.28743	2.39666	T	4	___3	1	0.000369803	127.53	114.48	93.397	0.22607	373630000	1179	0.10809978679240363	-0.160255	PF3D7_1122500	ENKNLNDISDDNKTSTREEKNEHDSFINVRN
2.33247	2.53248	2.20156	2.23454	2.88246	2.98091	2.47676	2.73384	2.34439	2.5569	S	4	___1	1	7.57E-05	200.99	176.44	200.99	0.068219	593190000	677	0.017504327156773497	-0.160204	PF3D7_1362700	KSIILENQVYKHNNESEHAYIDNKKNSLINS
1.41177	1.70356	1.35679	1.59726	0.543642	0.603422	0.366594	0.494387	0.313589	0.394732	S	2	___3	1	9.67E-05	202.35	168.35	190.46	0.68897	1245400000	1258	0.024187371265463317	-0.160193	PF3D7_0825000	VSKTKERKRSNYSDFSEDQKKLKNCNLVKPR
1.41177	1.70356	1.35679	1.59726	0.543642	0.603422	0.366594	0.494387	0.313589	0.394732	Y	3	___3	0.866423	0.00301419	72.446	55.567	62.475	0.373	110220000	1254	0.024187371265463317	-0.160193	PF3D7_0825000	LHKSVSKTKERKRSNYSDFSEDQKKLKNCNL
0.95369	0.619989	0.441753	0.816229	-0.369785	0.0253182	-0.713812	-0.542551	0.0856094	0.279429	S	3	___3	1	0.00116317	71.354	54.414	41.911	-3.3306	198450000	1280	0.29035349999698573	-0.160192	PF3D7_1353300	LSNFASFIKKHKNNNSNHSLVGSFKDNLEIK
0.95369	0.619989	0.441753	0.816229	-0.369785	0.0253182	-0.713812	-0.542551	0.0856094	0.279429	S	3	___3	1	8.75E-05	119.65	101.55	41.911	-3.3306	317740000	1283	0.29035349999698573	-0.160192	PF3D7_1353300	FASFIKKHKNNNSNHSLVGSFKDNLEIKEII
0.95369	0.619989	0.441753	0.816229	-0.369785	0.0253182	-0.713812	-0.542551	0.0856094	0.279429	S	3	___3	1	0.000203991	143.39	114.06	41.911	-3.3306	286950000	1287	0.29035349999698573	-0.160192	PF3D7_1353300	IKKHKNNNSNHSLVGSFKDNLEIKEIISKTN
1.71302	1.89246	1.63271	1.88446	1.6482	2.05819	1.07925	1.11682	1.5595	1.4816	S	2	___1	1	5.00E-06	220.48	156	60.937	0.060943	531200000	135	0.13098420212824186	-0.16017	PF3D7_1022300	NINDKEITTNYIDIKSNEVIDLELKAMDTNI
11.7473	11.7772	11.2886	11.5722	10.4317	10.6702	10.8345	10.7549	10.5369	10.8652	S	4	___2	1	4.94E-29	510.76	468.85	142.12	0.30636	4.0266E+11	220	0.11191584899746819	-0.160113	PF3D7_0708400	IKLYCERQNEKEITASEEEEGEGEGEREGEE
11.7473	11.7772	11.2886	11.5722	10.4317	10.6702	10.8345	10.7549	10.5369	10.8652	T	4	___2	1	3.36E-24	528.96	495.65	142.12	0.30636	3.8695E+11	218	0.11191584899746819	-0.160113	PF3D7_0708400	FPIKLYCERQNEKEITASEEEEGEGEGEREG
0.426308	0.540556	0.210421	0.514473	-0.348728	0.0515804	-0.487263	-0.749443	-0.42539	-0.181332	T	3	___2	0.960682	3.61E-10	403.63	374.28	132.34	0.91886	711580000	121	0.23730587792837912	-0.160098	PF3D7_1222700	YSESQKFDNASDKLETGTQLTLSTEATGAVQ
3.93705	4.17327	3.68883	4.03923	3.03657	3.09893	2.77578	2.78323	2.70914	2.85306	S	3	___3	1	1.32E-07	294	255.98	162.01	-0.078766	6416500000	341	0.0593151	-0.160068	PF3D7_0824400	SVGIKSSSNNTNNMTSNEIGDHKILQESHSK
-4.5082	-4.39483	-4.275	-4.4746	-4.5082	-3.88742	-4.60676	-4.87837	-4.6382	-4.10107	S	3	___3	0.88434	2.50E-05	146.75	129.35	146.75	0.071179	523560000	1083	0.4320639191249641	-0.160013	PF3D7_1012700	KSQESSQVIEEEHVESSKCEVTNEDAPSDED
3.96443	3.8716	3.4032	3.72732	3.08924	3.45052	3.10068	2.85067	3.13273	3.58974	S	4	___2	0.999459	0.000180907	129.93	81.131	84.035	0.462	3816000000	634	0.3147476453884668	-0.159914	PF3D7_0528100	KIKKQMDKQKYDSYSSDNKKSNHSKSSSDSY
-0.715097	-0.455462	-0.257084	-0.667067	0.581255	0.620693	-1.37015	-1.53855	-1.25452	-0.17572	Y	2	___2	0.996051	9.99E-06	141.58	121.74	141.58	0.44197	495620000	398	0.5647620743994072	-0.159898	PF3D7_0515700	QDYDDKESVNSSSQQYSVHKGTSHMDSSSNQ
-0.515799	-0.65962	-0.496542	-0.267107	-1.65244	-1.59978	-2.27967	-2.17248	-2.76305	-2.20915	S	2	___1	0.669548	2.92E-07	179.94	158.41	179.94	0.3471	387760000	241	0.23837015933279526	-0.159872	PF3D7_0702500	SKYNTSNLASSSTTESSVSGLNTNEAHV___
-0.922537	-0.647142	-0.994574	-0.763693	-2.05888	-1.78729	-2.21131	-1.90226	-1.86438	-2.15195	T	3	___1	0.914353	3.10E-07	131.53	112.83	131.53	-0.18476	57858000	522	0.22849245137342916	-0.159869	PF3D7_1358500	LEEKFKFLLGDSNINTHQYENENTPNAVNNN
0.87015	1.1258	0.599832	0.869198	0.135321	0.138185	-0.127607	0.0333767	-0.0471535	0.0632973	S	3	___1	1	9.72E-06	275.2	220.01	275.2	0.092115	175350000	28	0.031243366183887764	-0.159864	PF3D7_0412000	MNVLQNEMKDININDSIHNEDSNIKHNIYNN
-1.15999	-0.972641	-1.41506	-1.03954	-1.69554	-1.57014	-2.10321	-1.92363	-1.60268	-1.67132	S	2	___1	0.999228	0.000588734	92.866	66.264	92.866	1.249	36555000	1341	0.08778	-0.15984	PF3D7_0714200	TTDLYQTNKSRLSTKSEIHYNSLKSQKKKNL
1.26786	1.43657	0.907566	1.04162	0.564079	0.619856	0.823816	1.02773	0.703337	0.939886	S	4	___1	0.999999	7.97E-05	138.55	122.78	125.12	-0.29647	72566000	302	0.00683374	-0.159801	PF3D7_1207000	KDSLISDNKKVDDKMSNYEYYKNNMNPGEYL
-2.51296	-2.3311	-2.71883	-2.53441	-2.60126	-2.44598	-2.84219	-2.74976	-2.62078	-2.43576	T	2	___1	1	0.000337406	160.27	129.72	160.27	-0.16272	12942000	111	8.393552148184721e-4	-0.1598	PF3D7_1351900	EKGKRNSKNNQQDDQTCDDKICDDKICDDKI
0.361668	0.493797	-0.0815048	0.324675	-0.896729	-0.734344	-0.846148	-0.892151	-0.784336	-0.640131	S	2	___2	1	2.22E-05	209.4	173.7	71.085	0.95417	1028000000	1312	0.0911222	-0.159779	PF3D7_0613800	KCIEKESNDGNTPHASPLIIKHNTDHMINFK
-3.46825	-3.39624	-3.70285	-3.28599	-4.19903	-4.0945	-3.94597	-3.79034	-4.08994	-4.04012	S	3	___1	0.541528	4.37E-06	90.22	82.132	90.22	0.039892	8222700	2607	0.0747072	-0.159766	PF3D7_0613800	KYLVMSSQNNNNCAYSPNMEIYMNKLKYTRL
4.76826	4.92755	4.52065	4.6083	4.67835	4.71976	5.43652	5.23203	4.7464	5.46134	S	2	___2	1	5.56E-12	416.64	395.98	299.23	0.50066	19988000000	39	0.3516102479245747	-0.159764	PF3D7_0821000	CRNEKSTAYSENSDISNNKEDYNSDRKENFD
-1.63194	-1.41052	-1.69281	-1.312	-2.39873	-2.17952	-1.8869	-1.73882	-1.95549	-2.12621	T	2	___1	0.969763	0.000499586	117.79	88.643	117.79	0.22914	13465000	872	0.15393828149830116	-0.15976	PF3D7_0704300	LTSSPSTKNIFFSNNTFLNIKEHKDDIYKEQ
0.897737	0.846201	1.02686	1.25371	0.56015	0.800398	-0.836796	-0.785191	-1.16534	-0.833771	S	4	___3	0.984202	3.00E-06	201.08	169.46	201.08	0.03121	203530000	279	0.0833318	-0.159746	PF3D7_0401800	SPSTGSTSGSTTRLPSTGSTIRFPSTGSSRL
-0.506308	-0.343575	-0.743265	-0.5938	-0.744936	-0.541447	-1.22384	-1.34848	-0.811298	-0.403677	T	2	___1	0.999876	0.000381408	191.83	166.44	191.83	1.0696	81916000	631	0.13324730295555035	-0.159734	PF3D7_1466400	NSNNNLINNSIDKNDTPLDNSNGNSGRNLGD
-2.77032	-2.71163	-3.3744	-2.8199	-3.39054	-3.32623	-3.67006	-3.95451	-3.52649	-3.12128	T	3	___1	0.984653	0.00973499	53.377	46.171	53.377	0.23463	22861000	1037	0.3387832751311918	-0.159652	PF3D7_0918900	YLLLNEVLKDDQDYCTCTRRTIYEESMDNTV
3.7698	4.01061	3.55099	3.89783	2.90295	3.02069	2.75087	2.73294	2.79782	2.9086	S	2	___1	1	5.82E-05	316.54	272.11	316.54	-0.40456	1928700000	306	0.0621178	-0.15965	PF3D7_1227600	GRNYYLDKNMNDEEYSNCDKFGDMNMSYNVK
-2.34729	-2.24776	-2.65187	-2.3145	-2.82646	-2.85212	-2.95808	-2.95372	-3.04739	-2.66492	S	2	___3	0.984057	0.0002501	69.729	55.823	53.995	0.042366	1944500	629	0.1324206571134481	-0.159613	PF3D7_0607600	NDLKNKYEKACESNLSNNSSFESIKLSNTNL
-2.34729	-2.24776	-2.65187	-2.3145	-2.82646	-2.85212	-2.95808	-2.95372	-3.04739	-2.66492	S	2	___3	0.999144	0.0002501	69.729	55.823	69.729	-0.33065	1944500	632	0.1324206571134481	-0.159613	PF3D7_0607600	KNKYEKACESNLSNNSSFESIKLSNTNLETE
-2.34729	-2.24776	-2.65187	-2.3145	-2.82646	-2.85212	-2.95808	-2.95372	-3.04739	-2.66492	S	2	___3	0.999144	0.0002501	69.729	55.823	69.729	-0.33065	1944500	633	0.1324206571134481	-0.159613	PF3D7_0607600	NKYEKACESNLSNNSSFESIKLSNTNLETEL
-2.34729	-2.24776	-2.65187	-2.3145	-2.82646	-2.85212	-2.95808	-2.95372	-3.04739	-2.66492	S	2	___3	0.999746	0.0002501	69.729	55.823	69.729	-0.33065	1944500	636	0.1324206571134481	-0.159613	PF3D7_0607600	EKACESNLSNNSSFESIKLSNTNLETELKKY
-3.86538	-3.66355	-3.88316	-3.54398	-3.92792	-3.94157	-4.03574	-3.84875	-4.05598	-3.97227	T	3	___1	0.674011	4.61E-08	150.48	146.63	98.75	-0.25794	16609000	153	0.0548207	-0.159612	PF3D7_1345600	YNNIYTPDKANTMSYTYSFDELNYPLSQQML
2.3191	2.47246	1.82276	2.22647	0.874283	1.21792	0.682871	0.587782	1.00891	1.0012	T	2	___1	1	1.37E-13	241.66	191.06	241.66	-0.5562	180030000	2305	0.17363214279114078	-0.159584	PF3D7_1456500	MHVIPKYNSELNMNDTDNKSMDINSKHSVDI
-1.10854	-1.06824	-1.42155	-1.2955	-1.0239	-1.03022	-0.117802	-0.245615	-0.533167	0.232229	S	4	___1	1	3.67E-06	163.89	147.49	157.43	1.183	321510000	168	0.36684136855588295	-0.159523	PF3D7_1146600	NCNRSNSFTSNIDKESNDNNVNKKSQHVICL
3.68452	3.82389	3.28024	3.6919	2.27926	2.60662	2.57305	2.45869	2.39792	2.43146	T	3	___1	1	0.000166254	206.98	137.25	206.98	-0.0025614	2301300000	259	0.1707458023369969	-0.159515	PF3D7_1209300	YQNYYNKNKKYIYNDTDDDNDKKCVKKNHVH
0.828882	1.35202	0.545597	0.406885	0.753611	0.584271	0.324533	0.541311	0.762669	1.12836	S	3	___1	0.998869	0.0001223	150.12	99.911	116.19	0.42979	144050000	276	0.30884439374955136	-0.159512	PF3D7_1467600	KKISNSHEKREEISNSHEKREEISNSHEKRE
-2.87218	-2.72915	-3.08526	-2.97663	-4.44108	-4.16707	-5.21036	-5.01221	-4.96207	-4.8884	S	2	___1	0.557906	0.000129526	139.67	114.01	139.67	-0.21513	8104500	823	0.010605576362732495	-0.159497	PF3D7_0904100	ELPLNNKLSSDNYNISSNNIPIYEKNYNYQE
-1.36518	-1.16287	-1.94652	-1.55611	-2.79852	-2.41834	-3.22706	-3.29895	-2.80815	-2.91194	S	2	___2	1	5.12E-05	185.86	155.32	143.46	0.64191	150590000	1732	0.20859649411873812	-0.159447	PF3D7_1207000	LVDKTDNVSVIYMDDSMNDKVSYSKSGIKEN
-2.56665	-2.46154	-2.8708	-2.5286	-3.2905	-2.9279	-3.57101	-3.47548	-2.87548	-2.98373	S	4	___1	1	0.000129933	99.844	89.321	99.844	0.0048182	36934000	1391	0.1427633679992341	-0.159439	PF3D7_0726500	MDTMRNTRHSCYDINSHEKKEESEENEENAD
4.73487	4.60948	4.09865	4.62775	3.19524	3.66543	2.8748	2.7423	3.17342	3.22918	S	2	___1	1	2.37E-05	338.89	298.51	338.89	-0.059283	6695300000	682	0.3280470960339575	-0.159432	PF3D7_1415400	YKKEYNNIYDEEDNKSDKYRNDRDVRDRRKG
-2.23887	-2.24955	-2.81619	-2.47229	-2.96092	-2.66557	-3.7118	-3.71882	-3.05451	-2.87898	S	2	___1	1	0.00326644	94.692	28	94.692	-0.17472	8554700	369	0.0973853	-0.159419	PF3D7_1132600	SQSNHSYDENKKDELSIDKWNEIRKELGMKP
0.895876	1.01345	0.446997	0.692049	0.154264	0.384142	0.0559635	0.0205402	0.0551739	0.295071	S	2	___1	0.999996	0.000431001	194.52	150.43	116.71	-0.027011	144410000	203	0.042072472642928224	-0.159396	PF3D7_0818100	VSKIQYGSFKGQTQLSNNQKKMNTDFNLNSR
-1.0556	-0.847879	-1.26291	-1.15487	-1.67999	-1.54347	-1.6869	-1.62835	-1.70338	-1.41745	T	2	___1	0.985519	4.13E-05	141.88	129.35	112.02	-0.21832	246270000	936	0.016074627748687995	-0.159352	PF3D7_1219000	KKKKKIQSDQNSVVGTNYQKDISYNNKSLIG
3.14592	3.19067	3.08703	3.35328	2.94811	3.2782	2.25242	2.23035	2.64518	2.82267	S	4	___3	1	1.98E-06	164.46	152.94	164.46	-0.20242	726710000	108	0.0730857	-0.159301	PF3D7_1227700	PIVKECNDSHKDISLSRNENSIHNISENSYQ
-3.20819	-3.01774	-3.75199	-3.1465	-3.73685	-3.6073	-4.31617	-4.59616	-3.73623	-3.58529	S	2	___3	0.924089	0.0237477	49.418	36.791	49.418	0.045081	6170000	761	0.319822	-0.159286	PF3D7_1241200	GSYTSSHYNKGDVTNSSYDKSNSYSDDDYND
-3.20819	-3.01774	-3.75199	-3.1465	-3.73685	-3.6073	-4.31617	-4.59616	-3.73623	-3.58529	S	2	___3	0.911806	0.00185541	118.24	80.896	49.418	0.045081	34345000	762	0.319822	-0.159286	PF3D7_1241200	SYTSSHYNKGDVTNSSYDKSNSYSDDDYNDS
-3.20819	-3.01774	-3.75199	-3.1465	-3.73685	-3.6073	-4.31617	-4.59616	-3.73623	-3.58529	Y	2	___3	0.950307	0.0237477	51.193	42.911	49.418	0.045081	16618000	763	0.319822	-0.159286	PF3D7_1241200	YTSSHYNKGDVTNSSYDKSNSYSDDDYNDSD
0.513641	0.422529	0.0682869	0.245434	0.0843754	0.259153	0.394651	0.28429	-0.011385	0.634352	S	4	___1	1	1.45E-13	270.95	237.53	266.03	-0.34113	3689700000	1045	0.3081647384294683	-0.159238	PF3D7_0529400	KHEDIPNIASCVVPLSDESLKESLEKSKESL
0.636818	0.850037	0.551247	0.722603	-0.0998192	0.0239811	-0.0555973	-0.00359344	-0.133101	0.102695	Y	3	___1	0.999712	5.12E-05	206.97	188.22	138.66	-0.12413	511840000	824	0.00841981	-0.159235	PF3D7_1436200	HSSKSYISDSEENIHYESNIKDVNNYSSEHY
0.654894	0.698675	0.787332	0.941919	0.0965366	0.206059	-0.182903	-0.260078	-0.47312	0.092268	T	2	___2	1	5.89E-06	210.92	186.12	101.39	0.14983	262110000	27	0.21712796777512666	-0.159221	PF3D7_1220300	YFLNLDKEIGAGGSETNSDDDDNNKLINYFN
-2.62062	-2.5005	-2.88683	-2.52651	-3.4838	-3.17402	-3.29533	-3.19697	-3.31052	-3.40309	S	3	___1	0.5	0.000178568	90.707	48.312	90.707	0.015779	14969000	255	0.1213343179966012	-0.159201	PF3D7_0703500	EGPNSSFNETKLNNSSNFHINNKEKKNYNNI
-1.16179	-0.966169	-1.48602	-1.1775	-2.5542	-2.36639	-2.51625	-2.59952	-2.60376	-2.41662	T	3	___1	0.998837	2.10E-06	155.11	143.33	155.11	0.13016	23654000	3938	0.0700101	-0.159165	PF3D7_0511500	KSYKNQNIQSNEQSVTPNRNIEENKDHEKKS
-2.04293	-1.942	-2.45114	-2.30702	-3.61845	-3.38668	-3.37578	-3.27781	-3.52332	-3.30255	S	2	___1	0.999817	1.15E-23	534.52	476.35	534.52	0.18058	103520000	1468	0.00515235	-0.159111	PF3D7_1442400	KKTGVSIYYNKNLNESNSILNANNYYIEKDH
3.8058	3.9595	3.58343	3.87203	2.59397	2.9442	2.52327	2.53476	2.51342	2.50495	T	2	___2	0.999999	0.000236771	264.38	190.45	235.02	0.7014	1103500000	1965	0.0911192	-0.15911	PF3D7_1138000	NIVKINYDELNDSTQTKELNEGKSNNGKAEA
-1.23909	-1.28473	-1.63965	-1.30941	-2.36313	-2.05098	-2.66242	-2.73324	-2.53715	-2.2676	S	2	___2	0.999944	1.61E-07	146	111.11	146	-0.66717	35836000	396	0.14960303579846676	-0.159096	PF3D7_1441600	DTSKNTYQDITDDDLSYKYSNYNSSENMNDY
-1.23909	-1.28473	-1.63965	-1.30941	-2.36313	-2.05098	-2.66242	-2.73324	-2.53715	-2.2676	T	2	___2	1	2.41E-11	394.54	331.91	394.54	0.33167	771700000	391	0.14960303579846676	-0.159096	PF3D7_1441600	HDIKYDTSKNTYQDITDDDLSYKYSNYNSSE
-5.48104	-5.2493	-6.52247	-6.73676	-5.77425	-5.45373	-5.22697	-5.24735	-5.58995	-5.11229	S	2	___2	1	2.05E-13	384.74	357.53	370.36	0.30912	2121900000	998	0.26685538355849414	-0.159051	PF3D7_0704400	KHIHNNDVKNNIVYVSDEEDEDLISAFR___
-2.11517	-2.0167	-2.42982	-1.99141	-2.40505	-2.68743	-2.85127	-2.70833	-3.04786	-2.65011	S	2	___1	0.999884	0.0220423	47.261	38.302	47.261	-4.4991	10065000	357	0.28575205865153264	-0.159037	PF3D7_1239200	NDQKVNELNMDILNKSNEHNDNNEISKQLLD
-0.698078	-0.456671	-1.03863	-0.749092	-1.62815	-1.37641	-1.19524	-1.35461	-1.31735	-1.14563	Y	2	___2	0.765876	0.000217179	139.86	124.59	139.86	0.076859	72921000	377	0.12395067242703114	-0.15901	PF3D7_0723800	DSINYNDKNNDYLDEYASDSEFLKRSSLENK
2.71026	2.88289	2.62262	2.5914	4.40069	3.99256	5.40889	5.40935	4.06973	5.13105	S	3	___1	1	2.96E-11	305.34	258.72	305.34	-0.19169	1281100000	398	0.5512029641725731	-0.15901	PF3D7_0922500	NKKNEISHVSTGGGASLELLEGKELPGVLAL
2.42172	2.4897	2.18029	2.36764	1.34914	1.73315	1.35387	1.2512	1.3679	1.62602	S	2	___2	1	1.07E-28	312.86	282.62	233.14	-0.25808	884240000	142	0.1282231359955828	-0.158958	PF3D7_1435500	RMSFENSYETFFEKESDISDTEVSDVWEKER
-0.107265	-0.161419	0.0682163	0.117495	0.324514	0.399952	-0.00649643	0.337082	-0.184372	0.195896	T	4	___2	0.846433	0.000118279	135.73	107.32	49.929	-0.10738	544500000	5306	0.13795950240824403	-0.158882	PF3D7_1021700	FNVLIRNYLSDKDDSTSIRKEYKIINDNYIN
-0.758738	-0.609335	-0.793936	-0.690126	-1.57583	-1.43662	-1.89361	-1.86351	-1.99508	-1.62323	T	2	___1	1	2.58E-20	251.02	220.48	251.02	0.5499	189000000	154	0.0499609	-0.158875	PF3D7_1134300	ASTFHTIGHKTSFSGTDDEIENNQKKQKKYK
3.30726	3.29029	2.80887	3.19724	2.34502	2.90777	1.69444	1.48861	2.28781	2.35375	S	2	___1	1	5.31E-08	362.79	332.95	191.51	0.19162	1541800000	1430	0.31790869416596973	-0.158857	PF3D7_1021800	NELIDMKDGNVDEMESDEKLKTFEKLESLKS
3.36259	3.60671	3.10276	3.35891	2.36164	2.42923	2.24196	2.3141	2.21191	2.36604	T	3	___1	0.58912	8.52E-05	186.85	168.71	179.14	-0.50556	792230000	690	0.0170532	-0.158824	PF3D7_1428900	KGKNICQERPCLMRATSMEDIHDGCIGKYKH
1.18328	1.36063	0.927725	1.26687	0.333864	0.491241	0.421482	0.375082	0.113829	0.280108	S	2	___1	1	1.04E-74	610.9	558.96	57.019	-0.037378	944100000	1573	0.060569647787791066	-0.158749	PF3D7_1021800	KIKSNKKENKDNNNDSSTECVVEGEKGKDLH
-0.0435333	0.154367	-0.465095	-0.245867	-1.33585	-0.999643	-1.14708	-1.22949	-1.21255	-1.08986	S	3	___1	0.999032	0.00040261	124.81	12.004	104.86	-0.013968	158290000	319	0.0839162	-0.158724	PF3D7_0826900	NNKTNNIFSSNRSLASFSKYELKQHLISNSK
-0.252199	-0.0315609	-0.652742	-0.357981	-1.50403	-1.36481	-1.30445	-1.32191	-1.47501	-1.31856	S	3	___1	0.999852	7.82E-05	139.67	99.432	139.67	-0.082647	71293000	1434	0.0376134	-0.158722	PF3D7_1339700	PNDTNNNEKKISNVNSYLLKNYKKKSNMYGL
1.5099	1.618	1.29801	1.51715	0.848459	1.23507	0.652672	0.660376	0.919989	0.991713	S	2	___1	1	0.000116451	192.85	142.77	133.23	0.13752	779610000	919	0.0755944	-0.158657	PF3D7_1436200	ICSEDNSKNMNYSKDSIAIIKSITSANSEEK
4.04474	4.26228	3.52369	3.81252	2.94352	3.00455	2.84852	2.67416	2.37529	2.77541	S	2	___1	0.999996	0.000510343	119.68	110.91	72.34	0.25856	2537100000	137	0.18710640416331545	-0.158632	PF3D7_1004400	YHRDALSRDRCYSNRSPRRNVSVDRKRGNVY
2.23881	2.35605	1.81047	2.20902	1.12533	1.47751	0.636143	0.479443	1.07803	1.15977	S	3	___2	0.978446	5.07E-06	169.08	156.89	108.45	0.039128	438410000	502	0.18974687241316335	-0.158599	PF3D7_0529800	NGIKEQKELKDNESFSESMLNENYHNQQNDK
-1.98862	-2.18553	-2.42284	-2.1715	-2.63356	-2.33461	-2.90839	-2.70081	-2.82136	-2.58936	S	2	___2	0.980518	3.56E-06	245.03	224.99	245.03	0.42104	33816000	56	0.15329049780312057	-0.158592	PF3D7_0102900	LFVCGLRKMEKDDVVSSTPAATEEAVMNDKK
0.406069	0.520212	0.0437222	0.214975	-0.389486	-0.36017	-0.505669	-0.359228	-0.513216	-0.182177	S	3	___1	1	8.62E-05	117.18	97.337	114.55	1.9315	65120000	36	0.032599264393866706	-0.158438	PF3D7_0310900	NILSLLVDNNKFQNESVDFHEISNKKNNYSI
-0.0370598	-0.0348682	-0.115684	0.102545	-0.710604	-0.498465	-1.21766	-1.25581	-0.906532	-0.508871	S	2	___1	0.984869	4.74E-08	348.25	323.9	200.19	0.40321	42689000	1065	0.11745706074875222	-0.158414	PF3D7_1149000	VKEESVFEELTEEDQSVTKEIPVEEHSVFKE
2.15472	1.8598	1.49058	1.95487	0.728293	1.20286	0.463411	0.264502	0.749716	1.09672	S	2	___3	1	3.33E-09	201.71	186.35	129.32	1.4657	45418000	132	0.39828038233435464	-0.158407	PF3D7_0823100	DEMIERQPKSNKINDSDNSSDDSEKDLDNYE
1.17126	1.20902	1.05559	1.23452	0.96592	1.18658	1.3844	1.6073	1.31064	1.44228	S	3	___1	0.852907	0.000382279	102.97	78.179	69.229	-0.33092	139220000	55	0.010044810654877745	-0.158378	PF3D7_0727400	ICVNDGVILASERRISSTLIEKDSVEKLLSI
-2.31728	-2.20047	-2.28529	-2.13843	-2.97593	-2.72545	-3.03802	-2.92916	-3.09269	-2.92387	S	3	___2	0.800216	5.64E-10	222.45	197.61	150.59	0.097133	58294000	80	0.00337252	-0.158369	PF3D7_0812400	GNQNDSTNDSIYNTSSNNSSNTLEMLKKIPT
-2.31728	-2.20047	-2.28529	-2.13843	-2.97593	-2.72545	-3.03802	-2.92916	-3.09269	-2.92387	T	3	___2	0.995346	3.62E-18	290.76	256.3	290.76	0.15764	77457000	86	0.00337252	-0.158369	PF3D7_0812400	TNDSIYNTSSNNSSNTLEMLKKIPTLAIGVR
2.08708	2.04496	1.63356	1.92706	0.707037	1.01346	0.321238	0.272308	0.494642	0.777559	S	3	___1	1	1.89E-12	462.77	418.15	462.77	0.44334	757190000	675	0.13015934276695743	-0.15836	PF3D7_0706500	NNEEADNNKNNNNIDSNHQYGDNNINNNNNN
-3.13599	-2.80197	-3.36562	-3.445	-3.84129	-3.63636	-2.93254	-2.99027	-3.17648	-2.78668	S	2	___2	0.982824	0.000217342	167.55	125.46	112.51	0.36332	28295000	129	0.17943743134355197	-0.158328	PF3D7_0317200	EKGMVDNKSVITRTSSNYSILNYFKNSKDTN
-3.13599	-2.80197	-3.36562	-3.445	-3.84129	-3.63636	-2.93254	-2.99027	-3.17648	-2.78668	S	2	___2	0.999948	0.000217342	167.55	125.46	167.55	-0.14472	5102000	132	0.17943743134355197	-0.158328	PF3D7_0317200	MVDNKSVITRTSSNYSILNYFKNSKDTNKSG
0.281214	0.262913	0.102831	0.21249	-0.795008	-0.467665	-1.42888	-1.43891	-1.12306	-0.740108	S	4	___3	1	0.00430739	69.435	24.423	69.435	3.7995	110290000	1272	0.13235150257182912	-0.158324	PF3D7_1324300	DFSHLLKYIIHIKLKSHITFISFDNVYNSLE
0.281214	0.262913	0.102831	0.21249	-0.795008	-0.467665	-1.42888	-1.43891	-1.12306	-0.740108	S	4	___3	1	0.00430739	69.435	24.423	69.435	3.7995	110290000	1278	0.13235150257182912	-0.158324	PF3D7_1324300	KYIIHIKLKSHITFISFDNVYNSLEKLINIK
0.281214	0.262913	0.102831	0.21249	-0.795008	-0.467665	-1.42888	-1.43891	-1.12306	-0.740108	S	4	___3	1	0.00430739	69.435	24.423	69.435	3.7995	110290000	1285	0.13235150257182912	-0.158324	PF3D7_1324300	LKSHITFISFDNVYNSLEKLINIKKNEDLLK
0.281214	0.262913	0.102831	0.21249	-0.795008	-0.467665	-1.42888	-1.43891	-1.12306	-0.740108	T	4	___3	1	0.00430739	69.435	24.423	69.435	3.7995	110290000	1275	0.13235150257182912	-0.158324	PF3D7_1324300	HLLKYIIHIKLKSHITFISFDNVYNSLEKLI
0.281214	0.262913	0.102831	0.21249	-0.795008	-0.467665	-1.42888	-1.43891	-1.12306	-0.740108	Y	4	___3	1	0.00430739	69.435	24.423	69.435	3.7995	110290000	1283	0.13235150257182912	-0.158324	PF3D7_1324300	IKLKSHITFISFDNVYNSLEKLINIKKNEDL
0.875282	0.862574	0.74601	1.01421	0.339859	0.717764	-0.059803	-0.213741	0.250475	0.562588	S	3	___1	1	8.45E-18	327.42	288.29	327.42	-0.24865	164830000	1379	0.1978355019030935	-0.158315	PF3D7_1149000	EEEELVTEEVIEREGSINEDIVKEASITEEV
2.50415	2.7252	2.17713	2.53811	1.68977	1.82954	1.51383	1.48538	1.73713	1.83534	S	4	___1	1	2.53E-10	241.2	197.27	221.13	0.088172	241260000	553	0.0708208	-0.158314	PF3D7_1145200	MQNNQDLDNIEHMEHSGNIDKLEIMKKSENI
2.25176	2.53767	1.82958	2.02445	1.114	1.29947	1.73551	1.69297	1.52055	1.6883	T	3	___1	1	0.00276492	125.97	88.414	65.5	-0.16003	1097300000	435	0.0432546	-0.158294	PF3D7_0723800	ENKINSTRKIKINNETPKKGILKISNSVSPL
-1.65308	-1.76266	-1.84834	-1.599	-2.07635	-1.87113	-2.20579	-1.84497	-2.15985	-2.0742	S	3	___1	0.995716	0.00135591	64.565	33.134	64.565	0.57497	30301000	2092	0.11955529024850625	-0.158291	PF3D7_0404600	ISYNYVDMKRGEQTNSNDEYKKKNSYYIKNG
1.23676	1.37265	1.1411	1.4302	0.623203	1.03065	0.0144863	0.0224781	0.832129	0.783092	S	2	___2	1	0.000135611	128.85	90.213	128.85	-0.50438	82967000	887	0.13684691695992157	-0.158277	PF3D7_1212900	HMGRINLEHYKSSLISANKVNNSSFSKGKMG
2.94992	2.7708	2.13599	2.63074	1.48696	1.80781	1.55225	1.31464	1.47215	1.86459	S	3	___1	1	3.02E-05	220.05	182.24	84.829	0.40379	1422700000	1058	0.35793469747320567	-0.158265	PF3D7_0507800	DNKNGDDNKSGDDNKSDDDNKNGDDNKNGDD
-0.111992	0.243561	0.148205	-0.186859	0.557651	0.660437	-0.436264	-0.430363	0.554207	1.21599	S	3	___3	1	3.01E-05	165.72	128.38	61.127	-0.51717	4482500000	347	0.3988056577356669	-0.158192	PF3D7_0515700	EDERKRKNPRASYAKSRQGTQASKPFLSSAD
-1.82167	-1.43934	-1.57587	-1.44747	-2.34594	-2.08604	-2.37753	-2.30084	-2.17586	-2.23234	S	3	___1	0.994987	4.14E-22	282.57	262.5	282.57	-0.031369	115040000	1943	0.10445469739447814	-0.15817	PF3D7_1014900	KKNSNVQVLNNIGQSSFNDQHVNSQIGTLNN
0.158321	0.218399	-0.159559	0.0581646	-0.620058	-0.31782	-0.908022	-0.991407	-0.572128	-0.278219	S	3	___2	1	4.04E-07	221.86	183.62	48.112	-0.4358	324470000	21	0.10074456035067163	-0.158113	PF3D7_0416000	EDTSDRADEVSLENLSFEKRSFEKLSSEKPS
0.38875	0.526447	0.288446	0.544867	-0.343601	-0.215671	-0.0703697	-0.0999813	-0.433382	-0.135496	S	2	___1	1	2.84E-23	265.56	231.68	194.37	0.059998	574630000	1054	0.0510393	-0.158064	PF3D7_1239800	SKNAKGLDTFYSLPNSADSKIFVDDELNEKN
-0.819868	-0.85185	-1.77112	-1.85241	-1.22243	-1.12361	-1.39168	-1.43836	-1.78566	-0.934284	S	3	___1	0.568168	2.38E-09	144.59	137.78	144.59	0.1578	39199000	49	0.4199471692636509	-0.158049	PF3D7_0406200	PAGKGSPSTLQTPGSSSGASLHAVGPNQGGL
2.28756	2.64961	1.70541	1.83691	1.34741	1.16211	0.681246	0.871334	1.46013	1.75203	S	3	___1	1	7.59E-05	111.64	92.568	92.65	-0.16297	309730000	376	0.17026850382277195	-0.158044	PF3D7_0927600	KGKNKRKERNNNMENSMKNNNSISVLDYTVS
-1.05513	-0.831577	-1.12447	-0.741089	-1.50174	-1.49526	-1.41057	-1.38215	-1.74259	-1.59472	S	2	___2	0.995581	4.10E-05	110.04	99.521	84.035	0.66787	47405000	1337	0.0836384	-0.157942	PF3D7_1019100	NNSKSQSSYFCSPAPSNSILRNNTESYFLKN
4.16563	4.35788	3.62415	3.80941	3.20149	3.16215	3.69165	3.57808	3.32981	3.89489	S	3	___1	0.999936	8.12E-17	311.15	266.02	311.15	0.12336	1758000000	2033	0.2530780771403108	-0.157935	PF3D7_1018200	QEKTDSNYNMSNENESISGDNENSKKNYYSK
-1.72684	-1.76351	-2.10264	-1.95432	-1.84675	-1.92206	-1.39493	-1.6408	-1.80526	-0.806126	S	3	___1	1	4.19E-06	351.47	279.66	43.497	-0.28082	3930500000	47	0.5115277134541694	-0.157924	PF3D7_0707600	NKKRKGSDISDDNDESIEKFKDLDNSYASDR
4.43566	4.75456	3.96386	4.20614	3.05789	3.22395	3.22354	3.25259	3.23494	3.26822	S	2	___1	0.997031	0.00367065	54.608	38.383	54.608	0.25231	914320000	4	0.0505962	-0.157913	PF3D7_1145200	____________MDYSNNKKNVKAMNQHQNK
-0.962606	-0.881182	-0.928993	-0.76104	-1.20448	-1.29978	-0.845451	-0.975134	-1.12032	-0.355198	S	2	___1	0.999903	1.60E-15	298.23	269.27	110.66	-0.34613	303690000	663	0.3834976468433501	-0.157904	PF3D7_1001600	EKKQVSADDKDVSNSSELLDLDNEPCKHLED
0.498415	0.773851	0.506052	0.70549	-0.834587	-0.630238	-1.38648	-1.07457	-1.0028	-1.20531	T	2	___1	0.917703	0.000778546	236.39	198.91	230.23	0.23681	80432000	9893	0.16355387362728693	-0.157723	PF3D7_0511500	QKIIINRIKQQNISNTSGNMKNSSNIRSSSN
3.61138	3.52911	3.54495	3.74677	3.25872	3.48901	2.85703	3.01037	2.92883	3.21421	S	3	___3	0.999912	2.14E-05	224.83	192.12	190.28	0.075826	863190000	147	0.0684776	-0.157713	PF3D7_1321500	KNIQEIDEESPLTSNSLRTYKEGISEDNRQN
2.94542	2.57575	2.71578	3.24022	2.2286	3.00544	1.44875	1.24754	2.47133	2.52939	S	3	___2	1	0.000110908	149.44	129.34	50.787	0.018511	677680000	213	0.5061499103442386	-0.157693	PF3D7_1209400	NDDSVKNGDSVKNDDSAKNDDRVKNGDSVKN
-0.552797	-0.595394	-0.981152	-0.613689	-1.32428	-1.08587	-1.3856	-1.53952	-1.42621	-1.04712	T	3	___1	0.999713	9.69E-05	135.09	115.51	135.09	-0.44175	91284000	623	0.22083464878737244	-0.157689	PF3D7_1232500	NAPIYYADGNYIKYDTDDERATCSIERSPSW
-0.0228062	0.205526	-0.642506	-0.512871	-1.09408	-0.99493	-1.08151	-1.16533	-1.04481	-0.629738	T	2	___1	1	5.90E-05	93.966	86.012	83.045	0.38057	142400000	11	0.12611925500448373	-0.157675	PF3D7_0527000	_____MESLSIEKNSTPFGRSEYRTFNSELN
-1.26877	-1.16862	-1.47127	-1.18843	-1.92528	-1.75364	-1.65267	-1.54579	-1.77935	-1.65288	T	2	___1	0.776973	0.00272927	84.821	61.445	84.821	-2.0598	20014000	174	0.00947916	-0.157596	PF3D7_1019600	KEDDEDEEDEKNESTTNSIDKILRNIQDDIL
2.72082	2.85524	2.27067	2.59576	1.42865	1.69905	1.25616	1.228	1.70309	1.78927	S	3	___1	1	0.000202725	136.83	73.936	136.83	0.10538	469390000	964	0.0683998	-0.157587	PF3D7_0709400	LYTFKERLKKNELNESVIKENDELRDNYKKL
3.93072	3.85626	3.42112	3.66125	2.946	3.27894	2.89407	3.01852	2.63736	2.8022	S	3	___2	1	5.15E-07	284.33	243.98	108.44	-1.6068	1011700000	772	0.0814607	-0.157579	PF3D7_0815800	KSDKKDLLNMSKDDDSILSNEKLKEKKKNLL
-1.67124	-1.68845	-2.12272	-1.96456	-2.37017	-2.28217	-2.55001	-2.16606	-2.57283	-2.39785	S	3	___1	0.997734	0.000429606	109.08	86.423	88.222	0.086059	54193000	323	0.075168	-0.157574	PF3D7_1458500	YEKNEEYENYSNNSFSHILQKEEKNYDNTME
3.49262	3.73555	3.49533	3.75667	2.58468	2.71269	2.17263	2.29412	2.27631	2.31031	S	3	___1	0.997883	7.75E-05	268.18	210.4	136.35	0.071429	804280000	1102	0.020127229333487998	-0.157554	PF3D7_0704300	DKTTEKKHTNENVVSSNNKANVSIEVNTNNQ
0.767229	0.445366	0.0116692	0.529551	-0.686831	-0.137253	-1.11479	-1.42707	-0.843966	-0.48983	S	2	___2	0.99914	4.06E-06	221.72	214.47	194.18	0.68825	625920000	692	0.46790018300661035	-0.15749	PF3D7_0610200	NLLFNCYNKYNNSEYSYNSDEEDDKVSVSKY
-2.29159	-2.08471	-2.41452	-2.31827	-2.74826	-2.5879	-2.99357	-2.81961	-2.80062	-2.65073	S	2	___1	1	8.78E-07	310.3	272.34	310.3	2.3399	25883000	72	9.539510073872898e-4	-0.157468	PF3D7_1436200	SVHLEHNNTYKNSGDSIFYDVENSQENKHSS
-2.78244	-2.55981	-3.24714	-2.99883	-3.26491	-3.32494	-3.09384	-3.04503	-3.38216	-3.05474	S	3	___1	0.910679	7.47E-06	82.157	67.696	82.157	0.19051	6148300	447	0.0905218	-0.157427	PF3D7_0111400	VNNLNNPNNEETDINSNTKKLDYLNLCNYST
-1.01833	-0.9424	-1.24534	-1.0519	-1.69875	-1.50899	-1.97135	-1.88028	-1.8114	-1.57496	Y	2	___1	0.73122	0.000143723	199.12	173.4	199.12	0.22374	25585000	29	0.00737624	-0.157324	PF3D7_1467200	NEKCKKEIFNTNNDEYSNEISNKSDKKFSYD
-4.56093	-4.49134	-4.58183	-4.72339	-4.99441	-4.69259	-5.17584	-4.63661	-4.76872	-4.75139	S	3	___3	0.508338	0.0150881	40.012	32.115	40.012	-0.25076	1932700	354	0.2568892965394683	-0.157283	PF3D7_0719900	STDFLKKNNFNVMINSPYYDSSNNSEQIQAK
1.41506	1.53149	1.10713	1.43343	1.12993	1.49956	0.209213	0.0120888	0.951012	1.12215	S	3	___1	1	7.93E-05	152.37	132.72	152.37	0.10935	494380000	408	0.19187619437153305	-0.157276	PF3D7_0925700	IDDESDKNQYELKDDSGGGRAPGTRAKEHST
1.00742	0.870712	0.782013	0.908234	0.250372	0.651583	-0.255497	-0.0930347	0.0588074	0.291969	S	3	___2	0.999367	0.000168177	146.59	96.302	129.02	0.045663	190860000	125	0.14623971455660523	-0.15727	PF3D7_1121100	SPYMESLKNEKGSSSSNNNPSDNKTEAFGSN
-0.0667572	-0.0772514	-0.659964	-0.222338	-0.984587	-0.812605	-1.08713	-1.12525	-1.05699	-0.831902	S	2	___1	0.750576	0.000367211	119.94	83.511	119.94	0.24632	38440000	576	0.14337958838297324	-0.157216	PF3D7_0914900	SACDLEEPKSDFFDSSNIKKELNEMKNSKMI
-2.02626	-1.74679	-2.22004	-2.07116	-2.39992	-2.33935	-1.81244	-1.85808	-2.24971	-1.90707	S	3	___1	0.95475	6.91E-06	129.01	114.37	129.01	-0.022171	11078000	149	0.0901924	-0.157186	PF3D7_1026800	KESAYANIPVIALCDSDSPLEHVDIAIPCNN
-2.61446	-2.53994	-2.91069	-2.64612	-2.86486	-2.86629	-2.47117	-2.48373	-2.88518	-2.4244	S	3	___1	0.998895	3.26E-09	207.23	191.14	207.23	-0.72673	37227000	432	0.15812095759169692	-0.157174	PF3D7_1343300	NNIMKKRKVNSSSEKSDPCDLDSIDYEVNPV
1.17102	1.36372	0.940031	1.15365	0.202534	0.240078	0.0746269	0.00928879	-0.107082	0.300047	T	2	___1	1	7.49E-05	278.34	237.25	228.01	-0.18777	396780000	669	0.12389563190118189	-0.157131	PF3D7_1148000	GYFYKIDQSDENNLDTTEYGKLLENFSKEPV
-1.60955	-1.42937	-1.35358	-1.18175	-1.84058	-1.7852	-2.4779	-2.40823	-2.18797	-1.87953	S	2	___3	0.999941	0.000199574	206.73	183.01	206.73	0.2797	129440000	738	0.026224378003955502	-0.1571	PF3D7_1245100	NSNMNSNSIYKSNYNSNQSISDVQIRYVNEM
-1.60955	-1.42937	-1.35358	-1.18175	-1.84058	-1.7852	-2.4779	-2.40823	-2.18797	-1.87953	S	2	___3	0.999999	8.43E-05	264.35	238.79	206.73	0.2797	357640000	741	0.026224378003955502	-0.1571	PF3D7_1245100	MNSNSIYKSNYNSNQSISDVQIRYVNEMDTS
-1.60955	-1.42937	-1.35358	-1.18175	-1.84058	-1.7852	-2.4779	-2.40823	-2.18797	-1.87953	S	2	___3	1	8.32E-05	162.61	140.38	94.856	0.2189	187560000	743	0.026224378003955502	-0.1571	PF3D7_1245100	SNSIYKSNYNSNQSISDVQIRYVNEMDTSNK
2.60812	2.55578	2.23089	2.56771	1.6363	2.19958	1.37099	1.25529	1.71758	1.77099	S	2	___2	0.995308	9.38E-05	170.89	123.31	170.89	-0.036438	226890000	911	0.2861438297294706	-0.157092	PF3D7_0504800	EDNMKSVHNLKDELSSTEKARISDSMGKIIE
0.706127	0.831621	0.296909	0.536491	-0.469622	-0.341286	-0.50531	-0.691141	-0.887167	-0.409374	S	3	___1	1	0.00131896	118.71	62.149	118.71	-2.8521	74098000	237	0.21609772989790602	-0.157075	PF3D7_1013900	ENCNKVKMNVTLRHISNNNKSTNINNNNNNN
1.59617	1.83751	1.24553	1.46943	0.333303	0.50794	0.135428	0.229277	0.233624	0.285204	S	2	___2	0.999985	9.35E-05	229.92	166.6	106.36	0.14968	299040000	117	0.012903138489406246	-0.157061	PF3D7_0631000	HCIKHNDHNNKDQLGSNSTLSDEKNICINKQ
-3.06029	-2.88973	-2.87064	-2.76677	-2.81641	-2.68256	-3.17482	-2.87047	-3.17379	-3.10114	S	2	___2	0.817265	0.00274372	60.918	36.575	60.918	0.72732	8683200	256	0.017484961949095903	-0.157057	PF3D7_0718800	DEKMGNRYIVNTGDISELSSYEKDNMKEDDP
-3.06029	-2.88973	-2.87064	-2.76677	-2.81641	-2.68256	-3.17482	-2.87047	-3.17379	-3.10114	S	2	___2	0.818031	0.00274372	60.918	36.575	60.918	0.72732	8683200	259	0.017484961949095903	-0.157057	PF3D7_0718800	MGNRYIVNTGDISELSSYEKDNMKEDDPLV_
-1.67724	-1.39355	-1.59141	-1.42937	-1.7674	-1.73639	-2.04086	-1.66155	-1.87985	-1.95067	S	4	___2	0.99381	2.79E-05	80.02	65.406	80.02	0.40464	27661000	169	0.12670891614938448	-0.157043	PF3D7_0501800	VNKKNETNSSSNDNISHNKTPMQSNKLLTSL
2.10012	2.22948	1.54052	1.84747	1.01779	1.31509	0.780374	0.673138	1.07738	1.23616	S	3	___1	0.991892	0.000177029	127.18	105.72	127.18	-0.18134	162990000	155	0.10466746254104523	-0.157032	PF3D7_1443600	DESDSDNDNEEEKNESASGYMTRKEHNKKNS
0.496218	0.693916	0.176329	0.418695	-0.732069	-0.476	-0.780644	-0.794947	-0.779844	-0.676519	S	2	___3	0.992385	9.81E-05	108.49	96.697	108.49	-0.080092	121670000	1155	0.0358664	-0.157031	PF3D7_0825000	KNNKKKKRKNLFEDYSSDGSYYKYMYRNLYE
0.496218	0.693916	0.176329	0.418695	-0.732069	-0.476	-0.780644	-0.794947	-0.779844	-0.676519	S	2	___3	0.996775	9.81E-05	108.49	96.697	108.49	-0.080092	121670000	1156	0.0358664	-0.157031	PF3D7_0825000	NNKKKKRKNLFEDYSSDGSYYKYMYRNLYEE
3.68764	3.92823	3.29095	3.66333	2.0213	2.18612	1.81636	1.88799	2.0034	1.93879	S	4	___1	0.965833	7.56E-05	135.56	115.08	115.24	-0.12602	1590600000	829	0.10156795652517328	-0.156963	PF3D7_0613800	TDMNSKKYYLLKNETSPLERHNKDKDTITSS
1.42457	1.4462	0.736032	1.06978	0.163139	0.772022	-0.542215	-0.727196	-0.0418377	-0.0363178	S	3	___2	0.735204	0.00027884	222.88	150.73	78.95	0.44476	147690000	462	0.3258827610402557	-0.15696	PF3D7_1238900	YSENLIKDKTSMDSISLNKKDYDAYLVHSNE
3.49173	3.57581	3.06017	3.42685	2.15506	2.50227	1.94077	1.9847	2.38082	2.32328	S	3	___1	1	6.56E-05	157.52	111.54	79.639	0.0046776	1071700000	1097	0.13846796111459347	-0.156873	PF3D7_0803400	KKREEEFLNKKREPLSDDDKEKVVCLKEEKS
1.60547	1.68989	1.19568	1.42294	0.528418	0.75024	0.606432	0.594761	0.480263	0.742327	S	3	___1	0.999997	2.34E-05	197.38	142.97	197.38	0.060416	462720000	97	0.039155230729983795	-0.156781	PF3D7_0307600	NVHSIKRYYKDIYSISDHEKYCTRKKKNIYC
0.945423	0.835125	0.742289	1.11118	0.614679	0.662788	0.699137	0.945381	0.652941	0.883665	T	3	___3	0.999972	0.000170309	101.44	98.829	78.786	0.35777	274040000	915	0.13597513788685034	-0.156735	PF3D7_0418600	YSSCDEKYQNHKNHETDEGSNRLYFSDACSS
6.93584	6.77748	6.88027	7.28022	6.30662	6.79524	5.72238	5.44565	5.92921	6.25929	S	2	___1	0.99889	2.81E-07	314.38	276.81	182.4	0.016815	15282000000	404	0.3718507005257976	-0.156716	PF3D7_0500800	PKKLTEQEENGTKESSEETKDDKPEENEKKA
2.20082	2.00934	1.58311	2.00415	1.09802	1.55103	0.421356	0.113314	1.33086	1.73958	T	3	___1	1	1.81E-10	320.78	283.67	69.071	0.0665	526540000	365	0.4015777507910569	-0.156651	PF3D7_1466300	ENNDADNKENESNAITNEQQDENNNEKEDKD
-1.27004	-1.16015	-1.64014	-1.38402	-2.0379	-1.9062	-2.03771	-2.1093	-2.27943	-1.92283	S	2	___2	0.946701	4.16E-05	133.78	120.1	58.831	-0.23954	89357000	105	0.0965885	-0.156542	PF3D7_0925400	IYDNLSVKELSDEEVSSENEYNKKIKKNVLN
-1.27004	-1.16015	-1.64014	-1.38402	-2.0379	-1.9062	-2.03771	-2.1093	-2.27943	-1.92283	S	2	___2	0.939089	7.34E-05	138.01	104.05	58.831	-0.23954	31457000	106	0.0965885	-0.156542	PF3D7_0925400	YDNLSVKELSDEEVSSENEYNKKIKKNVLNN
1.31197	1.36668	1.09315	1.35589	1.15255	0.998175	0.705448	0.703323	0.960754	1.58196	S	3	___1	1	3.48E-06	197.56	183.25	176.85	0.1451	2192100000	866	0.3080546821990692	-0.156432	PF3D7_1145200	YKGNENVDVYNQNADSADSIRRTKGHTFNKQ
-2.08966	-1.96763	-2.31941	-2.11161	-2.46489	-2.3813	-2.65747	-2.4927	-2.57385	-2.37016	Y	3	___3	1	1.65E-05	169.08	156.89	160.36	0.069315	346970000	510	0.00282365	-0.156378	PF3D7_0529800	LKDNESFSESMLNENYHNQQNDKNEQNIYTM
-1.61787	-1.59595	-1.62966	-1.35011	-2.29494	-2.40729	-3.18788	-3.14871	-3.90541	-3.3519	T	3	___1	0.576777	0.00196691	85.522	72.014	85.522	0.35127	39135000	308	0.25463615784100646	-0.156361	PF3D7_0113200	NYPRQDSQTNHYGRYTSRTNNQPRQDNQTNY
-0.51202	-0.403429	-0.860157	-0.611675	-1.62546	-1.35445	-1.81857	-1.86069	-1.65467	-1.45901	S	2	___1	0.965431	1.51E-05	175.48	152.95	175.48	-0.25009	58202000	700	0.0516226	-0.156325	PF3D7_1318700	ETKIKQKCETNDIETSSFNNFSEYKNEKESE
-1.31256	-1.13054	-1.51469	-1.17532	-2.28249	-1.86849	-2.50727	-2.63837	-2.06876	-2.09153	S	2	___1	1	0.000112431	215.79	176.52	215.79	-0.43791	16874000	79	0.20637170348967002	-0.156306	PF3D7_0317300	LSLIKESLEYGELLLSNVKEEDENNRREHFK
-1.38227	-1.1652	-1.82708	-1.38714	-3.02037	-2.8588	-2.70954	-2.7645	-3.03129	-3.01338	S	3	___1	0.999955	1.10E-23	339.55	309.93	109.09	0.59685	57960000	663	0.14332991966914915	-0.156305	PF3D7_1247500	LLNLDVFEYENETNDSIKKINDGDFIKQSGC
2.81056	2.97919	2.15355	2.5745	1.14143	1.39182	0.926491	0.83346	1.23917	1.2737	S	2	___2	0.999992	8.34E-05	180.64	152.31	107.98	0.63965	881230000	1114	0.1515314354258666	-0.156295	PF3D7_0729100	NNNNDDSLLKRYEEGSSPLILAKPVFNDRES
2.81056	2.97919	2.15355	2.5745	1.14143	1.39182	0.926491	0.83346	1.23917	1.2737	S	3	___2	0.999999	8.85E-05	149.95	127.13	149.95	0.23499	921360000	1115	0.1515314354258666	-0.156295	PF3D7_0729100	NNNDDSLLKRYEEGSSPLILAKPVFNDRESE
0.984682	1.08217	0.899817	0.839373	1.82878	1.93355	2.33328	2.28319	2.27508	2.96451	T	3	___1	1	5.85E-05	175.59	150.8	175.59	-0.042205	276180000	213	0.32032259803298124	-0.156229	PF3D7_1357100	NLIEKSDKTPWYKGRTLIEALDTMEPPKRPY
6.06144	6.21494	6.11191	6.04271	6.39385	6.57303	5.214	4.9971	5.21679	5.95127	S	2	___3	0.999996	3.29E-09	261.64	227.88	210.09	-0.69856	16668000000	395	0.3895498837552718	-0.156211	PF3D7_0515700	QGSQDYDDKESVNSSSQQYSVHKGTSHMDSS
-1.26442	-1.13392	-2.00498	-1.62962	-2.27676	-1.99953	-2.03888	-2.34025	-1.79525	-1.49595	S	2	___1	0.566523	3.29E-05	166.6	152.94	166.6	0.94428	15566000	925	0.2665325888580924	-0.156205	PF3D7_0704400	TYSHKNSLSSIYENYSYESNMDKYSSYPKVP
-2.07218	-1.89868	-2.18413	-1.87587	-3.08398	-2.77033	-2.87158	-3.09776	-3.11198	-2.90023	S	2	___1	0.734125	0.000201401	85.845	67.481	85.845	-0.033853	16466000	1466	0.191118	-0.156192	PF3D7_1145200	NKYHIYNKYNDSCINSSYGSTYKNEDHKIEL
0.432878	0.557524	0.00771523	0.227264	-0.895412	-0.637676	-0.585636	-0.615719	-0.802521	-0.593998	S	2	___1	0.999996	2.62E-05	428.4	357.12	428.4	-0.51465	81050000	569	0.038446693618524624	-0.156074	PF3D7_0911400	DKQKQNIYDDVEIFESDDETQKNIKNKKNKE
0.159874	0.127586	-0.243948	0.0587978	-0.754812	-0.458395	-1.03918	-1.1817	-0.75721	-0.401276	S	2	___2	0.995856	7.53E-05	136.39	109.19	91.441	0.27198	31127000	150	0.19876942754452318	-0.156057	PF3D7_1435500	ETFFEKESDISDTEVSDVWEKERLQRIKERK
0.498222	0.421543	0.292931	0.56415	0.257847	0.455164	-0.242495	-0.377878	0.0504246	0.573792	S	2	___1	1	7.39E-05	118.51	87.029	68.359	0.27652	301120000	64	0.2642243147586533	-0.155968	PF3D7_0618700	EKRLPFYDDEKEENDSREQINKNEKIDKNVK
2.40856	2.56449	2.18608	2.31774	1.71236	1.84416	1.67883	1.62836	1.49594	1.90668	S	2	___1	0.999637	0.000183578	208.17	125.09	162.49	-0.10727	271020000	182	0.101903	-0.155931	PF3D7_1440000	SNTYEKGNTYLLKNSSEEMLYNKDHIRKRSL
3.7927	4.03721	3.55534	3.91807	2.84109	2.92558	2.5111	2.47949	2.48904	2.60821	T	3	___3	1	1.85E-05	259.93	230.8	232.44	-0.068532	2889700000	336	0.0833912	-0.155859	PF3D7_0824400	KNDSNSVGIKSSSNNTNNMTSNEIGDHKILQ
4.79838	4.91638	4.39183	4.68884	3.6224	3.78199	3.55045	3.53721	3.46302	3.68057	S	2	___1	1	0.000618546	169.41	80.587	169.41	-0.0074727	5215000000	1268	0.039768491820041746	-0.155783	PF3D7_1207000	IYEEEFRNKCEKYEESIQKKYDVLEEDKNKM
-0.301836	-0.169245	-0.547558	-0.138031	-1.279	-1.21325	-1.22639	-1.34676	-1.65384	-1.36264	S	2	___1	1	5.79E-05	231.83	172.6	223.97	0.26832	103190000	34	0.16412610414916998	-0.155742	PF3D7_0613800	SNIIQAKSIDCFESNSTIDENKIMNVNDICN
1.83462	1.90652	1.17603	1.47622	0.249123	0.514715	0.232826	0.193394	0.134951	0.315136	S	2	___1	0.999586	0.000216145	232.33	189.49	226.23	0.11896	231520000	1208	0.0680214	-0.155687	PF3D7_0106500	KNNIKEQNKGMDDSNSNDDNKNNNNNDDYDD
0.731848	0.954823	0.495754	0.896164	-0.981371	-0.765507	-1.26394	-1.20064	-0.669916	-0.794111	S	2	___1	1	0.00111921	141.44	88.117	114.89	-0.17376	120920000	1206	0.1516437402033705	-0.155672	PF3D7_1312100	YPHKKEETIKNDNQYSNKTNNIQKEDFSFNR
-0.12129	-0.0425644	-0.581101	-0.324297	-1.21161	-0.909531	-1.06968	-1.12454	-1.0446	-0.849125	S	2	___1	0.999575	8.37E-05	296.45	249.21	296.45	0.11934	216150000	1462	0.0736388	-0.155644	PF3D7_1345400	NNNIKDISELDTPTNSEVFKGFRKVQEK___
0.822912	1.05184	0.386744	0.710176	-0.800913	-0.565491	-1.38278	-1.46466	-0.803659	-0.731577	S	2	___1	0.995507	2.43E-05	185.6	111.16	116.55	0.15739	226490000	373	0.0963249	-0.155598	PF3D7_0826900	KTRQRILSNNNISEKSTGTLLNKLSTLNNKN
2.2108	2.36049	1.75916	2.23384	0.511641	0.809692	0.444859	0.364498	0.96821	0.904123	T	2	___1	0.700628	0.000461396	161.28	122.14	161.28	-0.30106	225770000	1215	0.21718344397248368	-0.155593	PF3D7_0613800	HDSTKINSTIKIKESTSFEKETLNILTRSSK
3.23457	3.36812	2.78661	2.971	1.94207	2.14729	1.86405	1.78259	1.77888	2.11463	S	2	___2	0.980564	1.05E-06	216.98	170.95	63.565	0.37637	650720000	258	0.0841152	-0.155489	PF3D7_0112200	ISRDFLSIGKNASSSSSGIKNNNKNIDNNKF
0.583927	0.775612	0.366728	0.479946	0.328127	0.603891	0.0901279	0.114498	0.40085	0.573069	T	4	___2	0.998995	6.87E-09	260.93	246.13	260.93	0.087543	2963400000	38	0.0205797	-0.155451	PF3D7_1220900	FIYLVKWKGYSDDENTWEPESNLIHLTTFKK
3.21839	3.43878	2.94179	3.23708	2.09705	2.2265	1.93893	1.96756	1.84299	1.9464	S	3	___3	0.9983	1.70E-10	361.67	331.99	303.89	-0.17674	4244500000	333	0.0287555	-0.155434	PF3D7_0824400	SLTKNDSNSVGIKSSSNNTNNMTSNEIGDHK
3.81218	3.97588	3.48658	3.77151	2.9887	2.93	2.95829	2.96237	2.56253	2.94565	T	4	___1	0.934203	7.90E-06	209.89	190.51	209.89	0.053699	1257400000	520	0.1340629389506275	-0.155428	PF3D7_0321500	KCEYSYETNKPYDTDTCYDTVSDVHKQYTYG
2.95851	3.59466	3.91684	3.93006	5.00307	5.11761	6.58414	6.70928	6.54072	6.42877	S	3	___1	1	4.03E-05	337.52	243.68	206.63	-0.11511	5850300000	1496	0.28999375750007295	-0.15542	PF3D7_1361800	LLDEKVASEALKKINSLVAEENLSKYTEENR
-2.11031	-1.7673	-1.42207	-1.36746	-1.80279	-1.7097	-1.46103	-1.6101	-1.75572	-1.3203	S	3	___2	0.603809	1.32E-08	247.36	177.16	126.99	-0.069195	72833000	1013	0.2128240205381949	-0.155412	PF3D7_0606000	NSIDNNYNVLCNKSTSSSIILNNMNDANETI
0.544186	0.68955	0.537443	0.756523	1.01258	1.36369	0.613602	0.498568	1.29195	1.46843	T	2	___1	1	0.000100798	162.37	102.76	99.283	0.13077	186270000	477	0.11092119658430781	-0.1554	PF3D7_1307900	YSSKYGTDGSIKDNKTNALLLKLKKKKKKKM
0.0415497	0.0301666	-0.591023	-0.321621	-1.36313	-0.975527	-1.46446	-1.52547	-1.17356	-0.981214	S	2	___1	0.990429	0.00164996	148.14	72.452	148.14	-0.0069458	59220000	1032	0.13989795819914472	-0.155391	PF3D7_1219000	SVFSPRTINSNSSCKSISFVDKLTSSKRDDF
0.178133	0.329313	-0.197041	0.0528583	-0.649502	-0.500183	-0.812351	-0.737421	-0.692341	-0.540733	T	2	___2	1	0.00016601	148.08	131.31	93.51	-0.32862	171380000	1101	0.00503678	-0.155387	PF3D7_1345400	DNAHKEADVMESNSLTDNKENTERSNTFYIN
-1.24669	-1.14292	-1.50064	-1.19332	-1.78869	-1.60791	-1.57986	-1.73985	-1.89985	-1.55484	S	3	___2	1	2.67E-06	154.7	146.81	124.57	0.24802	659310000	459	0.15915678870254746	-0.155376	PF3D7_0933500	DHRRKISVYDDSDNNSSDLDDFDHNDKHYYY
-1.24669	-1.14292	-1.50064	-1.19332	-1.78869	-1.60791	-1.57986	-1.73985	-1.89985	-1.55484	S	3	___2	1	2.67E-06	154.7	146.81	124.57	0.24802	659310000	460	0.15915678870254746	-0.155376	PF3D7_0933500	HRRKISVYDDSDNNSSDLDDFDHNDKHYYYN
-1.16834	-1.00344	-1.04312	-0.72304	-2.09211	-1.8799	-2.00322	-1.7928	-1.88184	-2.01268	S	2	___1	0.998066	1.08E-19	292.76	255.67	292.76	1.6778	41124000	435	0.11029266875559889	-0.155354	PF3D7_0317200	NINNNVNINKGLINSSQEINNSCKNIEYELN
-1.73502	-1.81125	-2.57261	-2.19046	-3.14658	-3.03612	-3.58004	-3.66806	-3.07579	-2.62741	S	2	___1	0.856036	0.000200701	107.06	79.957	107.06	0.86872	14757000	148	0.23871843346029498	-0.155348	PF3D7_1348300	SNDIKSNDIQSNDIQSNDKQSNDKQSNDIQS
2.08025	2.17849	1.74092	2.11823	0.823967	1.08464	0.965115	0.845831	0.956099	1.11568	S	3	___3	0.992017	7.79E-05	211.92	197.46	82.267	-0.064355	91952000	260	0.1360119826133758	-0.155305	PF3D7_1329300	DIYSVKDMYSLKDTFSLKDTNSVEDIASSKD
0.0270271	0.0644302	-0.612911	-0.415779	-0.666023	-0.458494	-0.13859	-0.290808	-0.552357	-0.0656815	S	3	___2	0.999996	1.09E-08	179.08	156.1	179.08	0.85748	82997000	23	0.21510322420292222	-0.155304	PF3D7_1429900	KSPVVSSDVDEITDDSDKGDVSYTLEELRMK
0.0270271	0.0644302	-0.612911	-0.415779	-0.666023	-0.458494	-0.13859	-0.290808	-0.552357	-0.0656815	T	3	___2	1	1.09E-08	179.08	156.1	144.82	0.60524	82997000	20	0.21510322420292222	-0.155304	PF3D7_1429900	LNVKSPVVSSDVDEITDDSDKGDVSYTLEEL
2.06236	2.15965	2.05878	2.16276	2.29803	2.18206	2.44178	2.54967	1.71434	2.29729	S	3	___1	0.959956	6.41E-05	191.89	173.16	180.06	0.16648	1264700000	124	0.24856600799908304	-0.15523	PF3D7_0423700	KSEEKLHKSDDRESKSSSSKSTAVPTTV___
-1.49837	-1.42506	-2.05723	-1.65519	-2.96916	-2.69302	-3.37351	-3.40153	-3.08335	-3.0307	S	2	___3	0.969721	0.0218378	41.401	30.25	41.401	-0.30158	9395500	937	0.12255010902367644	-0.15522	PF3D7_0729100	NKLLNKNMILKEIFGSNYESSLKNNMNDSVN
-1.49837	-1.42506	-2.05723	-1.65519	-2.96916	-2.69302	-3.37351	-3.40153	-3.08335	-3.0307	S	2	___3	0.977729	0.000546794	80.69	60.737	77.677	0.38896	15699000	941	0.12255010902367644	-0.15522	PF3D7_0729100	NKNMILKEIFGSNYESSLKNNMNDSVNNVEA
-1.49837	-1.42506	-2.05723	-1.65519	-2.96916	-2.69302	-3.37351	-3.40153	-3.08335	-3.0307	S	2	___3	0.992201	0.000546794	80.69	60.737	40.552	0.18555	15699000	942	0.12255010902367644	-0.15522	PF3D7_0729100	KNMILKEIFGSNYESSLKNNMNDSVNNVEAG
1.48469	1.77581	1.10859	1.05646	0.845903	0.929478	0.740377	0.793528	0.749374	1.14975	S	4	___1	1	5.71E-10	375.48	341.65	164.46	-0.20242	1585000000	106	0.13411099735507742	-0.155217	PF3D7_1227700	ILPIVKECNDSHKDISLSRNENSIHNISENS
-2.41341	-2.15426	-2.59345	-2.47691	-3.6168	-3.56063	-3.42113	-3.38903	-3.68329	-3.37153	S	2	___1	0.955637	0.000187205	131.32	112.01	131.32	0.0034016	5957400	962	0.0492341	-0.155145	PF3D7_0715200	NDILQELVNKSFNSNSINDIYNNKENKIELN
-0.732805	-0.635456	-0.995846	-0.713018	-1.02002	-1.02603	-1.26396	-1.2054	-1.23255	-0.889599	S	2	___1	1	2.38E-05	241.87	208.07	241.87	0.023626	302740000	506	0.0820422	-0.155135	PF3D7_1357400	KKLVKKESLQECCNDSNSIIYRRKKAKKKAK
1.77717	2.01407	1.46749	1.73697	0.742445	0.936897	0.392794	0.421137	0.454916	0.501265	T	2	___2	0.996818	0.00022527	229.92	166.6	106.36	0.14968	210200000	120	0.035299	-0.155107	PF3D7_0631000	KHNDHNNKDQLGSNSTLSDEKNICINKQIAS
-2.83493	-2.80356	-3.23443	-2.54369	-3.00921	-3.26546	-4.24745	-4.01846	-3.85228	-3.77159	S	3	___3	1	4.76E-05	71.528	56.758	71.528	-0.41705	8408600	1347	0.3744585734007742	-0.155107	PF3D7_1237200	ISKQRDIVEGFETNVSDNEESDQKDNVDDDE
-2.83493	-2.80356	-3.23443	-2.54369	-3.00921	-3.26546	-4.24745	-4.01846	-3.85228	-3.77159	S	3	___3	1	4.76E-05	71.528	56.758	71.528	-0.41705	8408600	1352	0.3744585734007742	-0.155107	PF3D7_1237200	DIVEGFETNVSDNEESDQKDNVDDDERIHNH
-2.83493	-2.80356	-3.23443	-2.54369	-3.00921	-3.26546	-4.24745	-4.01846	-3.85228	-3.77159	T	3	___3	1	4.76E-05	71.528	56.758	71.528	-0.41705	8408600	1344	0.3744585734007742	-0.155107	PF3D7_1237200	VKMISKQRDIVEGFETNVSDNEESDQKDNVD
-0.585693	-0.452642	-0.75983	-0.603022	-1.76794	-1.65242	-2.14161	-2.40284	-2.44483	-1.81344	S	3	___3	0.997497	0.000379643	76.237	63.676	65.652	-0.37047	22261000	228	0.335525	-0.155106	PF3D7_1343100	FKNRKDNSTNTTKENSSRENVSSNNSETKRT
-0.585693	-0.452642	-0.75983	-0.603022	-1.76794	-1.65242	-2.14161	-2.40284	-2.44483	-1.81344	S	3	___3	0.999207	0.00338171	76.237	63.676	76.237	-0.8841	0	234	0.335525	-0.155106	PF3D7_1343100	NSTNTTKENSSRENVSSNNSETKRTINFSNK
-0.585693	-0.452642	-0.75983	-0.603022	-1.76794	-1.65242	-2.14161	-2.40284	-2.44483	-1.81344	S	3	___3	0.993979	0.000120073	81.807	59.976	65.598	0.19785	25399000	235	0.335525	-0.155106	PF3D7_1343100	STNTTKENSSRENVSSNNSETKRTINFSNKT
-4.66986	-3.80464	-4.02306	-4.3337	-3.20456	-2.95533	-3.24586	-2.89436	-3.15133	-3.53127	S	2	___2	0.999894	2.54E-11	372.91	340.76	198.85	-0.12648	55316000	153	0.5365400394888598	-0.155079	PF3D7_1332000	RSEHIKKQVNRRKMYSYTSNEATFNNDNYKF
-4.66986	-3.80464	-4.02306	-4.3337	-3.20456	-2.95533	-3.24586	-2.89436	-3.15133	-3.53127	S	2	___2	0.999913	4.47E-07	429.72	393.52	198.85	-0.12648	472210000	156	0.5365400394888598	-0.155079	PF3D7_1332000	HIKKQVNRRKMYSYTSNEATFNNDNYKFTPL
0.793999	0.851381	0.303497	0.516663	-0.476299	-0.256624	-0.241301	-0.38389	-0.52708	-0.099371	T	2	___2	0.999984	2.82E-05	276.63	252.75	276.63	0.13191	334460000	44	0.1775030349304105	-0.155069	PF3D7_1138000	KGYESHSDISCKIGYTDSESEGVASIKDVSY
1.88438	1.97548	1.55414	1.84864	0.555391	0.928575	0.462435	0.341541	0.581101	0.718519	S	3	___1	1	2.14E-11	266.81	232.57	266.81	0.20642	1424000000	188	0.1453643072683405	-0.155061	PF3D7_1241900	KTENSLLENNSNENKSETDNENSDKKINNKM
-1.11996	-0.845501	-1.07469	-0.865772	-2.36229	-1.9843	-2.2203	-2.06338	-2.01402	-2.25701	T	2	___1	0.627418	4.29E-05	174.62	152.56	83.182	0.40499	37004000	93	0.21783190711251574	-0.155058	PF3D7_1313700	VERVWFSNNTETEDITSNGIKDLDIKVKREN
-3.42801	-3.39261	-3.85441	-3.53003	-3.49126	-3.62873	-3.97241	-4.01915	-3.68801	-3.08864	T	3	___3	0.885053	0.0243507	43.382	15.521	43.382	-0.2521	35931000	347	0.3162047523768923	-0.154988	PF3D7_1321700	SSSESNSSTDNDKRGTSRSSEEKVYSKYDKM
-2.21555	-1.98923	-2.1548	-2.44846	-2.72862	-2.65179	-2.56308	-2.28496	-2.98848	-2.50129	S	4	___1	0.811804	2.36E-08	156.47	145.56	156.47	0.20591	41868000	1014	0.2991461095139877	-0.154958	PF3D7_0302100	NKQNISLTTNDYTFNSDYIANMMDHDTYRKQ
-2.37509	-2.2067	-2.4516	-2.28997	-2.72655	-2.58682	-2.43654	-2.5389	-2.71007	-2.30276	S	2	___1	0.970332	0.000323524	181.98	151.8	181.98	0.10453	10280000	917	0.12738934407826863	-0.154939	PF3D7_1356800	EKELDVYLKIEGFLLSSSAKSSISLPSNLSN
0.961536	0.864149	0.765627	0.889692	0.297365	0.605398	-0.298325	-0.0969601	0.0962563	0.334271	S	3	___2	0.764607	0.000246895	71.428	57.088	71.428	0.15413	71593000	130	0.0904386	-0.154818	PF3D7_1121100	SLKNEKGSSSSNNNPSDNKTEAFGSNIFIPS
2.45118	2.39078	1.97362	2.18199	1.18163	1.1623	0.839235	0.78834	0.220804	0.917135	S	2	___1	0.998162	5.57E-13	476.32	427.66	448.97	0.51165	4236900000	204	0.3430372979899794	-0.154815	PF3D7_0702500	NYSLGNLSTGTTSQGSTSSRHYSLGGQPSSS
-0.481508	-0.393263	-0.699305	-0.42614	-0.797958	-0.526838	-1.33361	-1.41148	-0.91798	-0.698881	S	5	___2	0.998604	4.42E-06	164.01	138.69	132.17	0.30804	122880000	809	0.0825881	-0.154752	PF3D7_1225700	DEDNENDYSIYKDDESYITNIGNERKVNNSL
-0.481508	-0.393263	-0.699305	-0.42614	-0.797958	-0.526838	-1.33361	-1.41148	-0.91798	-0.698881	T	3	___2	0.999359	0.000268463	92.474	67.538	75.143	-0.093377	41069000	812	0.0825881	-0.154752	PF3D7_1225700	NENDYSIYKDDESYITNIGNERKVNNSLFHN
[truncated: 40,388 more rows]

## Sheet: Dereg phosphosites
Amino acid	Charge	Multiplicity	Localization prob	Intensity	Position	pairedpval	welch DifferencePP7 WT/cKO	Proteins
S	3	___1	0.953874	208340000	80	0.0443823	-0.770245	PF3D7_1469900
[truncated: 12 more rows]
